# Supplementary material for: Comparative analysis of human respiratory syncytial virus evolutionary patterns during the COVID-19 pandemic and pre-pandemic periods
Source: Front Microbiol. 2023 Dec 4;14:1298026. doi: 10.3389/fmicb.2023.1298026 (PMC10725919; doi:10.3389/fmicb.2023.1298026)
Supplement: Supplementary file 1 [file Table_1.XLS]

>MH181982.1_Human_respiratory_syncytial_virus_A_isolate_KEN/KILIFI/WGS/1132_11/01/2013_partial_genome
atggagttgccaatcctcaaaacaaatgctattaccacaatccttgctgcagtcacactctgtttcgcttccagtcaaaacatcactgaagaattttatcaatcaacatgcagtgcagttagcaaaggctatcttagtgctctaagaactggttggtatactagtgttataactatagaattaagtaatatcaaggaaaataagtgtaatggtacagacgctaaggtaaaattaataaaacaagaattagataaatataaaaatgctgtaacagaattgcagttgctcatgcaaagcacaccagcagccaacagtcgagccagaagagaactaccaagatttatgaattatacactcaacaatgccaaaaacaccaatgtaacatcaagtaagaaaaggaaaagaagatttcttggatttttgttaggtgttggatctgcaatcgccagtggcattgccgtatccaaggtcctgcacctagaaggggaagtgaacaaaatcaaaagtgctctattatccacaaacaaggctgtagtcagcttatctaatggagtcagtgtcttaaccagcaaggtgttagacctcaagaactatatagataaacagttgttacctattgttaacaagcaaagctgcagcatatcaaacattgaaactgtgatagagttccaacaaaagaacaacagactactagagattaccagagaatttagtgttaatgcaggtgtaactacacctgtaagcacttatatgttaactaatagtgagttattatcattaatcaatgatatgcctataacaaatgatcagaaaaagttaatgtccagcaatgttcaaatagttagacagcaaagttactctatcatgtcaataataaaagaggaagtcttagcatatgtagtacaattaccactatatggtgtaatagatactccttgttggaaactacacacatcccctctatgtacaaccaacacaaaggaaggatccaacatctgcttaacaagaaccgacagaggatggtactgtgacaatgcaggatctgtatcctttttcccacaagctgaaacatgtaaagttcaatcgaatcgggtgttttgtgacacaatgaacagtttaacattaccaagtgaggtaaatctctgcaacattgacatattcaaccccaaatatgattgcaaaattatgacttcaaaaacagatgtaagcagctccgttatcacatctctaggagccattgtgtcatgctatggcaaaaccaaatgtacagcatccaataaaaatcgtgggatcataaagacattctctaacgggtgtgattatgtatcaaataagggggtggatactgtgtctgtaggtaatacattatattatgtaaataagcaagaaggcaaaagtctctatgtaaaaggtgaaccaataataaatttctatgatccattagtgttcccctctgatgaatttgatgcatcaatatctcaagtcaatgagaaaattaatcagagtctagcatttatccgtaaatcagatgaattattacataatgtaaatgctggtaaatccaccacaaatatcatgataactaccataattatagtaattatagtaatattgttagcattaattgcagttggactgcttctatactgcaaggccagaagcacaccagtcacattaagtaaggatcaactgagtggtataaataatattgcatttagtaactga
>MH181977.1_Human_respiratory_syncytial_virus_A_isolate_KEN/KILIFI/WGS/1125_26/12/2012_partial_genome
atggagttgccaatcctcaaaacaaatgctattaccacaatccttgctgcagtcacactctgtttcgcttccagtcaaaacatcactgaagaattttatcaatcaacatgcagtgcagttagcaaaggctatcttagtgctctaagaactggttggtatactagtgttataactatagaattaagtaatatcaaggaaaataagtgtaatggtacagacgctaaggtaaaattaataaaacaagaattagataaatataaaaatgctgtaacagaattgcagttgctcatgcaaagcacaccagcagccaacagtcgagccagaagagaactaccaagatttatgaattatacactcaacaatgccaaaaacaccaatgtaacatcaagtaagaaaaggaaaagaagatttcttggatttttgttaggtgttggatctgcaatcgccagtggcattgccgtatccaaggtcctgcacctagaaggggaagtgaacaaaatcaaaagtgctctattatccacaaacaaggctgtagtcagcttatctaatggagtcagtgtcttaaccagcaaggtgttagacctcaaaaactatatagataaacagttgttacctattgttaacaagcaaagctgcagcatatcaaacattgaaactgtgatagagttccaacaaaagaacaacagactactagagattaccagagaatttagtgttaatgcaggtgtaactacacctgtaagcacttatatgttaactaatagtgagttattatcattaatcaatgatatgcctataacaaatgatcagaaaaagttaatgtccagcaatgttcaaatagttagacagcaaagttactctatcatgtcaataataaaagaggaagtcttagcatatgtagtacaattaccactatatggtgtaatagatactccttgttggaaactacacacatcccctctatgtacaaccaacacaaaggaaggatccaacatctgcttaacaagaaccgacagaggatggtactgtgacaatgcaggatctgtatcctttttcccacaagctgaaacatgtaaagttcaatcgaatcgggtgttttgtgacacaatgaacagtttaacattaccaagtgaggtaaatctctgcaacattgacatattcaaccccaaatatgattgcaaaattatgacttcaaaaacagatgtaagcagctccgttatcacatctctaggagccattgtgtcatgctatggcaaaaccaaatgtacagcatccaataaaaatcgtgggatcataaagacattctctaacgggtgtgattatgtatcaaataagggggtggatactgtgtctgtaggtaatacattatattatgtaaataagcaagaaggcaaaagtctctatgtaaaaggtgaaccaataataaatttctatgatccattagtgttcccctctgatgaatttgatgcatcaatatctcaagtcaatgagaaaattaatcagagtctagcatttatccgtaaatcagatgaattattacataatgtaaatgctggtaaatccaccacaaatatcatgataactaccataattatagtaattatagtaatattgttagcattaattgcagttggactgcttctatactgcaaggccaaaagcacaccagtcacattaagtaaggatcaactgagtggtataaataatattgcatttagtaactga
>MH181934.1_Human_respiratory_syncytial_virus_A_isolate_KEN/KILIFI/WGS/1076_30/10/2012_partial_genome
atggagttgccaatcctcaaaacaaatgctattaccacaatccttgctgcagtcacactctgtttcgcttccagtcaaaacatcactgaagaattttatcaatcaacatgcagtgcagttagcaaaggctatcttagtgctctaagaactggttggtatactagtgttataactatagaattaagtaatatcaaggaaaataagtgtaatggtacagacgctaaggtaaaattaataaaacaagaattagataaatataaaaatgctgtaacagaattgcagttgctcatgcaaagcacaccagcagccaacagtcgagccagaagagaactaccaagatttatgaattatacactcaacaatgccaaaaacaccaatgtaacatcaagtaagaaaaggaaaagaagatttcttggatttttgttaggtgttggatctgcaatcgccagtggcattgccgtatccaaggtcctgcacctagaaggggaagtgaacaaaatcaaaagtgctctattatccacaaacaaggctgtagtcagcttatctaatggagtcagtgtcttaaccagcaaggtgttagacctcaagaactatatagataaacagttgttacctattgttaacaagcaaagctgcagcatatcaaacattgaaactgtgatagagttccaacaaaagaacaacagactactagagattaccagagaatttagtgttaatgcaggtgtaactacacctgtaagcacttatatgttaactaatagtgagttattatcattaatcaatgatatgcctataacaaatgatcagaaaaagttaatgtccagcaatgttcaaatagttagacagcaaagttactctatcatgtcaataataaaagaggaagtcttagcatatgtagtacaattaccactatatggtgtaatagatactccttgttggaaactacacacatcccctctatgtacaaccaacacaaaggaaggatccaacatctgcttaacaagaaccgacagaggatggtactgtgacaatgcaggatctgtatcctttttcccacaagctgaaacatgtaaagttcaatcgaatcgggtgttttgtgacacaatgaacagtttaacattaccaagtgaggtaaatctctgcaacattgacatattcaaccccaaatatgattgcaaaattatgacttcaaaaacagatgtaagcagctccgttatcacatctctaggagccattgtgtcatgctatggcaaaaccaaatgtacagcatccaataaaaatcgtgggatcataaagacattctctaacgggtgtgattatgtatcaaataagggggtggatactgtgtctgtaggtaatacattatattatgtaaataagcaagaaggcaaaagtctctatgtaaaaggtgaaccaataataaatttctatgatccattagtgttcccctctgatgaatttgatgcatcaatatctcaagtcaatgagaaaattaatcagagtctagcatttatccgtaaatcagatgaattattacataatgtaaatgctggtaaatccaccacaaatatcatgataactaccataattatagtaattatagtaatattgttagcattaattgcagttggactgcttctatactgcaaggccagaagcacaccagtcacattaagtaaggatcaactgagtggtataaataatattgcatttagtaactga
>MH181960.1_Human_respiratory_syncytial_virus_A_isolate_KEN/KILIFI/WGS/1104_27/11/2012_partial_genome
atggagttgccaatcctcaaaacaaatgctattaccacaatccttgctgcagtcacactctgtttcgcttccagtcaaaacatcactgaagaattttatcaatcaacatgcagtgcagttagcaaaggctatcttagtgctctaagaactggttggtatactagtgttataactatagaattaagtaatatcaaggaaaataagtgtaatggtacagacgctaaggtaaaattaataaaacaagaattagataaatataaaaatgctgtaacagaattgcagttgctcatgcaaagcacaccagcagccaacagtcgagccagaagagaactaccaagatttatgaattatacactcaacaatgccaaaaacaccaatgtaacatcaagtaagaaaaggaaaagaagatttcttggatttttgttaggtgttggatctgcaatcgccagtggcattgccgtatccaaggtcctgcacctagaaggggaagtgaacaaaatcaaaagtgctctattatccacaaacaaggctgtagtcagcttatctaatggagtcagtgtcttaaccagcaaggtgttagacctcaaaaactatatagataaacagttgttacctattgttaacaagcaaagctgcagcatatcaaacattgaaactgtgatagagttccaacaaaagaacaacagactactagagattaccagagaatttagtgttaatgcaggtgtaactacacctgtaagcacttatatgttaactaatagtgagttattatcattaatcaatgatatgcctataacaaatgatcagaaaaagttaatgtccagcaatgttcaaatagttagacagcaaagttactctatcatgtcaataataaaagaggaagtcttagcatatgtagtacaattaccactatatggtgtaatagatactccttgttggaaactacacacatcccctctatgtacaaccaacacaaaggaaggatccaacatctgcttaacaagaaccgacagaggatggtactgtgacaatgcaggatctgtatcctttttcccacaagctgaaacatgtaaagttcaatcgaatcgggtgttttgtgacacaatgaacagtttaacattaccaagtgaggtaaatctctgcaacattgacatattcaaccccaaatatgattgcaaaattatgacttcaaaaacagatgtaagcagctccgttatcacatctctaggagccattgtgtcatgctatggcaaaaccaaatgtacagcatccaataaaaatcgtgggatcataaagacattctctaacgggtgtgattatgtatcaaataagggggtggatactgtgtctgtaggtaatacattatattatgtaaataagcaagaaggcaaaagtctctatgtaaaaggtgaaccaataataaatttctatgatccattagtgttcccctctgatgaatttgatgcatcaatatctcaagtcaatgagaaaattaatcagagtctagcatttatccgtaaatcagatgaattattacataatgtaaatgctggtaaatccaccacaaatatcatgataactaccataattatagtaattatagtaatattgttagcattaattgcagttggactgcttctatactgcaaggccagaagcacaccagtcacattaagtaaggatcaactgagtggtataaataatattgcatttagtaactga
>MH181972.1_Human_respiratory_syncytial_virus_A_isolate_KEN/KILIFI/WGS/1119_15/12/2012_partial_genome
atggagttgccaatcctcaaaacaaatgctattaccacaatccttgctgcagtcacactctgtttcgcttccagtcaaaacatcactgaagaattttatcaatcaacatgcagtgcagttagcaaaggctatcttagtgctctaagaactggttggtatactagtgttataactatagaattaagtaatatcaaggaaaataagtgtaatggtacagacgctaaggtaaaattaataaaacaagaattagataaatataaaaatgctgtaacagaattgcagttgctcatgcaaagcacaccagcagccaacagtcgagccagaagagaactaccaagatttatgaattatacactcaacaatgccaaaaacaccaatgtaacatcaagtaagaaaaggaaaagaagatttcttggatttttgttaggtgttggatctgcaatcgccagtggcattgccgtatccaaggtcctgcacctagaaggggaagtgaacaaaatcaaaagtgctctattatccacaaacaaggctgtagtcagcttatctaatggagtcagtgtcttaaccagcaaggtgttagacctcaagaactatatagataaacagttgttacctattgttaacaagcaaagctgcagcatatcaaacattgaaactgtgatagagttccaacaaaagaacaacagactactagagattaccagagaatttagtgttaatgcaggtgtaactacacctgtaagcacttatatgttaactaatagtgagttattatcattaatcaatgatatgcctataacaaatgatcagaaaaagttaatgtccagcaatgttcaaatagttagacagcaaagttactctatcatgtcaataataaaagaggaagtcttagcatatgtagtacaattaccactatatggtgtaatagatactccttgttggaaactacacacatcccctctatgtacaaccaacacaaaggaaggatccaacatctgcttaacaagaaccgacagaggatggtactgtgacaatgcaggatctgtatcctttttcccacaagctgaaacatgtaaagttcaatcgaatcgggtgttttgtgacacaatgaacagtttaacattaccaagtgaggtaaatctctgcaacattgacatattcaaccccaaatatgattgcaaaattatgacttcaaaaacagatgtaagcagctccgttatcacatctctaggagccattgtgtcatgctatggcaaaaccaaatgtacagcatccaataaaaatcgtgggatcataaagacattctctaacgggtgtgattatgtatcaaataagggggtggatactgtgtctgtaggtaatacattatattatgtaaataagcaagaaggcaaaagtctctatgtaaaaggtgaaccaataataaatttctatgatccattagtgttcccctctgatgaatttgatgcatcaatatctcaagtcaatgagaaaattaatcagagtctagcatttatccgtaaatcagatgaattattacataatgtaaatgctggtaaatccaccacaaatatcatgataactaccataattatagtaattatagtaatattgttagcattaattgcagttggactgcttctatactgcaaggccagaagcacaccagtcacattaagtaaggatcaactgagtggtataaataatattgcatttagtaactga
>MH181933.1_Human_respiratory_syncytial_virus_A_isolate_KEN/KILIFI/WGS/1075_27/10/2012_partial_genome
atggagttgccaatcctcaaaacaaatgctattaccacaatccttgctgcagtcacactctgtttcgcttccagtcaaaacatcactgaagaattttatcaatcaacatgcagtgcagttagcaaaggctatcttagtgctctaagaactggttggtatactagtgttataactatagaattaagtaatatcaaggaaaataagtgtaatggtacagacgctaaggtaaaattaataaaacaagaattagataaatataaaaatgctgtaacagaattgcagttgctcatgcaaagcacaccagcagccaacagtcgagccagaagagaactaccaagatttatgaattatacactcaacaatgccaaaaacaccaatgtaacattaagtaagaaaaggaaaagaagatttcttggatttttgttaggtgttggatctgcaatcgctagtggcattgccgtatccaaggtcctgcacctagaaggggaagtgaacaaaatcaaaagtgctctattatccacaaacaaggctgtagtcagcttatctaatggagtcagtgtcttaaccagcaaggtgttagacctcaaaaactatatagataaacagttgttacctattgttaacaagcaaagctgcagcatatcaaacattgaaactgtgatagagttccaacaaaagaacaacagactactagagattaccagagaatttagtgttaatgcaggtgtaactacacctgtaagcacttatatgttaactaatagtgagttattatcattaatcaatgatatgcctataacaaatgatcagaaaaagttaatgtccagcaatgttcaaatagttagacagcaaagttactctatcatgtcaataataaaagaggaagtcttagcatatgtagtacaattaccactatatggtgtaatagatactccttgttggaaactacacacatcccctctatgtacaaccaacacaaaggaaggatccaacatctgcttaacaagaaccgacagaggatggtactgtgacaatgcaggatctgtatcctttttcccacaagctgaaacatgtaaagttcaatcgaatcgggtgttttgtgacacaatgaacagtttaacattaccaagtgaggtaaatctctgcaacattgacatattcaaccccaaatatgattgcaaaattatgacttcaaaaacagatgtaagcagctccgttatcacatctctaggagccattgtgtcatgctatggcaaaaccaaatgtacagcatccaataaaaatcgtgggatcataaagacattctctaacgggtgtgattatgtatcaaataagggggtggatactgtgtctgtaggtaatacattatattatgtaaataagcaagaaggcaaaagtctctatgtaaaaggtgaaccaataataaatttctatgatccattagtgttcccctctgatgaatttgatgcatcaatatctcaagtcaatgagaaaattaatcagagtctagcatttatccgtaaatcagatgaattattacataatgtaaatgctggtaaatccaccacaaatatcatgataactaccataattatagtaattatagtaatattgttagcattaattgcagttggactgcttctatactgcaaggccagaagcacaccagtcacattaagtaaggatcaactgagtggtataaataatattgcatttagtaactga
>MH181938.1_Human_respiratory_syncytial_virus_A_isolate_KEN/KILIFI/WGS/1080_05/11/2012_partial_genome
atggagttgccaatcctcaaaacaaatgctattaccacaatccttgctgcagtcacactctgtttcgcttccagtcaaaacatcactgaagaattttatcaatcaacatgcagtgcagttagcaaaggctatcttagtgctctaagaactggttggtatactagtgttataactatagaattaagtaatatcaaggaaaataagtgtaatggtacagacgctaaggtaaaattaataaaacaagaattagataaatataaaaatgctgtaacagaattgcagttgctcatgcaaagcacaccagcagccaacagtcgagccagaagagaactaccaagatttatgaattatacactcaacaatgccaaaaacaccaatgtaacattaagtaagaaaaggaaaagaagatttcttggatttttgttaggtgttggaactgcaatcgccagtggcattgccgtatccaaggtcctgcacctagaaggggaagtgaacaaaatcaaaagtgctctattatccacaaacaaggctgtagtcagcttatctaatggagtcagtgtcttaaccagcaaggtgttagacctcaaaaactatatagataaacagttgttacctattgttaacaagcaaagctgcagcatatcaaacattgaaactgtgatagagttccaacaaaagaacaacagactactagagattaccagagaatttagtgttaatgcaggtgtaactacacctgtaagcacttatatgttaactaatagtgagttattatcattaatcaatgatatgcctataacaaatgatcagaaaaagttaatgtccagcaatgttcaaatagttagacagcaaagttactctatcatgtcaataataaaagaggaagtcttagcatatgtagtacaattaccactatatggtgtaatagatactccttgttggaaactacacacatcccctctatgtacaaccaacacaaaggaaggatccaacatctgcttaacaagaaccgacagaggatggtactgtgacaatgcaggatctgtatcctttttcccacaagctgaaacatgtaaagttcaatcgaatcgggtgttttgtgacacaatgaacagtttaacattaccaagtgaggtaaatctctgcaacattgacatattcaaccccaaatatgattgcaaaattatgacttcaaaaacagatgtaagcagctccgttatcacatctctaggagccattgtgtcatgctatggcaaaaccaaatgtacagcatccaataaaaatcgtgggatcataaagacattctctaacgggtgtgattatgtatcaaataagggggtggatactgtgtctgtaggtaatacattatattatgtaaataagcaagaaggcaaaagtctctatgtaaaaggtgaaccaataataaatttctatgatccattagtgttcccctctgatgaatttgatgcatcaatatctcaagtcaatgagaaaattaatcagagtctagcatttatccgtaaatcagatgaattattacataatgtaaatgctggtaaatccaccacaaatatcatgataactaccataattatagtaattatagtaatattgttagcattaattgcagttggactgcttctatactgcaaggccagaagcacaccagtcacattaagtaaggatcaactgagtggtataaataatattgcatttagtaactga
>MH181956.1_Human_respiratory_syncytial_virus_A_isolate_KEN/KILIFI/WGS/1099_25/11/2012_partial_genome
atggagttgccaatcctcaaaacaaatgctattaccacaatccttgctgcagtcacactctgtttcgcttccagtcaaaacatcactgaagaattttatcaatcaacatgcagtgcagttagcaaaggctatcttagtgctctaagaactggttggtatactagtgttataactatagaattaagtaatatcaaggaaaataagtgtaatggtacagacgctaaggtaaaattaataaaacaagaattagataaatataaaaatgctgtaacagaattgcagttgctcatgcaaagcacaccagcagccaacagtcgagccagaagagaactaccaagatttatgaattatacactcaacaatgccaaaaacaccaatgtaacattaagtaagaaaaggaaaagaagatttcttggatttttgttaggtgttggatctgcaatcgccagtggcattgccgtatccaaggtcctgcacctagaaggggaagtgaacaaaatcaaaagtgctctattatccacaaacaaggctgtagtcagcttatctaatggagtcagtgtcttaaccagcaaggtgttagacctcaaaaactatatagataaacagttgttacctattgttaacaagcaaagctgcagcatatcaaacattgaaactgtgatagagttccaacaaaagaacaacagactactagagattaccagagaatttagtgttaatgcaggtgtaactacacctgtaagcacttatatgttaactaatagtgagttattatcattaatcaatgatatgcctataacaaatgatcagaaaaagttaatgtccagcaatgttcaaatagttagacagcaaagttactctatcatgtcaataataaaagaggaagtcttagcatatgtagtacaattaccactatatggtgtaatagatactccttgttggaaactacacacatcccctctatgtacaaccaacacaaaggaaggatccaacatctgcttaacaagaaccgacagaggatggtactgtgacaatgcaggatctgtatcctttttcccacaagctgaaacatgtaaagttcaatcgaatcgggtgttttgtgacacaatgaacagtttaacattaccaagtgaggtaaatctctgcaacattgacatattcaaccccaaatatgattgcaaaattatgacttcaaaaacagatgtaagcagctccgttatcacatctctaggagccattgtgtcatgctatggcaaaaccaaatgtacagcatccaataaaaatcgtgggatcataaagacattctctaacgggtgtgattatgtatcaaataagggggtggatactgtgtctgtaggtaatacattatattatgtaaataagcaagaaggcaaaagtctctatgtaaaaggtgaaccaataataaatttctatgatccattagtgttcccctctgatgaatttgatgcatcaatatctcaagtcaatgagaaaattaatcagagtctagcatttatccgtaaatcagatgaattattacataatgtaaatgctggtaaatccaccacaaatatcatgataactaccataattatagtaattatagtaatattgttagcattaattgcagttggactgcttctatactgcaaggccagaagcacaccagtcacattaagtaaggatcaactgagtggtataaataatattgcatttagtaactga
>MH181949.1_Human_respiratory_syncytial_virus_A_isolate_KEN/KILIFI/WGS/1092_23/11/2012_partial_genome
atggagttgccaatcctcaaaacaaatgctattaccacaatccttgctgcagtcacactctgtttcgcttccagtcaaaacatcactgaagaattttatcaatcaacatgcagtgcagttagcaaaggctatcttagtgctctaagaactggttggtatactagtgttataactatagaattaagtaatatcaaggaaaataagtgtaatggtacagacgctaaggtaaaattaataaaacaagaattagataaatataaaaatgctgtaacagaattgcagttgctcatgcaaagcacaccagcagccaacagtcgagccagaagagaactaccaagatttatgaattatacactcaacaatgccaaaaacaccaatgtaacattaagtaagaaaaggaaaagaagatttcttggatttttgttaggtgttggatctgcaatcgccagtggcattgccgtatccaaggtcctgcacctagaaggggaagtgaacaaaatcaaaagtgctctattatccacaaacaaggctgtagtcagcttatctaatggagtcagtgtcttaaccagcaaggtgttagacctcaaaaactatatagataaacagttgttacctattgttaacaagcaaagctgcagcatatcaaacattgaaactgtgatagagttccaacaaaagaacaacagactactagagattaccagagaatttagtgttaatgcaggtgtaactacacctgtaagcacttatatgttaactaatagtgagttattatcattaatcaatgatatgcctataacaaatgatcagaaaaagttaatgtccagcaatgttcaaatagttagacagcaaagttactctatcatgtcaataataaaagaggaagtcttagcatatgtagtacaattaccactatatggtgtaatagatactccttgttggaaactacacacatcccctctatgtacaaccaacacaaaggaaggatccaacatctgcttaacaagaaccgacagaggatggtactgtgacaatgcaggatctgtatcctttttcccacaagctgaaacatgtaaagttcaatcgaatcgggtgttttgtgacacaatgaacagtttaacattaccaagtgaggtaaatctctgcaacattgacatattcaaccccaaatatgattgcaaaattatgacttcaaaaacagatgtaagcagctccgttatcacatctctaggagccattgtgtcatgctatggcaaaaccaaatgtacagcatccaataaaaatcgtgggatcataaagacattctctaacgggtgtgattatgtatcaaataagggggtggatactgtgtctgtaggtaatacattatattatgtaaataagcaagaaggcaaaagtctctatgtaaaaggtgaaccaataataaatttctatgatccattagtgttcccctctgatgaatttgatgcatcaatatctcaagtcaatgagaaaattaatcagagtctagcatttatccgtaaatcagatgaattattacataatgtaaatgctggtaaatccaccacaaatatcatgataactaccataattatagtaattatagtaatattgttagcattaattgcagttggactgcttctatactgcaaggccagaagcacaccagtcacattaagtaaggatcaactgagtggtataaataatattgcatttagtaactga
>MH181974.1_Human_respiratory_syncytial_virus_A_isolate_KEN/KILIFI/WGS/1121_21/12/2012_partial_genome
atggagttgccaatcctcaaaacaaatgctattaccacaatccttgctgcagtcacactctgtttcgcttccagtcaaaacatcactgaagaattttatcaatcaacatgcagtgcagttagcaaaggctatcttagtgctctaagaactggttggtatactagtgttataactatagaattaagtaatatcaaggaaaataagtgtaatggtacagacgctaaggtaaaattaataaaacaagaattagataaatataaaaatgctgtaacagaattgcagttgctcatgcaaagcacaccagcagccaacagtcgagccagaagagaactaccaagatttatgaattatacactcaacaatgccaaaaacaccaatgtaacattaagtaagaaaaggaaaagaagatttcttggatttttgttaggtgttggatctgcaatcgccagtggcattgccgtatccaaggtcctgcacctagaaggggaagtgaacaaaatcaaaagtgctctattatccacaaacaaggctgtagtcagcttatctaatggagtcagtgtcttaaccagcaaggtgttagacctcaaaaactatatagataaacagttgttacctattgttaacaagcaaagctgcagcatatcaaacattgaaactgtgatagagttccaacaaaagaacaacagactactagagattaccagagaatttagtgttaatgcaggtgtaactacacctgtaagcacttatatgttaactaatagtgagttattatcattaatcaatgatatgcctataacaaatgatcagaaaaagttaatgtccagcaatgttcaaatagttagacagcaaagttactctatcatgtcaataataaaagaggaagtcttagcatatgtagtacaattaccactatatggtgtaatagatactccttgttggaaactacacacatcccctctatgtacaaccaacacaaaggaaggatccaacatctgcttaacaagaaccgacagaggatggtactgtgacaatgcaggatctgtatcctttttcccacaagctgaaacatgtaaagttcaatcgaatcgggtgttttgtgacacaatgaacagtttaacattaccaagtgaggtaaatctctgcaacattgacatattcaaccccaaatatgattgcaaaattatgacttcaaaaacagatgtaagcagctccgttatcacatctctaggagccattgtgtcatgctatggcaaaaccaaatgtacagcatccaataaaaatcgtgggatcataaagacattctctaacgggtgtgattatgtatcaaataagggggtggatactgtgtctgtaggtaatacattatattatgtaaataagcaagaaggcaaaagtctctatgtaaaaggtgaaccaataataaatttctatgatccattagtgttcccctctgatgaatttgatgcatcaatatctcaagtcaatgagaaaattaatcagagtctagcatttatccgtaaatcagatgaattattacataatgtaaatgctggtaaatccaccacaaatatcatgataactaccataattatagtaattatagtaatattgttagcattaattgcagttggactgcttctatactgcaaggccagaagcacaccagtcacattaagtaaggatcaactgagtggtataaataatattgcatttagtaactga
>MH181911.1_Human_respiratory_syncytial_virus_A_isolate_KEN/KILIFI/WGS/1034_11/03/2012_partial_genome
atggagttgccaatcctcaaaacaaatgctattaccacaatccttgctgcagtcacactctgtttcgcttccagtcaaaacatcactgaagaattttatcaatcaacatgcagtgcagttagcaaaggctatcttagtgctctaagaactggttggtatactagtgttataactatagaattaagtaatatcaaggaaaataagtgtaatggtacagatgctaaggtaaaattaataaaacaagaattagataaatataaaaatgctgtaacagaattgcagttgctcatgcaaagcacaccagcagccaacagtcgagccagaagagaactaccaagatttatgaattatacactcaacaatgccaaaaacaccaatgtaacattaagtaagaaaaggaaaagaagatttcttggatttttgttaggtgttggatctgcaatcgccagtggcattgccgtatccaaggtcctgcacctagaaggggaagtgaacaaaatcaaaagtgctctattatccacaaacaaggctgtagtcagcttatctaatggagtcagtgtcttaaccagcaaggtgttagacctcaaaaactatatagataaacagttgttacctattgttaacaagcaaagctgcagcatatcaaacattgaaactgtgatagagttccaacaaaagaacaacagactactagagattaccagagaatttagtgttaatgcaggtgtaactacacctgtaagcacttatatgttaactaatagtgagttattatcattaatcaatgatatgcctataacaaatgatcagaaaaagttaatgtccagcaatgttcaaatagttagacagcaaagttactctatcatgtcaataataaaagaggaagtcttagcatatgtagtacaattaccactatatggtgtaatagatactccttgttggaaactacacacatcccctctatgtacaaccaacacaaaggaaggatccaacatctgcttaacaagaaccgacagaggatggtactgtgacaatgcaggatcagtatcctttttcccacaagctgaaacatgtaaagttcaatcgaatcgggtgttttgtgacacaatgaacagtttaacattaccaagtgaggtaaatctctgcaacattgacatattcaaccccaaatatgattgcaaaattatgacttcaaaaacagatgtaagcagctccgttatcacatctctaggagccattgtgtcatgctatggcaaaaccaaatgtacagcatccaataaaaatcgtgggatcataaagacattctctaacgggtgtgattatgtatcaaataagggggtggatactgtgtctgtaggtaatacattatattatgtaaataagcaagaaggcaaaagtctctatgtaaaaggtgaaccaataataaatttctatgatccattagtgttcccctctgatgaatttgatgcatcaatatctcaagtcaatgagaaaattaatcagagtctagcatttatccgtaaatcagatgaattattacataatgtaaatgctggtaaatccaccacaaatatcatgataactaccataattatagtaattatagtaatattgttagcattaattgcagttggactgcttctatactgcaaggccagaagcacaccagtcacattaagtaaggatcaactgagtggtataaataatattgcatttagtaactga
>MH181914.1_Human_respiratory_syncytial_virus_A_isolate_KEN/KILIFI/WGS/1038_23/03/2012_partial_genome
atggagttgccaatcctcaaaacaaatgctattaccacaatccttgctgcagtcacactctgtttcgcttccagtcaaaacatcactgaagaattttatcaatcaacatgcagtgcagttagcaaaggctatcttagtgctctaagaactggttggtatactagtgttataactatagaattaagtaatatcaaggaaaataagtgtaatggtacagacgctaaggtaaaattaataaaacaagaattagataaatataaaaatgctgtaacagaattgcagttgctcatgcaaagcacaccagcagccaacagtcgagccagaagagaactaccaagatttatgaattatacactcaacaatgccaaaaacaccaatgtaacattaagtaagaaaaggaaaagaagatttcttggatttttgttaggtgttggatctgcaatcgccagtggcattgccgtatccaaggtcctgcacctagaaggggaagtgaacaaaatcaaaagtgctctactatccacaaacaaggctgtagtcagcttatctaatggagtcagtgtcttaaccagcaaggtgttagacctcaaaaactatatagataaacagttgttacctattgttaacaagcaaagctgcagcatatcaaacattgaaactgtgatagagttccaacaaaagaacaacagactactagagattaccagagaatttagtgttaatgcaggtgtaactacacctgtaagcacttatatgttaactaatagtgagttattatcattaatcaatgatatgcctataacaaatgatcagaaaaagttaatgtccagcaatgttcaaatagttagacagcaaagttactctatcatgtcaataataaaagaggaagtcttagcatatgtagtacaattaccactatatggtgtaatagatactccttgttggaaactacacacatcccctctatgtacaaccaacacaaaggaaggatccaacatctgcttaacaagaaccgacagaggatggtactgtgacaatgcaggatcagtatcctttttcccacaagctgaaacatgtaaagttcaatcgaatcgggtgttttgtgacacaatgaacagtttaacattaccaagtgaggtaaatctctgcaacattgacatattcaaccccaaatatgattgcaaaattatgacttcaaaaacagatgtaagcagctccgttatcacatctctaggagccattgtgtcatgctatggcaaaaccaaatgtacagcatccaataaaaatcgtgggatcataaagacattctctaacgggtgtgattatgtatcaaataagggggtggatactgtgtctgtaggtaatacattatattatgtaaataagcaagaaggcaaaagtctctatgtaaaaggtgaaccaataataaatttctatgatccattagtgttcccctctgatgaatttgatgcatcaatatctcaagtcaatgagaaaattaatcagagtctagcatttatccgtaaatcagatgaattattacataatgtaaatgctggtaaatccaccacaaatatcatgataactaccataattatagtaattatagtaatattgttagcattaattgcagttggactgcttctatactgcaaggccagaagcacaccagtcacattaagtaaggatcaactgagtggtataaataatattgcatttagtaactga
>MH181987.1_Human_respiratory_syncytial_virus_A_isolate_KEN/KILIFI/WGS/1142_21/01/2013_partial_genome
atggagttgccaatcctcaaaacaaatgctattaccacaatccttgctgcagtcacactctgtttcgcttccagtcaaaacatcactgaagaattttatcaatcaacatgcagtgcagttagcaaaggctatcttagtgctctaagaactggttggtatactagtgttataactatagaattaagtaatatcaaggaaaataagtgtaatggtacagacgctaaggtaaaattaataaaacaagaattagataaatataaaaatgctgtaacagaattgcagttgctcatgcaaagcacaccagcagccaacagtcgagccagaagagaactaccaagatttatgaattatacactcaacaatgccaaaaacaccaatgtaacattaagtaagaaaaggaaaagaagatttcttggatttttgttaggtgttggatctgcaatcgccagtggcattgccgtatccaaggtcctgcacctagaaggggaagtgaacaaaatcaaaagtgctctattatccacaaacaaggctgtagtcagcttatctaatggagtcagtgtcttaaccagcaaggtgttagacctcaaaaactatatagataaacagttgttacctattgttaacaagcaaagctgcagcatatcaaacattgaaactgtgatagagtttcaacaaaagaacaacagactactagagattaccagagaatttagtgttaatgcaggtgtaactacacctgtaagcacttatatgttaactaatagtgagttattatcattaatcaatgatatgcctataacaaatgatcagaaaaagttaatgtccagcaatgttcaaatagttagacagcaaagttactctatcatgtcaataataaaagaggaagtcttagcatatgtagtacaattaccactatatggtgttatagatactccttgttggaaactacacacatcccctctatgtacaaccaacacaaaggaaggatccaacatctgcttaacaagaaccgacagaggatggtactgtgacaatgcaggatctgtatcctttttcccacaagctgaaacatgtaaagttcaatcgaatcgggtgttttgtgacacaatgaacagtttaacattaccaagtgaggtaaatctctgcaacattgacatattcaaccccaaatatgattgcaaaattatgacttcaaaaacagatgtaagcagctccgttatcacatctctaggagccattgtgtcatgctatggcaaaaccaaatgtacagcatccaataaaaatcgtgggatcataaagacattctctaacgggtgtgattatgtatcaaataagggggtggatactgtgtctgtaggtaatacattatattatgtaaataagcaagaaggcaaaagtctctatgtaaaaggtgaaccaataataaatttctatgatccattagtgttcccctctgatgaatttgatgcatcaatatctcaagtcaatgagaaaattaatcagagtctagcatttatccgtaaatcagatgaattattacataatgtaaatgctggtaaatccaccacaaatatcatgataactaccataattatagtaattatagtaatattgttagcattaattgcagttggactgcttctatactgcaaggccagaagcacaccagtcacattaagtaaggatcaactgagtggtataaataatattgcatttagtaactga
>KU950631.1_Human_orthopneumovirus_strain_RSVA/Homo_sapiens/USA/TH_10093/2012_complete_genome
atggagttgccaatcctcaaaacaaatgctattaccacaatccttgctgcagtcacactctgtttcacttccagtcaaaacatcactgaagaattttatcaatcaacatgcagtgcagttagcaaaggctatcttagtgctctaagaactggttggtatactagtgttataactatagaattaagtaatatcaaggaaaataagtgtaatggtacagacactaaggtaaaattaataaaacaagaattagataaatataaaaatgctgtaacagaattgcagttgctcatgcaaagcacaccagcagccaacagtcgagccagaagagaactaccaagatttatgaattatacactcaacaatgccaaaaacaccaatgtaacattaagtaagaaaaggaaaagaagatttcttggatttttgttaggtgttggatctgcaatcgccagtggcattgccgtatccaaggtcctgcacctagaaggggaagtgaacaaaatcaaaagtgctctactatccacaaacaaggctgtagtcagcttatctaatggagtcagtgtcttaaccagcaaggtgttagacctcaaaaactatatagataaacagttgttacctattgttaacaagcaaagctgcagcatatcaaacattgaaactgtgatagagttccaacaaaagaacaacagactactagagattaccagagaatttagtgttaatgcaggtgtaactacacctgtaagcacttatatgttaactaatagtgagttattatcattaatcaatgatatgcctataacaaatgatcagaaaaagttaatgtccagcaatgttcaaatagttagacagcaaagttactctatcatgtcaataataaaagaggaagtcttagcatatgtagtacaattaccactatatggtgtaatagatactccttgttggaaactacacacatcccctctatgtacaaccaacacaaaggaaggatccaacatctgcttaacaagaaccgacagaggatggtactgtgacaatgcaggatcagtatcctttttcccacaagctgaaacatgtaaagttcaatcgaatcgggtgttttgtgacacaatgaacagtttaacattaccaagtgaggtaaatctctgcaacattgacatattcaaccccaaatatgattgcaaaattatgacttcaaaaacagatgtaagcagctccgttatcacatctctaggagccattgtgtcatgctatggcaaaaccaaatgtacagcatccaataaaaatcgtgggatcataaagacattctctaacgggtgtgattatgtatcaaataagggggtggatactgtgtctgtaggtaatacattatattatgtaaataagcaagaaggcaaaagtctctatgtaaaaggtgaaccaataataaatttctatgatccattagtgttcccctctgatgaatttgatgcatcaatatctcaagtcaatgagaaaattaatcagagtctagcatttatccgtaaatcagatgaattattacataatgtaaatgctggtaaatccaccacaaatatcatgataactaccataattatagtaattatagtaatattgttagcattaattgcagttggactgcttctatactgcaaggccagaagcacaccagtcacattaagtaaggatcaactgagtggtataaataatattgcatttagtaactga
>KU950615.1_Human_orthopneumovirus_strain_RSVA/Homo_sapiens/USA/TH_10150/2012_complete_genome
atggagttgccaatcctcaaaacaaatgctattaccacaatccttgctgcagtcacactctgtttcacttccagtcaaaacatcactgaagaattttatcaatcaacatgcagtgcagttagcaaaggctatcttagtgctctaagaactggttggtatactagtgttataactatagaattaagtaatatcaaggaaaataagtgtaatggtacagacactaaggtaaaattaataaaacaagaattagataaatataaaaatgctgtaacagaattgcagttgctcatgcaaagcacaccagcagccaacagtcgagccagaagagaactaccaagatttatgaattatacactcaacaatgccaaaaacaccaatgtaacattaagtaagaaaaggaaaagaagatttcttggatttttgttaggtgttggatctgcaatcgccagtggcattgccgtatccaaggtcctgcacctagaaggggaagtgaacaaaatcaaaagtgctctactatccacaaacaaggctgtagtcagcttatctaatggagtcagtgtcttaaccagcaaggtgttagacctcaaaaactatatagataaacagttgttacctattgttaacaagcaaagctgcagcatatcaaacattgaaactgtgatagagttccaacaaaagaacaacagactactagagattaccagagaatttagtgttaatgcaggtgtaactacacctgtaagcacttatatgttaactaatagtgagttattatcattaatcaatgatatgcctataacaaatgatcagaaaaagttaatgtccagcaatgttcaaatagttagacagcaaagttactctatcatgtcaataataaaagaggaagtcttagcatatgtagtacaattaccactatatggtgtaatagatactccttgttggaaactacacacatcccctctatgtacaaccaacacaaaggaaggatccaacatctgcttaacaagaaccgacagaggatggtactgtgacaatgcaggatcagtatcctttttcccacaagctgaaacatgtaaagttcaatcgaatcgggtgttttgtgacacaatgaacagtttaacattaccaagtgaggtaaatctctgcaacattgacatattcaaccccaaatatgattgcaaaattatgacttcaaaaacagatgtaagcagctccgttatcacatctctaggagccattgtgtcatgctatggcaaaaccaaatgtacagcatccaataaaaatcgtgggatcataaagacattctctaacgggtgtgattatgtatcaaataagggggtggatactgtgtctgtaggtaatacattatattatgtaaataagcaagaaggcaaaagtctctatgtaaaaggtgaaccaataataaatttctatgatccattagtgttcccctctgatgaatttgatgcatcaatatctcaagtcaatgagaaaattaatcagagtctagcatttatccgtaaatcagatgaattattacataatgtaaatgctggtaaatccaccacaaatatcatgataactaccataattatagtaattatagtaatattgttagcattaattgcagttggactgcttctatactgcaaggccagaagcacaccagtcacattaagtaaggatcaactgagtggtataaataatattgcatttagtaactga
>KX655644.1_Human_orthopneumovirus_strain_RSVA/Homo_sapiens/JOR/A0614/2012_complete_genome
atggagttgccaatcctcaaaacaaatgctattaccacaatccttgctgcagtcacactctgtttcgcttccagtcaaaacatcactgaagaattttatcaatcaacatgcagtgcagttagcaaaggctatcttagtgctctaagaactggttggtatactagtgttataactatagaattaagtaatatcaaggaaaataagtgtaatggtacagacgctaaggtaaaattaataaaacaagaattagataaatataaaaatgctgtaacagaattgcagttgctcatgcaaagcacaccagcagccaacagtcgagccagaagagaactaccaagatttatgaattatacactcaacaatgccaaaaacaccaatgtaacattaagtaagaaaaggaaaagaagatttcttggatttttgttaggtgttggatctgcaattgccagtggcattgccgtatccaaggtcctgcacctagaaggggaagtgaacaaaatcaaaagtgctctactatccacaaacaaggctgtagtcagcttatctaatggagtcagtgtcttaaccagcaaggtgttagacctcaaaaactatatagataaacagttgttacctattgttaacaagcaaagctgcagcatatcaaacattgaaactgtgatagagttccaacaaaagaacaacagactactagagattaccagagaatttagtgttaatgcaggtgtaactacacctgtaagcacttatatgttaactaatagtgagttattatcattaatcaatgatatgcctataacaaatgatcagaaaaagttaatgtccagcaatgttcaaatagttagacagcaaagttactctatcatgtcaataataaaagaggaagtcttagcatatgtagtacaattaccactatatggtgtaatagatactccttgttggaaactacacacatcccctctatgtacaaccaacacaaaggaaggatccaacatctgcttaacaagaaccgacagaggatggtactgtgacaatgcaggatcagtatcctttttcccacaagctgaaacatgtaaagttcaatcgaatcgggtgttttgtgacacaatgaacagtttaacattaccaagtgaggtaaatctctgcaacattgacatattcaaccccaaatatgattgcaaaattatgacttcaaaaacagatgtaagcagctccgttatcacatctctaggagccattgtgtcatgctatggcaaaaccaaatgtacagcatccaataaaaatcgtgggatcataaagacattctctaacgggtgtgattatgtatcaaataagggggtggatactgtgtctgtaggtaatacattatattatgtaaataagcaagaaggcaaaagtctctatgtaaaaggtgaaccaataataaatttctatgatccattagtgttcccctctgatgaatttgatgcatcaatatctcaagtcaatgagaaaattaatcagagtctagcatttatccgtaaatcagatgaattattacataatgtaaatgctggtaaatccaccacaaatatcatgataactaccataattatagtaattatagtaatattgttagcattaattgcagttggactgcttctatactgcaaggccagaagcacaccagtcacattaagtaaggatcaactgagtggtataaataatattgcatttagtaactga
>KC731482.1_Human_respiratory_syncytial_virus_strain_RSV-A/NIV1114046/11_complete_genome
atggagttgccaatcctcaaaacaaatgctattaccacaatccttgctgcagtcacactctgtttcgcttccagtcaaaacatcactgaagaattttatcaatcaacatgcagtgcagttagcaaaggctatcttagtgctctaagaactggttggtatactagtgttataactatagaattaagtaatatcaaggaaaataagtgtaatggtacagacgctaaggtaaaattaataaaacaagaattagataaatataaaaatgctgtaacagaattgcagttgctcatgcaaagcacaccagcagccaacagtcgagccagaagagaactaccaagatttatgaattatacactcaacaatgccaaaaacaccaatgtaacattaagtaagaaaaggaaaagaagatttcttggatttttgttaggtgttggatctgcaatcgccagtggcattgccgtatccaaggtcctgcacctagaaggggaagtgaacaaaatcaaaagtgctctactatccacaaacaaggctgtagtcagcttatctaatggagtcagtgtcttaaccagcaaggtgttagacctcaaaaactatatagataaacagttgttacctattgttaacaagcaaagctgcagcatatcaaacattgaaactgtgatagagttccaacaaaagaacaacagactactagagattaccagagaatttagtgttaatgcaggtgtaactacacctgtaagcacttatatgttaactaatagtgagttattatcattaatcaatgatatgcctataacaaatgatcagaaaaagttaatgtccagcaatgttcaaatagttagacagcaaagttactctatcatgtcaataataaaagaggaagtcttagcatatgtagtacaattaccactatatggtgtaatagatactccttgttggaaactacacacatcccctctatgtacaaccaacacaaaggaaggatccaacatctgcttaacaagaaccgacagaggatggtactgtgacaatgcaggatctgtatcctttttcccacaagctgaaacatgtaaagttcaatcgaatcgggtgttttgtgacacaatgaacagtttaacattaccaagtgaggtaaatctctgcaacattgacatattcaaccccaaatatgattgcaaaattatgacttcaaaaacagatgtaagcagctccgttatcacatctctaggagccattgtgtcatgctatggcaaaaccaaatgtacagcatccaataaaaatcgtgggatcataaagacattctctaacgggtgtgattatgtatcaaataagggggtggatactgtgtctgtaggtaatacattatattatgtaaataagcaagaaggcaaaagtctctatgtaaaaggtgaaccaataataaatttctatgatccattagtgttcccctctgatgaatttgatgcatcaatatctcaagtcaatgagaaaattaatcagagtctagcatttatccgtaaatcagatgaattattacataatgtaaatgctggtaaatccaccacaaatatcatgataactaccataattatagtaattatagtaatattgttagcattaattgcagttggactgcttctatactgcaaggccagaagcacaccagtcacattaagtaaggatcaactgagtggtataaataatattgcatttagtaactga
>MH181932.1_Human_respiratory_syncytial_virus_A_isolate_KEN/KILIFI/WGS/1071_14/08/2012_partial_genome
atggagttgccaatcctcaaaacaaatgctattaccacaatccttgctgcagtcacactctgtttcgcttccagtcaaaacatcactgaagaattttatcaatcaacatgcagtgcagttagcaaaggctatcttagtgctctaagaactggttggtatactagtgttataactatagaattaagtaatatcaaggaaaataagtgtaatggtacagacgctaaggtaaaattaataaaacaagaattagataaatataaaaatgctgtaacagaattgcagttgctcatgcaaagcacaccagcagccaacagtcgagccagaagagaactaccaagatttatgaattatacactcaacaatgccaaaaacaccaatgtaacattaagtaagaaaaggaaaagaagatttcttggatttttgttaggtgttggatctgcaatcgccagtggcattgccgtatccaaggtcctgcacctagaaggggaagtgaacaaaatcaaaagtgctctactatccacaaacaaggctgtagtcagcttatctaatggagtcagtgtcttaaccagcaaggtgttagacctcaaaaactatatagataaacagttgttacctattgttaacaagcaaagctgcagcatatcaaacattgaaactgtgatagagttccaacaaaagaacaacagactactagagattaccagagaatttagtgttaatgcaggtgtaactacacctgtaagcacttatatgttaactaatagtgagttattatcattaatcaatgatatgcctataacaaatgatcagaaaaagttaatgtccagcaatgttcaaatagttagacagcaaagttactctatcatgtcaataataaaagaggaagtcttagcatatgtagtacaattaccactatatggtgtaatagatactccttgttggaaactacacacatcccctctatgtacaaccaacacaaaggaaggatccaacatctgcttaacaagaaccgacagaggatggtactgtgacaatgcaggatcagtatcctttttcccacaagctgaaacatgtaaagttcaatcgaatcgggtgttttgtgacacaatgaacagtttaacattaccaagtgaggtaaatctctgcaacattgacatattcaaccccaaatatgattgcaaaattatgacttcaaaaacagatgtaagcagctccgttatcacatctctaggagccattgtgtcatgctatggcaaaaccaaatgtacagcatccaataaaaatcgtgggatcataaagacattctctaacgggtgtgattatgtatcaaataagggggtggatactgtgtctgtaggtaatacattatattatgtaaataagcaagaaggcaaaagtctctatgtaaaaggtgaaccaataataaatttctatgatccattagtgttcccctctgatgaatttgatgcatcaatatctcaagtcaatgagaaaattaatcagagtctagcatttatccgtaaatcagatgaattattacataatgtaaatgctggtaaatccaccacaaatatcatgataactaccataattatagtaattatagtaatattgttagcattaattgcagttggactgcttctatactgcaaggccagaagcacaccagtcacattaagtaaggatcaactgagtggtataaataatattgcatttagtaactga
>MH181917.1_Human_respiratory_syncytial_virus_A_isolate_KEN/KILIFI/WGS/1043_05/04/2012_partial_genome
atggagttgccaatcctcaaaacaaatgctattaccacaatccttgctgcagtcacactctgtttcgcttccagtcaaaacatcactgaagaattttatcaatcaacatgcagtgcagttagcaaaggctatcttagtgctctaagaactggttggtatactagtgttataactatagaattaagtaatatcaaggaaaataagtgtaatggtacagacgctaaggtaaaattaataaaacaagaattagataaatataaaaatgctgtaacagaattgcagttgctcatgcaaagcacaccagcagccaacagtcgagccagaagagaactaccaagatttatgaattatacactcaacaatgccaaaaacaccaatgtaacattaagtaagaaaaggaaaagaagatttcttggatttttgttaggtgttggatctgcaatcgccagtggcattgccgtatccaaggtcctgcacctagaaggggaagtgaacaaaatcaaaagtgctctactatccacaaacaaggctgtagtcagcttatctaatggagtcagtgtcttaaccagcaaggtgttagacctcaaaaactatatagataaacagttgttacctattgttaacaagcaaagctgcagcatatcaaacattgaaactgtgatagagttccaacaaaagaacaacagactactagagattaccagagaatttagtgttaatgcaggtgtaactacacctgtaagcacttatatgttaactaatagtgagttattatcattaatcaatgatatgcctataacaaatgatcagaaaaagttaatgtccagcaatgttcaaatagttagacagcaaagttactctatcatgtcaataataaaagaggaagtcttagcatatgtagtacaattaccactatatggtgtaatagatactccttgttggaaactacacacatcccctctatgtacaaccaacacaaaggaaggatccaacatctgcttaacaagaaccgacagaggatggtactgtgacaatgcaggatcagtatcctttttcccacaagctgaaacatgtaaagttcaatcgaatcgggtgttttgtgacacaatgaacagtttaacattaccaagtgaggtaaatctctgcaacattgacatattcaaccccaaatatgattgcaaaattatgacttcaaaaacagatgtaagcagctccgttatcacatctctaggagccattgtgtcatgctatggcaaaaccaaatgtacagcatccaataaaaatcgtgggatcataaagacattctctaacgggtgtgattatgtatcaaataagggggtggatactgtgtctgtaggtaatacattatattatgtaaataagcaagaaggcaaaagtctctatgtaaaaggtgaaccaataataaatttctatgatccattagtgttcccctctgatgaatttgatgcatcaatatctcaagtcaatgagaaaattaatcagagtctagcatttatccgtaaatcagatgaattattacataatgtaaatgctggtaaatccaccacaaatatcatgataactaccataattatagtaattatagtaatattgttagcattaattgcagttggactgcttctatactgcaaggccagaagcacaccagtcacattaagtaaggatcaactgagtggtataaataatattgcatttagtaactga
>MH181937.1_Human_respiratory_syncytial_virus_A_isolate_KEN/KILIFI/WGS/1079_05/11/2012_partial_genome
atggagttgccaatcctcaaaacaaatgctattaccacaatccttgctgcagtcacactctgtttcgcttccagtcaaaacatcactgaagaattttatcaatcaacatgcagtgcagttagcaaaggctatcttagtgctctaagaactggttggtatactagtgttataactatagaattaagtaatatcaaggaaaataagtgtaatggtacagacgctaaggtaaaattaataaaacaagaattagataaatataaaaatgctgtaacagaattgcagttgctcatgcaaagcacaccagcagccaacagtcgagccagaagagaactaccaagatttatgaattatacactcaacaatgccaaaaacaccaatgtaacattaagtaagaaaaggaaaagaagatttcttggatttttgttaggtgttggatctgcaatcgccagtggcattgccgtatccaaggtcctgcacctagaaggggaagtgaacaaaatcaaaagtgctctactatccacaaacaaggctgtagtcagcttatctaatggagtcagtgtcttaaccagcaaggtgttagacctcaaaaactatatagataaacagttgttacctattgttaacaagcaaagctgcagcatatcaaacattgaaactgtgatagagttccaacaaaagaacaacagactactagagattaccagagaatttagtgttaatgcaggtgtaactacacctgtaagcacttatatgttaactaatagtgagttattatcattaatcaatgatatgcctataacaaatgatcagaaaaagttaatgtccagcaatgttcaaatagttagacagcaaagttactctatcatgtcaataataaaagaggaagtcttagcatatgtagtacaattaccactatatggtgtaatagatactccttgttggaaactacacacatcccctctatgtacaaccaacacaaaggaaggatccaacatctgcttaacaagaaccgacagaggatggtactgtgacaatgcaggatcagtatcctttttcccacaagctgaaacatgtaaagttcaatcgaatcgggtgttttgtgacacaatgaacagtttaacattaccaagtgaggtaaatctctgcaacattgacatattcaaccccaaatatgattgcaaaattatgacttcaaaaacagatgtaagcagctccgttatcacatctctaggagccattgtgtcatgctatggcaaaaccaaatgtacagcatccaataaaaatcgtgggatcataaagacattctctaacgggtgtgattatgtatcaaataagggggtggatactgtgtctgtaggtaatacattatattatgtaaataagcaagaaggcaaaagtctctatgtaaaaggtgaaccaataataaatttctatgatccattagtgttcccctctgatgaatttgatgcatcaatatctcaagtcaatgagaaaattaatcagagtctagcatttatccgtaaatcagatgaattattacataatgtaaatgctggtaaatccaccacaaatatcatgataactaccataattatagtaattatagtaatattgttagcattaattgcagttggactgcttctatactgcaaggccagaagcacaccagtcacattaagtaaggatcaactgagtggtataaataatattgcatttagtaactga
>MH181964.1_Human_respiratory_syncytial_virus_A_isolate_KEN/KILIFI/WGS/1109_29/11/2012_partial_genome
atggagttgccaatcctcaaaacaaatgctattaccacaatccttgctgcagtcacactctgtttcgcttccagtcaaaacatcactgaagaattttatcaatcaacatgcagtgcagttagcaaaggctatcttagtgctctaagaactggttggtatactagtgttataactatagaattaagtaatatcaaggaaaataagtgtaatggtacagacgctaaggtaaaattaataaaacaagaattagataaatataaaaatgctgtaacagaattgcagttgctcatgcaaagcacaccagcagccaacagtcgagccagaagagaactaccaagatttatgaattatacactcaacaatgccaaaaacaccaatgtaacattaagtaagaaaaggaaaagaagatttcttggatttttgttaggtgttggatctgcaatcgccagtggcattgccgtatccaaggtcctgcacctagaaggggaagtgaacaaaatcaaaagtgctctactatccacaaacaaggctgtagtcagcttatctaatggagtcagtgtcttaaccagcaaggtgttagacctcaaaaactatatagataaacagttgttacctattgttaacaagcaaagctgcagcatatcaaacattgaaactgtgatagagttccaacaaaagaacaacagactactagagattaccagagaatttagtgttaatgcaggtgtaactacacctgtaagcacttatatgttaactaatagtgagttattatcattaatcaatgatatgcctataacaaatgatcagaaaaagttaatgtccagcaatgttcaaatagttagacagcaaagttactctatcatgtcaataataaaagaggaagtcttagcatatgtagtacaattaccactatatggtgtaatagatactccttgttggaaactacacacatcccctctatgtacaaccaacacaaaggaaggatccaacatctgcttaacaagaaccgacagaggatggtactgtgacaatgcaggatcagtatcctttttcccacaagctgaaacatgtaaagttcaatcgaatcgggtgttttgtgacacaatgaacagtttaacattaccaagtgaggtaaatctctgcaacattgacatattcaaccccaaatatgattgcaaaattatgacttcaaaaacagatgtaagcagctccgttatcacatctctaggagccattgtgtcatgctatggcaaaaccaaatgtacagcatccaataaaaatcgtgggatcataaagacattctctaacgggtgtgattatgtatcaaataagggggtggatactgtgtctgtaggtaatacattatattatgtaaataagcaagaaggcaaaagtctctatgtaaaaggtgaaccaataataaatttctatgatccattagtgttcccctctgatgaatttgatgcatcaatatctcaagtcaatgagaaaattaatcagagtctagcatttatccgtaaatcagatgaattattacataatgtaaatgctggtaaatccaccacaaatatcatgataactaccataattatagtaattatagtaatattgttagcattaattgcagttggactgcttctatactgcaaggccagaagcacaccagtcacattaagtaaggatcaactgagtggtataaataatattgcatttagtaactga
>MH181970.1_Human_respiratory_syncytial_virus_A_isolate_KEN/KILIFI/WGS/1117_10/12/2012_partial_genome
atggagttgccaatcctcaaaacaaatgctattaccacaatccttgctgcagtcacactctgtttcgcttccagtcaaaacatcactgaagaattttatcaatcaacatgcagtgcagttagcaaaggctatcttagtgctctaagaactggttggtatactagtgttataactatagaattaagtaatatcaaggaaaataagtgtaatggtacagacgctaaggtaaaattaataaaacaagaattagataaatataaaaatgctgtaacagaattgcagttgctcatgcaaagcacaccagcagccaacagtcgagccagaagagaactaccaagatttatgaattatacactcaacaatgccaaaaacaccaatgtaacattaagtaagaaaaggaaaagaagatttcttggatttttgttaggtgttggatctgcaatcgccagtggcattgccgtatccaaggtcctgcacctagaaggggaagtgaacaaaatcaaaagtgctctactatccacaaacaaggctgtagtcagcttatctaatggagtcagtgtcttaaccagcaaggtgttagacctcaaaaactatatagataaacagttgttacctattgttaacaagcaaagctgcagcatatcaaacattgaaactgtgatagagttccaacaaaagaacaacagactactagagattaccagagaatttagtgttaatgcaggtgtaactacacctgtaagcacttatatgttaactaatagtgagttattatcattaatcaatgatatgcctataacaaatgatcagaaaaagttaatgtccagcaatgttcaaatagttagacagcaaagttactctatcatgtcaataataaaagaggaagtcttagcatatgtagtacaattaccactatatggtgtaatagatactccttgttggaaactacacacatcccctctatgtacaaccaacacaaaggaaggatccaacatctgcttaacaagaaccgacagaggatggtactgtgacaatgcaggatcagtatcctttttcccacaagctgaaacatgtaaagttcaatcgaatcgggtgttttgtgacacaatgaacagtttaacattaccaagtgaggtaaatctctgcaacattgacatattcaaccccaaatatgattgcaaaattatgacttcaaaaacagatgtaagcagctccgttatcacatctctaggagccattgtgtcatgctatggcaaaaccaaatgtacagcatccaataaaaatcgtgggatcataaagacattctctaacgggtgtgattatgtatcaaataagggggtggatactgtgtctgtaggtaatacattatattatgtaaataagcaagaaggcaaaagtctctatgtaaaaggtgaaccaataataaatttctatgatccattagtgttcccctctgatgaatttgatgcatcaatatctcaagtcaatgagaaaattaatcagagtctagcatttatccgtaaatcagatgaattattacataatgtaaatgctggtaaatccaccacaaatatcatgataactaccataattatagtaattatagtaatattgttagcattaattgcagttggactgcttctatactgcaaggccagaagcacaccagtcacattaagtaaggatcaactgagtggtataaataatattgcatttagtaactga
>MH181955.1_Human_respiratory_syncytial_virus_A_isolate_KEN/KILIFI/WGS/1098_25/11/2012_partial_genome
atggagttgccaatcctcaaaacaaatgctattaccacaatccttgctgcagtcacactctgtttcgcttccagtcaaaacatcactgaagaattttatcaatcaacatgcagtgcagttagcaaaggctatcttagtgctctaagaactggttggtatactagtgttataactatagaattaagtaatatcaaggaaaataagtgtaatggtacagacgctaaggtaaaattaataaaacaagaattagataaatataaaaatgctgtaacagaattgcagttgctcatgcaaagcacaccagcagccaacagtcgagccagaagagaactaccaagatttatgaattatacactcaacaatgccaaaaacaccaatgtaacattaagtaagaaaaggaaaagaagatttcttggatttttgttaggtgttggatctgcaatcgccagtggcattgccgtatccaaggtcctgcacctagaaggggaagtgaacaaaatcaaaagtgctctactatccacaaacaaggctgtagtcagcttatctaatggagtcagtgtcttaaccagcaaggtgttagacctcaaaaactatatagataaacagttgttacctattgttaacaagcaaagctgcagcatatcaaacattgaaactgtgatagagttccaacaaaagaacaacagactactagagattaccagagaatttagtgttaatgcaggtgtaactacacctgtaagcacttatatgttaactaatagtgagttattatcattaatcaatgatatgcctataacaaatgatcagaaaaagttaatgtccagcaatgttcaaatagttagacagcaaagttactctatcatgtcaataataaaagaggaagtcttagcatatgtagtacaattaccactatatggtgtaatagatactccttgttggaaactacacacatcccctctatgtacaaccaacacaaaggaaggatccaacatctgcttaacaagaaccgacagaggatggtactgtgacaatgcaggatcagtatcctttttcccacaagctgaaacatgtaaagttcaatcgaatcgggtgttttgtgacacaatgaacagtttaacattaccaagtgaggtaaatctctgcaacattgacatattcaaccccaaatatgattgcaaaattatgacttcaaaaacagatgtaagcagctccgttatcacatctctaggagccattgtgtcatgctatggcaaaaccaaatgtacagcatccaataaaaatcgtgggatcataaagacattctctaacgggtgtgattatgtatcaaataagggggtggatactgtgtctgtaggtaatacattatattatgtaaataagcaagaaggcaaaagtctctatgtaaaaggtgaaccaataataaatttctatgatccattagtgttcccctctgatgaatttgatgcatcaatatctcaagtcaatgagaaaattaatcagagtctagcatttatccgtaaatcagatgaattattacataatgtaaatgctggtaaatccaccacaaatatcatgataactaccataattatagtaattatagtaatattgttagcattaattgcagttggactgcttctatactgcaaggccagaagcacaccagtcacattaagtaaggatcaactgagtggtataaataatattgcatttagtaactga
>MH181947.1_Human_respiratory_syncytial_virus_A_isolate_KEN/KILIFI/WGS/1090_19/11/2012_partial_genome
atggagttgccaatcctcaaaacaaatgctattaccacaatccttgctgcagtcacactctgtttcgcttccagtcaaaacatcactgaagaattttatcaatcaacatgcagtgcagttagcaaaggctatcttagtgctctaagaactggttggtatactagtgttataactatagaattaagtaatatcaaggaaaataagtgtaatggtacagacgctaaggtaaaattaataaaacaagaattagataaatataaaaatgctgtaacagaattgcagttgctcatgcaaagcacaccagcagccaacagtcgagccagaagagaactaccaagatttatgaattatacactcaacaatgccaaaaacaccaatgtaacattaagtaagaaaaggaaaagaagatttcttggatttttgttaggtgttggatctgcaatcgccagtggcattgccgtatccaaggtcctgcacctagaaggggaagtgaacaaaatcaaaagtgctctactatccacaaacaaggctgtagtcagcttatctaatggagtcagtgtcttaaccagcaaggtgttagacctcaaaaactatatagataaacagttgttacctattgttaacaagcaaagctgcagcatatcaaacattgaaactgtgatagagttccaacaaaagaacaacagactactagagattaccagagaatttagtgttaatgcaggtgtaactacacctgtaagcacttatatgttaactaatagtgagttattatcattaatcaatgatatgcctataacaaatgatcagaaaaagttaatgtccagcaatgttcaaatagttagacagcaaagttactctatcatgtcaataataaaagaggaagtcttagcatatgtagtacaattaccactatatggtgtaatagatactccttgttggaaactacacacatcccctctatgtacaaccaacacaaaggaaggatccaacatctgcttaacaagaaccgacagaggatggtactgtgacaatgcaggatcagtatcctttttcccacaagctgaaacatgtaaagttcaatcgaatcgggtgttttgtgacacaatgaacagtttaacattaccaagtgaggtaaatctctgcaacattgacatattcaaccccaaatatgattgcaaaattatgacttcaaaaacagatgtaagcagctccgttatcacatctctaggagccattgtgtcatgctatggcaaaaccaaatgtacagcatccaataaaaatcgtgggatcataaagacattctctaacgggtgtgattatgtatcaaataagggggtggatactgtgtctgtaggtaatacattatattatgtaaataagcaagaaggcaaaagtctctatgtaaaaggtgaaccaataataaatttctatgatccattagtgttcccctctgatgaatttgatgcatcaatatctcaagtcaatgagaaaattaatcagagtctagcatttatccgtaaatcagatgaattattacataatgtaaatgctggtaaatccaccacaaatatcatgataactaccataattatagtaattatagtaatattgttagcattaattgcagttggactgcttctatactgcaaggccagaagcacaccagtcacattaagtaaggatcaactgagtggtataaataatattgcatttagtaactga
>MH181962.1_Human_respiratory_syncytial_virus_A_isolate_KEN/KILIFI/WGS/1106_28/11/2012_partial_genome
atggagttgccaatcctcaaaacaaatgctattaccacaatccttgctgcagtcacactctgtttcgcttccagtcaaaacatcactgaagaattttatcaatcaacatgcagtgcagttagcaaaggctatcttagtgctctaagaactggttggtatactagtgttataactatagaattaagtaatatcaaggaaaataagtgtaatggtacagacgctaaggtaaaattaataaaacaagaattagataaatataaaaatgctgtaacagaattgcagttgctcatgcaaagcacaccagcagccaacagtcgagccagaagagaactaccaagatttatgaattatacactcaacaatgccaaaaacaccaatgtaacattaagtaagaaaaggaaaagaagatttcttggatttttgttaggtgttggatctgcaatcgccagtggcattgccgtatccaaggtcctgcacctagaaggggaagtgaacaaaatcaaaagtgctctactatccacaaacaaggctgtagtcagcttatctaatggagtcagtgtcttaaccagcaaggtgttagacctcaaaaactatatagataaacagttgttacctattgttaacaagcaaagctgcagcatatcaaacattgaaactgtgatagagttccaacaaaagaacaacagactactagagattaccagagaatttagtgttaatgcaggtgtaactacacctgtaagcacttatatgttaactaatagtgagttattatcattaatcaatgatatgcctataacaaatgatcagaaaaagttaatgtccagcaatgttcaaatagttagacagcaaagttactctatcatgtcaataataaaagaggaagtcttagcatatgtagtacaattaccactatatggtgtaatagatactccttgttggaaactacacacatcccctctatgtacaaccaacacaaaggaaggatccaacatctgcttaacaagaaccgacagaggatggtactgtgacaatgcaggatcagtatcctttttcccacaagctgaaacatgtaaagttcaatcgaatcgggtgttttgtgacacaatgaacagtttaacattaccaagtgaggtaaatctctgcaacattgacatattcaaccccaaatatgattgcaaaattatgacttcaaaaacagatgtaagcagctccgttatcacatctctaggagccattgtgtcatgctatggcaaaaccaaatgtacagcatccaataaaaatcgtgggatcataaagacattctctaacgggtgtgattatgtatcaaataagggggtggatactgtgtctgtaggtaatacattatattatgtaaataagcaagaaggcaaaagtctctatgtaaaaggtgaaccaataataaatttctatgatccattagtgttcccctctgatgaatttgatgcatcaatatctcaagtcaatgagaaaattaatcagagtctagcatttatccgtaaatcagatgaattattacataatgtaaatgctggtaaatccaccacaaatatcatgataactaccataattatagtaattatagtaatattgttagcattaattgcagttggactgcttctatactgcaaggccagaagcacaccagtcacattaagtaaggatcaactgagtggtataaataatattgcatttagtaactga
>MH181913.1_Human_respiratory_syncytial_virus_A_isolate_KEN/KILIFI/WGS/1036_21/03/2012_partial_genome
atggagttgccaatcctcaaaacaaatgctattaccacaatccttgctgcagtcacactctgtttcgcttccagtcaaaacatcactgaagaattttatcaatcaacatgcagtgcagttagcaaaggctatcttagtgctctaagaactggttggtatactagtgttataactatagaattaagtaatatcaaggaaaataagtgtaatggtacagacgctaaggtaaaattaataaaacaagaattagataaatataaaaatgctgtaacagaattgcagttgctcatgcaaagcacaccagcagccaacagtcgagccagaagagaactaccaagatttatgaattatacactcaacaatgccaaaaacaccaatgtaacattaagtaagaaaaggaaaagaagatttcttggatttttgttaggtgttggatctgcaatcgccagtggcattgccgtatccaaggtcctgcacctagaaggggaagtgaacaaaatcaaaagtgctctactatccacaaacaaggctgtagtcagcttatctaatggagtcagtgtcttaaccagcaaggtgttagacctcaaaaactatatagataaacagttgttacctattgttaacaagcaaagctgcagcatatcaaacattgaaactgtgatagagttccaacaaaagaacaacagactactagagattaccagagaatttagtgttaatgcaggtgtaactacacctgtaagcacttatatgttaactaatagtgagttattatcattaatcaatgatatgcctataacaaatgatcagaaaaagttaatgtccagcaatgttcaaatagttagacagcaaagttactctatcatgtcaataataaaagaggaagtcttagcatatgtagtacaattaccactatatggtgtaatagatactccttgttggaaactacacacatcccctctatgtacaaccaacacaaaggaaggatccaacatctgcttaacaagaaccgacagaggatggtactgtgacaatgcaggatcagtatcctttttcccacaagctgaaacatgtaaagttcaatcgaatcgggtgttttgtgacacaatgaacagtttaacattaccaagtgaggtaaatctctgcaacattgacatattcaaccccaaatatgattgcaaaattatgacttcaaaaacagatgtaagcagctccgttatcacatctctaggagccattgtgtcatgctatggcaaaaccaaatgtacagcatccaataaaaatcgtgggatcataaagacattctctaacgggtgtgattatgtatcaaataagggggtggatactgtgtctgtaggtaatacattatattatgtaaataagcaagaaggcaaaagtctctatgtaaaaggtgaaccaataataaatttctatgatccattagtgttcccctctgatgaatttgatgcatcaatatctcaagtcaatgagaaaattaatcagagtctagcatttatccgtaaatcagatgaattattacataatgtaaatgctggtaaatccaccacaaatatcatgataactaccataattatagtaattatagtaatattgttagcattaattgcagttggactgcttctatactgcaaggccagaagcacaccagtcacattaagtaaggatcaactgagtggtataaataatattgcatttagtaactga
>MH181919.1_Human_respiratory_syncytial_virus_A_isolate_KEN/KILIFI/WGS/1051_24/04/2012_partial_genome
atggagttgccaatcctcaaaacaaatgctattaccacaatccttgctgcagtcacactctgtttcgcttccagtcaaaacatcactgaagaattttatcaatcaacatgcagtgcagttagcaaaggctatcttagtgctctaagaactggttggtatactagtgttataactatagaattaagtaatatcaaggaaaataagtgtaatggtacagacgctaaggtaaaattaataaaacaagaattagataaatataaaaatgctgtaacagaattgcagttgctcatgcaaagcacaccagcagccaacagtcgagccagaagagaactaccaagatttatgaattatacactcaacaatgccaaaaacaccaatgtaacattaagtaagaaaaggaaaagaagatttcttggatttttgttaggtgttggatctgcaatcgccagtggcattgccgtatccaaggtcctgcacctagaaggggaagtgaacaaaatcaaaagtgctctactatccacaaacaaggctgtagtcagcttatctaatggagtcagtgtcttaaccagcaaggtgttagacctcaaaaactatatagataaacagttgttacctattgttaacaagcaaagctgcagcatatcaaacattgaaactgtgatagagttccaacaaaagaacaacagactactagagattaccagagaatttagtgttaatgcaggtgtaactacacctgtaagcacttatatgttaactaatagtgagttattatcattaatcaatgatatgcctataacaaatgatcagaaaaagttaatgtccagcaatgttcaaatagttagacagcaaagttactctatcatgtcaataataaaagaggaagtcttagcatatgtagtacaattaccactatatggtgtaatagatactccttgttggaaactacacacatcccctctatgtacaaccaacacaaaggaaggatccaacatctgcttaacaagaaccgacagaggatggtactgtgacaatgcaggatcagtatcctttttcccacaagctgaaacatgtaaagttcaatcgaatcgggtgttttgtgacacaatgaacagtttaacattaccaagtgaggtaaatctctgcaacattgacatattcaaccccaaatatgattgcaaaattatgacttcaaaaacagatgtaagcagctccgttatcacatctctaggagccattgtgtcatgctatggcaaaaccaaatgtacagcatccaataaaaatcgtgggatcataaagacattctctaacgggtgtgattatgtatcaaataagggggtggatactgtgtctgtaggtaatacattatattatgtaaataagcaagaaggcaaaagtctctatgtaaaaggtgaaccaataataaatttctatgatccattagtgttcccctctgatgaatttgatgcatcaatatctcaagtcaatgagaaaattaatcagagtctagcatttatccgtaaatcagatgaattattacataatgtaaatgctggtaaatccaccacaaatatcatgataactaccataattatagtaattatagtaatattgttagcattaattgcagttggactgcttctatactgcaaggccagaagcacaccagtcacattaagtaaggatcaactgagtggtataaataatattgcatttagtaactga
>MH181939.1_Human_respiratory_syncytial_virus_A_isolate_KEN/KILIFI/WGS/1081_07/11/2012_partial_genome
atggagttgccaatcctcaaaacaaatgctattaccacaatccttgctgcagtcacactctgtttcgcttccagtcaaaacatcactgaagaattttatcaatcaacatgcagtgcagttagcaaaggctatcttagtgctctaagaactggttggtatactagtgttataactatagaattaagtaatatcaaggaaaataagtgtaatggtacagacgctaaggtaaaattaataaaacaagaattagataaatataaaaatgctgtaacagaattgcagttgctcatgcaaagcacaccagcagccaacagtcgagccagaagagaactaccaagatttatgaattatacactcaacaatgccaaaaacaccaatgtaacattaagtaagaaaaggaaaagaagatttcttggatttttgttaggtgttggatctgcaatcgccagtggcattgccgtatccaaggtcctgcacctagaaggggaagtgaacaaaatcaaaagtgctctactatccacaaacaaggctgtagtcagcttatctaatggagtcagtgtcttaaccagcaaggtgttagacctcaaaaactatatagataaacagttgttacctattgttaacaagcaaagctgcagcatatcaaacattgaaactgtgatagagttccaacaaaagaacaacagactactagagattaccagagaatttagtgttaatgcaggtgtaactacacctgtaagcacttatatgttaactaatagtgagttattatcattaatcaatgatatgcctataacaaatgatcagaaaaagttaatgtccagcaatgttcaaatagttagacagcaaagttactctatcatgtcaataataaaagaggaagtcttagcatatgtagtacaattaccactatatggtgtaatagatactccttgttggaaactacacacatcccctctatgtacaaccaacacaaaggaaggatccaacatctgcttaacaagaaccgacagaggatggtactgtgacaatgcaggatcagtatcctttttcccacaagctgaaacatgtaaagttcaatcgaatcgggtgttttgtgacacaatgaacagtttaacattaccaagtgaggtaaatctctgcaacattgacatattcaaccccaaatatgattgcaaaattatgacttcaaaaacagatgtaagcagctccgttatcacatctctaggagccattgtgtcatgctatggcaaaaccaaatgtacagcatccaataaaaatcgtgggatcataaagacattctctaacgggtgtgattatgtatcaaataagggggtggatactgtgtctgtaggtaatacattatattatgtaaataagcaagaaggcaaaagtctctatgtaaaaggtgaaccaataataaatttctatgatccattagtgttcccctctgatgaatttgatgcatcaatatctcaagtcaatgagaaaattaatcagagtctagcatttatccgtaaatcagatgaattattacataatgtaaatgctggtaaatccaccacaaatatcatgataactaccataattatagtaattatagtaatattgttagcattaattgcagttggactgcttctatactgcaaggccagaagcacaccagtcacattaagtaaggatcaactgagtggtataaataatattgcatttagtaactga
>MH181965.1_Human_respiratory_syncytial_virus_A_isolate_KEN/KILIFI/WGS/1110_29/11/2012_partial_genome
atggagttgccaatcctcaaaacaaatgctattaccacaatccttgctgcagtcacactctgtttcgcttccagtcaaaacatcactgaagaattttatcaatcaacatgcagtgcagttagcaaaggctatcttagtgctctaagaactggttggtatactagtgttataactatagaattaagtaatatcaaggaaaataagtgtaatggtacagacgctaaggtaaaattaataaaacaagaattagataaatataaaaatgctgtaacagaattgcagttgctcatgcaaagcacaccagcagccaacagtcgagccagaagagaactaccaagatttatgaattatacactcaacaatgccaaaaacaccaatgtaacattaagtaagaaaaggaaaagaagatttcttggatttttgttaggtgttggatctgcaatcgccagtggcattgccgtatccaaggtcctgcacctagaaggggaagtgaacaaaatcaaaagtgctctactatccacaaacaaggctgtagtcagcttatctaatggagtcagtgtcttaaccagcaaggtgttagacctcaaaaactatatagataaacagttgttacctattgttaacaagcaaagctgcagcatatcaaacattgaaactgtgatagagttccaacaaaagaacaacagactactagagattaccagagaatttagtgttaatgcaggtgtaactacacctgtaagcacttatatgttaactaatagtgagttattatcattaatcaatgatatgcctataacaaatgatcagaaaaagttaatgtccagcaatgttcaaatagttagacagcaaagttactctatcatgtcaataataaaagaggaagtcttagcatatgtagtacaattaccactatatggtgtaatagatactccttgttggaaactacacacatcccctctatgtacaaccaacacaaaggaaggatccaacatctgcttaacaagaaccgacagaggatggtactgtgacaatgcaggatcagtatcctttttcccacaagctgaaacatgtaaagttcaatcgaatcgggtgttttgtgacacaatgaacagtttaacattaccaagtgaggtaaatctctgcaacattgacatattcaaccccaaatatgattgcaaaattatgacttcaaaaacagatgtaagcagctccgttatcacatctctaggagccattgtgtcatgctatggcaaaaccaaatgtacagcatccaataaaaatcgtgggatcataaagacattctctaacgggtgtgattatgtatcaaataagggggtggatactgtgtctgtaggtaatacattatattatgtaaataagcaagaaggcaaaagtctctatgtaaaaggtgaaccaataataaatttctatgatccattagtgttcccctctgatgaatttgatgcatcaatatctcaagtcaatgagaaaattaatcagagtctagcatttatccgtaaatcagatgaattattacataatgtaaatgctggtaaatccaccacaaatatcatgataactaccataattatagtaattatagtaatattgttagcattaattgcagttggactgcttctatactgcaaggccagaagcacaccagtcacattaagtaaggatcaactgagtggtataaataatattgcatttagtaactga
>MH181942.1_Human_respiratory_syncytial_virus_A_isolate_KEN/KILIFI/WGS/1084_15/11/2012_partial_genome
atggagttgccaatcctcaaaacaaatgctattaccacaatccttgctgcagtcacactctgtttcgcttccagtcaaaacatcactgaagaattttatcaatcaacatgcagtgcagttagcaaaggctatcttagtgctctaagaactggttggtatactagtgttataactatagaattaagtaatatcaaggaaaataagtgtaatggtacagacgctaaggtaaaattaataaaacaagaattagataaatataaaaatgctgtaacagaattgcagttgctcatgcaaagcacaccagcagccaacagtcgagccagaagagaactaccaagatttatgaattatacactcaacaatgccaaaaacaccaatgtaacattaagtaagaaaaggaaaagaagatttcttggatttttgttaggtgttggatctgcaatcgccagtggcattgccgtatccaaggtcctgcacctagaaggggaagtgaacaaaatcaaaagtgctctactatccacaaacaaggctgtagtcagcttatctaatggagtcagtgtcttaaccagcaaggtgttagacctcaaaaactatatagataaacagttgttacctattgttaacaagcaaagctgcagcatatcaaacattgaaactgtgatagagttccaacaaaagaacaacagactactagagattaccagagaatttagtgttaatgcaggtgtaactacacctgtaagcacttatatgttaactaatagtgagttattatcattaatcaatgatatgcctataacaaatgatcagaaaaagttaatgtccagcaatgttcaaatagttagacagcaaagttactctatcatgtcaataataaaagaggaagtcttagcatatgtagtacaattaccactatatggtgtaatagatactccttgttggaaactacacacatcccctctatgtacaaccaacacaaaggaaggatccaacatctgcttaacaagaaccgacagaggatggtactgtgacaatgcaggatcagtatcctttttcccacaagctgaaacatgtaaagttcaatcgaatcgggtgttttgtgacacaatgaacagtttaacattaccaagtgaggtaaatctctgcaacattgacatattcaaccccaaatatgattgcaaaattatgacttcaaaaacagatgtaagcagctccgttatcacatctctaggagccattgtgtcatgctatggcaaaaccaaatgtacagcatccaataaaaatcgtgggatcataaagacattctctaacgggtgtgattatgtatcaaataagggggtggatactgtgtctgtaggtaatacattatattatgtaaataagcaagaaggcaaaagtctctatgtaaaaggtgaaccaataataaatttctatgatccattagtgttcccctctgatgaatttgatgcatcaatatctcaagtcaatgagaaaattaatcagagtctagcatttatccgtaaatcagatgaattattacataatgtaaatgctggtaaatccaccacaaatatcatgataactaccataattatagtaattatagtaatattgttagcattaattgcagttggactgcttctatactgcaaggccagaagcacaccagtcacattaagtaaggatcaactgagtggtataaataatattgcatttagtaactga
>MH181957.1_Human_respiratory_syncytial_virus_A_isolate_KEN/KILIFI/WGS/1100_25/11/2012_partial_genome
atggagttgccaatcctcaaaacaaatgctattaccacaatccttgctgcagtcacactctgtttcgcttccagtcaaaacatcactgaagaattttatcaatcaacatgcagtgcagttagcaaaggctatcttagtgctctaagaactggttggtatactagtgttataactatagaattaagtaatatcaaggaaaataagtgtaatggtacagacgctaaggtaaaattaataaaacaagaattagataaatataaaaatgctgtaacagaattgcagttgctcatgcaaagcacaccagcagccaacagtcgagccagaagagaactaccaagatttatgaattatacactcaacaatgccaaaaacaccaatgtaacattaagtaagaaaaggaaaagaagatttcttggatttttgttaggtgttggatctgcaatcgccagtggcattgccgtatccaaggtcctgcacctagaaggggaagtgaacaaaatcaaaagtgctctactatccacaaacaaggctgtagtcagcttatctaatggagtcagtgtcttaaccagcaaggtgttagacctcaaaaactatatagataaacagttgttacctattgttaacaagcaaagctgcagcatatcaaacattgaaactgtgatagagttccaacaaaagaacaacagactactagagattaccagagaatttagtgttaatgcaggtgtaactacacctgtaagcacttatatgttaactaatagtgagttattatcattaatcaatgatatgcctataacaaatgatcagaaaaagttaatgtccagcaatgttcaaatagttagacagcaaagttactctatcatgtcaataataaaagaggaagtcttagcatatgtagtacaattaccactatatggtgtaatagatactccttgttggaaactacacacatcccctctatgtacaaccaacacaaaggaaggatccaacatctgcttaacaagaaccgacagaggatggtactgtgacaatgcaggatcagtatcctttttcccacaagctgaaacatgtaaagttcaatcgaatcgggtgttttgtgacacaatgaacagtttaacattaccaagtgaggtaaatctctgcaacattgacatattcaaccccaaatatgattgcaaaattatgacttcaaaaacagatgtaagcagctccgttatcacatctctaggagccattgtgtcatgctatggcaaaaccaaatgtacagcatccaataaaaatcgtgggatcataaagacattctctaacgggtgtgattatgtatcaaataagggggtggatactgtgtctgtaggtaatacattatattatgtaaataagcaagaaggcaaaagtctctatgtaaaaggtgaaccaataataaatttctatgatccattagtgttcccctctgatgaatttgatgcatcaatatctcaagtcaatgagaaaattaatcagagtctagcatttatccgtaaatcagatgaattattacataatgtaaatgctggtaaatccaccacaaatatcatgataactaccataattatagtaattatagtaatattgttagcattaattgcagttggactgcttctatactgcaaggccagaagcacaccagtcacattaagtaaggatcaactgagtggtataaataatattgcatttagtaactga
>MH181971.1_Human_respiratory_syncytial_virus_A_isolate_KEN/KILIFI/WGS/1118_12/12/2012_partial_genome
atggagttgccaatcctcaaaacaaatgctattaccacaatccttgctgcagtcacactctgtttcgcttccagtcaaaacatcactgaagaattttatcaatcaacatgcagtgcagttagcaaaggctatcttagtgctctaagaactggttggtatactagtgttataactatagaattaagtaatatcaaggaaaataagtgtaatggtacagacgctaaggtaaaattaataaaacaagaattagataaatataaaaatgctgtaacagaattgcagttgctcatgcaaagcacaccagcagccaacagtcgagccagaagagaactaccaagatttatgaattatacactcaacaatgccaaaaacaccaatgtaacattaagtaagaaaaggaaaagaagatttcttggatttttgttaggtgttggatctgcaatcgccagtggcattgccgtatccaaggtcctgcacctagaaggggaagtgaacaaaatcaaaagtgctctactatccacaaacaaggctgtagtcagcttatctaatggagtcagtgtcttaaccagcaaggtgttagacctcaaaaactatatagataaacagttgttacctattgttaacaagcaaagctgcagcatatcaaacattgaaactgtgatagagttccaacaaaagaacaacagactactagagattaccagagaatttagtgttaatgcaggtgtaactacacctgtaagcacttatatgttaactaatagtgagttattatcattaatcaatgatatgcctataacaaatgatcagaaaaagttaatgtccagcaatgttcaaatagttagacagcaaagttactctatcatgtcaataataaaagaggaagtcttagcatatgtagtacaattaccactatatggtgtaatagatactccttgttggaaactacacacatcccctctatgtacaaccaacacaaaggaaggatccaacatctgcttaacaagaaccgacagaggatggtactgtgacaatgcaggatcagtatcctttttcccacaagctgaaacatgtaaagttcaatcaaatcgggtgttttgtgacacaatgaacagtttaacattaccaagtgaggtaaatctctgcaacattgacatattcaaccccaaatatgattgcaaaattatgacttcaaaaacagatgtaagcagctccgttatcacatctctaggagccattgtgtcatgctatggcaaaaccaaatgtacagcatccaataaaaatcgtgggatcataaagacattctctaacgggtgtgattatgtatcaaataagggggtggatactgtgtctgtaggtaatacattatattatgtaaataagcaagaaggcaaaagtctctatgtaaaaggtgaaccaataataaatttctatgatccattagtgttcccctctgatgaatttgatgcatcaatatctcaagtcaatgagaaaattaatcagagtctagcatttatccgtaaatcagatgaattattacataatgtaaatgctggtaaatccaccacaaatatcatgataactaccataattatagtaattatagtaatattgttagcattaattgcagttggactgcttctatactgcaaggccagaagcacaccagtcacattaagtaaggatcaactgagtggtataaataatattgcatttagtaactga
>MH181975.1_Human_respiratory_syncytial_virus_A_isolate_KEN/KILIFI/WGS/1122_23/12/2012_partial_genome
atggagttgccaatcctcaaaacaaatgctattaccacaatccttgctgcagtcacactctgtttcgcttccagtcaaaacatcactgaagaattttatcaatcaacatgcagtgcagttagcaaaggctatcttagtgctctaagaactggttggtatactagtgttataactatagaattaagtaatatcaaggaaaataagtgtaatggtacagacgctaaggtaaaattaataaaacaagaattagataaatataaaaatgctgtaacagaattgcagttgctcatgcaaagcacaccagcagccaacagtcgagccagaagagaactaccaagatttatgaattatacactcaacaatgccaaaaacaccaatgtaacattaagtaagaaaaggaaaagaagatttcttggatttttgttaggtgttggatctgcaatcgccagtggcattgccgtatccaaggtcctgcacctagaaggggaagtgaacaaaatcaaaagtgctctactatccacaaacaaggctgtagtcagcttatctaatggagtcagtgtcttaaccagcaaggtgttagacctcaaaaactatatagataaacagttgttacctattgttaacaagcaaagctgcagcatatcaaacattgaaactgtgatagagttccaacaaaagaacaacagactactagagattaccagagaatttagtgttaatgcaggtgtaactacacctgtaagcacttatatgttaactaatagtgagttattatcattaatcaatgatatgcctataacaaatgatcagaaaaagttaatgtccagcaatgttcaaatagttagacagcaaagttactctatcatgtcaataataaaagaggaagtcttagcatatgtagtacaattaccactatatggtgtaatagatactccttgttggaaactacacacatcccctctatgtacaaccaacacaaaggaaggatccaacatctgcttaacaagaaccgacagaggatggtactgtgacaatgcaggatcagtatcctttttcccacaagctgaaacatgtaaagttcaatcgaatcgggtgttttgtgacacaatgaacagtttaacattaccaagtgaggtaaatctctgcaacattgacatattcaaccccaaatatgattgcaaaattatgacttcaaaaacagatgtaagcagctccgttatcacatctctaggagccattgtgtcatgctatggcaaaaccaaatgtacagcatccaataaaaatcgtgggatcataaagacattctctaacgggtgtgattatgtatcaaataagggggtggatactgtgtctgtaggtaatacattatattatgtaaataagcaagaaggcaaaagtctctatgtaaaaggtgaaccaataataaatttctatgatccattagtgttcccctctgatgaatttgatgcatcaatatctcaagtcaatgagaaaattaatcagagtctagcatttatccgtaaatcagatgaattattacataatgtaaatgctggtaaatccaccacaaatatcatgataactaccataattatagtaattatagtaatattgttagcattaattgcagttggactgcttctatactgcaaggccagaagcacaccagtcacattaagtaaggatcaactgagtggtataaataatattgcatttagtaactga
>MH181953.1_Human_respiratory_syncytial_virus_A_isolate_KEN/KILIFI/WGS/1096_24/11/2012_partial_genome
atggagttgccaatcctcaaaacaaatgctattaccacaatccttgctgcagtcacactctgtttcgcttccagtcaaaacatcactgaagaattttatcaatcaacatgcagtgcagttagcaaaggctatcttagtgctctaagaactggttggtatactagtgttataactatagaattaagtaatatcaaggaaaataagtgtaatggtacagacgctaaggtaaaattaataaaacaagaattagataaatataaaaatgctgtaacagaattgcagttgctcatgcaaagcacaccagcagccaacagtcgagccagaagagaactaccaagatttatgaattatacactcaacaatgccaaaaacaccaatgtaacattaagtaagaaaaggaaaagaagatttcttggatttttgttaggtgttggatctgcaatcgccagtggcattgccgtatccaaggtcctgcacctagaaggggaagtgaacaaaatcaaaagtgctctactatccacaaacaaggctgtagtcagcttatctaatggagtcagtgtcttaaccagcaaggtgttagacctcaaaaactatatagataaacagttgttacctattgttaacaagcaaagctgcagcatatcaaacattgaaactgtgatagagttccaacaaaagaacaacagactactagagattaccagagaatttagtgttaatgcaggtgtaactacacctgtaagcacttatatgttaactaatagtgagttattatcattaatcaatgatatgcctataacaaatgatcagaaaaagttaatgtccagcaatgttcaaatagttagacagcaaagttactctatcatgtcaataataaaagaggaagtcttagcatatgtagtacaattaccactatatggtgtaatagatactccttgttggaaactacacacatcccctctatgtacaaccaacacgaaggaaggatccaacatctgcttaacaagaaccgacagaggatggtactgtgacaatgcaggatcagtatcctttttcccacaagctgaaacatgtaaagttcaatcgaatcgggtgttttgtgacacaatgaacagtttaacattaccaagtgaggtaaatctctgcaacattgacatattcaaccccaaatatgattgcaaaattatgacttcaaaaacagatgtaagcagctccgttatcacatctctaggagccattgtgtcatgctatggcaaaaccaaatgtacagcatccaataaaaatcgtgggatcataaagacattctctaacgggtgtgattatgtatcaaataagggggtggatactgtgtctgtaggtaatacattatattatgtaaataagcaagaaggcaaaagtctctatgtaaaaggtgaaccaataataaatttctatgatccattagtgttcccctctgatgaatttgatgcatcaatatctcaagtcaatgagaaaattaatcagagtctagcatttatccgtaaatcagatgaattattacataatgtaaatgctggtaaatccaccacaaatatcatgataactaccataattatagtaattatagtaatattgttagcattaattgcagttggactgcttctatactgcaaggccagaagcacaccagtcacattaagtaaggatcaactgagtggtataaataatattgcatttagtaactga
>MH181909.1_Human_respiratory_syncytial_virus_A_isolate_KEN/KILIFI/WGS/1032_07/03/2012_partial_genome
atggagttgccaatcctcaaaacaaatgctattaccacaatccttgctgcagtcacactctgtttcgcttccagtcaaaacatcactgaagaattttatcaatcaacatgcagtgcagttagcaaaggctatcttagtgctctaagaactggttggtatactagtgttataactatagaattaagtaatatcaaggaaaataagtgtaatggtacagacgctaaggtaaaattaataaaacaagaattagataaatataaaaatgctgtaacagaattgcagttgctcatgcaaagcacaccagcagccaacagtcgagccagaagagaactaccaagatttatgaattatacactcaacaatgccaaaaacaccaatgtaacattaagtaagaaaaggaaaagaagatttcttggatttttgttaggtgttggatctgcaatcgccagtggcattgccgtatccaaggtcctgcacctagaaggggaagtgaacaaaatcaaaagtgctctactatccacaaacaaggctgtagtcagcttatctaatggagtcagtgtcttaaccagcaaggtgttagacctcaaaaactatatagataaacagttgttacctattgttaacaagcaaagctgcagcatatcaaacattgaaactgtgatagagttccaacaaaagaacaacagactactagagattaccagagaatttagtgttaatgcaggtgtaactacacctgtaagcacttatatgttaactaatagtgagttattatcattaatcaatgatatgcctataacaaatgatcagaaaaagttaatgtccagcaatgttcaaatagttagacagcaaagttactctatcatgtcaataataaaagaggaagtcttagcatatgtagtacaattaccactatatggtgtaatagatactccttgttggaaactacacacatcccctctatgtacaaccaacacaaaggaaggatccaacatctgcttaacaagaaccgacagaggatggtactgtgacaatgcaggatcagtatcctttttcccacaagctgaaacatgtaaagttcaatcgaatcgggtgttttgtgacacaatgaacagtttaacattaccaagtgaggtaaatctctgcaacattgacatattcaaccccaaatatgattgcaaaattatgacttcaaaaacagatgtaagcagctccgttatcacatctctaggagccattgtgtcatgctatggcaaaaccaaatgtacagcatccaataaaaatcgtgggatcataaagacattctctaacgggtgtgattatgtatcaaataagggggtggatactgtgtctgtaggtaatacattatattatgtaaataagcaagaaggcaaaagtctctatgtaaaaggtgaaccaataataaatttctatgatccattagtgttcccctctgatgaatttgatgcatcaatatctcaagtcaatgagaaaattaatcagagtctagcatttatccgtaaatcagatgaattattacataatgtaaatgctggtaaatccaccacaaatatcatgataactaccataattatagtaattatagtaatattgttagcattaattgcagttggactgcttctatactgcaaggccagaagcacaccagtcacattaagtaaggatcaactgagtggtataaataatattgcatttagtaactga
>MH181921.1_Human_respiratory_syncytial_virus_A_isolate_KEN/KILIFI/WGS/1054_16/05/2012_partial_genome
atggagttgccaatcctcaaaacaaatgctattaccacaatccttgctgcagtcacactctgtttcgcttccagtcaaaacatcactgaagaattttatcaatcaacatgcagtgcagttagcaaaggctatcttagtgctctaagaactggttggtatactagtgttataactatagaattaagtaatatcaaggaaaataagtgtaatggtacagacgctaaggtaaaattaataaaacaagaattagataaatataaaaatgctgtaacagaattgcagttgctcatgcaaagcacaccagcagccaacagtcgagccagaagagaactaccaagatttatgaattatacactcaacaatgccaaaaacaccaatgtaacattaagtaagaaaaggaaaagaagatttcttggatttttgttaggtgttggatctgcaatcgccagtggcattgccgtatccaaggtcctgcacctagaaggggaagtgaacaaaatcaaaagtgctctactatccacaaacaaggctgtagtcagcttatctaatggagtcagtgtcttaaccagcaaggtgttagacctcaaaaactatatagataaacagttgttacctattgttaacaagcaaagctgcagcatatcaaacattgaaactgtgatagagttccaacaaaagaacaacagactactagagattaccagagaatttagtgttaatgcaggtgtaactacacctgtaagcacttatatgttaactaatagtgagttattatcattaatcaatgatatgcctataacaaatgatcagaaaaagttaatgtccagcaatgttcaaatagttagacagcaaagttactctatcatgtcaataataaaagaggaagtcttagcatatgtagtacaattaccactatatggtgtaatagatactccttgttggaaactacacacatcccctctatgtacaaccaacacaaaggaaggatccaacatctgcttaacaagaaccgacagaggatggtactgtgacaatgcaggatcagtatcctttttcccacaagctgaaacatgtaaagttcaatcgaatcgggtgttttgtgacacaatgaacagtttaacattaccaagtgaggtaaatctctgcaacattgacatattcaaccccaaatatgattgcaaaattatgacttcaaaaacagatgtaagcagctccgttatcacatctctaggagccattgtgtcatgctatggcaaaaccaaatgtacagcatccaataaaaatcgtgggatcataaagacattctctaacgggtgtgattatgtatcaaataagggggtggatactgtgtctgtaggtaatacattatattatgtaaataagcaagaaggcaaaagtctctatgtaaaaggtgaaccaataataaatttctatgatccattagtgttcccctctgatgaatttgatgcatcaatatctcaagtcaatgagaaaattaatcagagtctagcatttatccgtaaatcagatgaattattacataatgtaaatgctggtaaatccaccacaaatatcatgataactaccataattatagtaattatagtaatattgttagcattaattgcagttggactgcttctatactgcaaggccagaagcacaccagtcacattaagtaaggatcaactgagtggtataaataatattgcatttagtaactga
>MH181912.1_Human_respiratory_syncytial_virus_A_isolate_KEN/KILIFI/WGS/1035_16/03/2012_partial_genome
atggagttgccaatcctcaaaacaaatgctattaccacaatccttgctgcagtcacactctgtttcgcttccagtcaaaacatcactgaagaattttatcaatcaacatgcagtgcagttagcaaaggctatcttagtgctctaagaactggttggtatactagtgttataactatagaattaagtaatatcaaggaaaataagtgtaatggtacagacgctaaggtaaaattaataaaacaagaattagataaatataaaaatgctgtaacagaattgcagttgctcatgcaaagcacaccagcagccaacagtcgagccagaagagaactaccaagatttatgaattatacactcaacaatgccaaaaacaccaatgtaacattaagtaagaaaaggaaaagaagatttcttggatttttgttaggtgttggatctgcaatcgccagtggcattgccgtatccaaggtcctgcacctagaaggggaagtgaacaaaatcaaaagtgctctactatccacaaacaaggctgtagtcagcttatctaatggagtcagtgtcttaaccagcaaggtgttagacctcaaaaactatatagataaacagttgttacctattgttaacaagcaaagctgcagcatatcaaacattgaaactgtgatagagttccaacaaaagaacaacagactactagagattaccagagaatttagtgttaatgcaggtgtaactacacctgtaagcacttatatgttaactaatagtgagttattatcattaatcaatgatatgcctataacaaatgatcagaaaaagttaatgtccagcaatgttcaaatagttagacagcaaagttactctatcatgtcaataataaaagaggaagtcttagcatatgtagtacaattaccactatatggtgtaatagatactccttgttggaaactacacacatcccctctatgtacaaccaacacaaaggaaggatccaacatctgcttaacaagaaccgacagaggatggtactgtgacaatgcaggatcagtatcctttttcccacaagctgaaacatgtaaagttcaatcgaatcgggtgttttgtgacacaatgaacagtttaacattaccaagtgaggtaaatctctgcaacattgacatattcaaccccaaatatgattgcaaaattatgacttcaaaaacagatgtaagcagctccgttatcacatctctaggagccattgtgtcatgctatggcaaaaccaaatgtacagcatccaataaaaatcgtgggatcataaagacattctctaacgggtgtgattatgtatcaaataagggggtggatactgtgtctgtaggtaatacattatattatgtaaataagcaagaaggcaaaagtctctatgtaaaaggtgaaccaataataaatttctatgatccattagtgttcccctctgatgaatttgatgcatcaatatctcaagtcaatgagaaaattaatcagagtctagcatttatccgtaaatcagatgaattattacataatgtaaatgctggtaaatccaccacaaatatcatgataactaccataattatagtaattatagtaatattgttagcattaattgcagttggactgcttctatactgcaaggccagaagcacaccagtcacattaagtaaggatcaactgagtggtataaataatattgcatttagtaactga
>MH181908.1_Human_respiratory_syncytial_virus_A_isolate_KEN/KILIFI/WGS/1025_13/02/2012_partial_genome
atggagttgccaatcctcaaaacaaatgctattaccacaatccttgctgcagtcacactctgtttcgcttccagtcaaaacatcactgaagaattttatcaatcaacatgcagtgcagttagcaaaggctatcttagtgctctaagaactggttggtatactagtgttataactatagaattaagtaatatcaaggaaaataagtgtaatggtacagacgctaaggtaaaattaataaaacaagaattagataaatataaaaatgctgtaacagaattgcagttgctcatgcaaagcacaccagcagccaacagtcgagccagaagagaactaccaagatttatgaattatacactcaacaatgccaaaaacaccaatgtaacattaagtaagaaaaggaaaagaagatttcttggatttttgttaggtgttggatctgcaatcgccagtggcattgccgtatccaaggtcctgcacctagaaggggaagtgaacaaaatcaaaagtgctctactatccacaaacaaggctgtagtcagcttatctaatggagtcagtgtcttaaccagcaaggtgttagacctcaaaaactatatagataaacagttgttacctattgttaacaagcaaagctgcagcatatcaaacattgaaactgtgatagagttccaacaaaagaacaacagactactagagattaccagagaatttagtgttaatgcaggtgtaactacacctgtaagcacttatatgttaactaatagtgagttattatcattaatcaatgatatgcctataacaaatgatcagaaaaagttaatgtccagcaatgttcaaatagttagacagcaaagttactctatcatgtcaataataaaagaggaagtcttagcatatgtagtacaattaccactatatggtgtaatagatactccttgttggaaactacacacatcccctctatgtacaaccaacacaaaggaaggatccaacatctgcttaacaagaaccgacagaggatggtactgtgacaatgcaggatcagtatcctttttcccacaagctgaaacatgtaaagttcaatcgaatcgggtgttttgtgacacaatgaacagtttaacattaccaagtgaggtaaatctctgcaacattgacatattcaaccccaaatatgattgcaaaattatgacttcaaaaacagatgtaagcagctccgttatcacatctctaggagccattgtgtcatgctatggcaaaaccaaatgtacagcatccaataaaaatcgtgggatcataaagacattctctaacgggtgtgattatgtatcaaataagggggtggatactgtgtctgtaggtaatacattatattatgtaaataagcaagaaggcaaaagtctctatgtaaaaggtgaaccaataataaatttctatgatccattagtgttcccctctgatgaatttgatgcatcaatatctcaagtcaatgagaaaattaatcagagtctagcatttatccgtaaatcagatgaattattacataatgtaaatgctggtaaatccaccacaaatatcatgataactaccataattatagtaattatagtaatattgttagcattaattgcagttggactgcttctatactgcaaggccagaagcacaccagtcacattaagtaaggatcaactgagtggtataaataatattgcatttagtaactga
>MH181920.1_Human_respiratory_syncytial_virus_A_isolate_KEN/KILIFI/WGS/1053_26/04/2012_partial_genome
atggagttgccaatcctcaaaacaaatgctattaccacaatccttgctgcagtcacactctgtttcgcttccagtcaaaacatcactgaagaattttatcaatcaacatgcagtgcagttagcaaaggctatcttagtgctctaagaactggttggtatactagtgttataactatagaattaagtaatatcaaggaaaataagtgtaatggtacagacgctaaggtaaaattaataaaacaagaattagataaatataaaaatgctgtaacagaattgcagttgctcatgcaaagcacaccagcagccaacagtcgagccagaagagaactaccaagatttatgaattatacactcaacaatgccaaaaacactaatgtaacattaagtaagaaaaggaaaagaagatttcttggatttttgttaggtgttggatctgcaatcgccagtggcattgccgtatccaaggtcctgcacctagaaggggaagtgaacaaaatcaaaagtgctctactatccacaaacaaggctgtagtcagcttatctaatggagtcagtgtcttaaccagcaaggtgttagacctcaaaaactatatagataaacagttgttacctattgttaacaagcaaagctgcagcatatcaaacattgaaactgtgatagagttccaacaaaagaacaacagactactagagattaccagagaatttagtgttaatgcaggtgtaactacacctgtaagcacttatatgttaactaatagtgagttattatcattaatcaatgatatgcctataacaaatgatcagaaaaagttaatgtccagcaatgttcaaatagttagacagcaaagttactctatcatgtcaataataaaagaggaagtcttagcatatgtagtacaattaccactatatggtgtaatagatactccttgttggaaactacacacatcccctctatgtacaaccaacacaaaggaaggatccaacatctgcttaacaagaaccgacagaggatggtactgtgacaatgcaggatcagtatcctttttcccacaagctgaaacatgtaaagttcaatcgaatcgggtgttttgtgacacaatgaacagtttaacattaccaagtgaggtaaatctctgcaacattgacatattcaaccccaaatatgattgcaaaattatgacttcaaaaacagatgtaagcagctccgttatcacatctctaggagccattgtgtcatgctatggcaaaaccaaatgtacagcatccaataaaaatcgtgggatcataaagacattctctaacgggtgtgattatgtatcaaataagggggtggatactgtgtctgtaggtaatacattatattatgtaaataagcaagaaggcaaaagtctctatgtaaaaggtgaaccaataataaatttctatgatccattagtgttcccctctgatgaatttgatgcatcaatatctcaagtcaatgagaaaattaatcagagtctagcatttatccgtaaatcagatgaattattacataatgtaaatgctggtaaatccaccacaaatatcatgataactaccataattatagtaattatagtaatattgttagcattaattgcagttggactgcttctatactgcaaggccagaagcacaccagtcacattaagtaaggatcaactgagtggtataaataatattgcatttagtaactga
>MH181926.1_Human_respiratory_syncytial_virus_A_isolate_KEN/KILIFI/WGS/1061_13/06/2012_partial_genome
atggagttgccaatcctcaaaacaaatgctattaccacaatccttgctgcagtcacactctgtttcgcttccagtcaaaacatcactgaagaattttatcaatcaacatgcagtgcagttagcaaaggctatcttagtgctctaagaactggttggtatactagtgttataactatagaattaagtaatatcaaggaaaataagtgtaatggtacagacgctaaggtaaaattaataaaacaagaattagataaatataaaaatgctgtaacagaattgcagttgctcatgcaaagcacaccagcagccaacagtcgagccagaagagaactaccaagatttatgaattatacactcaacaatgccaaaaacaccaatgtaacattaagtaagaaaaggaaaagaagatttcttggatttttgttaggtgttggatctgcaatcgccagtggcattgccgtatccaaggtcctgcacctagaaggggaagtgaacaaaatcaaaagtgctctactatccacaaacaaggctgtagtcagcttatctaatggagtcagtgtcttaaccagcaaggtgttagacctcaaaaactatatagataaacagttgttacctattgttaacaagcaaagctgcagcatatcaaacattgaaactgtgatagagttccaacaaaagaacaacagactactagagattaccagagaatttagtgttaatgcaggtgtaactacacctgtaagcacttatatgttaactaatagtgagttattatcattaatcaatgatatgcctataacaaatgatcagaaaaagttaatgtccagcaatgttcaaatagttagacagcaaagttactctatcatgtcaataataaaagaggaagtcttagcatatgtagtacaattaccactatatggtgtaatagatactccttgttggaaactacacacatcccctctatgtacaaccaacacaaaggaaggatccaacatctgcttaacaagaaccgacagaggatggtactgtgacaatgcaggatcagtatcctttttcccacaagctgaaacatgtaaagttcaatcgaatcgggtgttttgtgacacaatgaacagtttaacattaccaagtgaggtaaatctctgcaacattgacatattcaaccccaaatatgattgcaaaattatgacttcaaaaacagatgtaagcagctccgttatcacatctctaggagccattgtgtcatgctatggcaaaaccaaatgtacagcatccaataaaaatcgtgggatcataaagacattctctaacgggtgtgattatgtatcaaataagggggtggatactgtgtctgtaggtaatacattatattatgtaaataagcaagaaggcaaaagtctctatgtaaaaggtgaaccaataataaatttctatgatccattagtgttcccctctgatgaatttgatgcatcaatatctcaagtcaatgagaaaattaatcagagtctagcatttatccgtaaatcagatgaattattacataatgtaaatgctggtaaatccaccacaaatatcatgataactaccataattatagtaattatagtaatattgttagcattaattgcagttggactgcttctatactgcaaggccagaagcacaccagtcacattaagtaaggatcaactgagtggtataaataatattgcatttagtaactga
>MH181910.1_Human_respiratory_syncytial_virus_A_isolate_KEN/KILIFI/WGS/1033_09/03/2012_partial_genome
atggagttgccaatcctcaaaacaaatgctattaccacaatccttgctgcagtcacactctgtttcgcttccagtcaaaacatcactgaagaattttatcaatcaacatgcagtgcagttagcaaaggctatcttagtgctctaagaactggttggtatactagtgttataactatagaattaagtaatatcaaggaaaataagtgtaatggtacagacgctaaggtaaaattaataaaacaagaattagataaatataaaaatgctgtaacagaattgcagttgctcatgcaaagcacaccagcagccaacagtcgagccagaagagaactaccaagatttatgaattatacactcaacaatgccaaaaacaccaatgtaacattaagtaagaaaaggaaaagaagatttcttggatttttgttaggtgttggatctgcaatcgccagtggcattgccgtatccaaggtcctgcacctagaaggggaagtgaacaaaatcaaaagtgctctactatccacaaacaaggctgtagtcagcttatctaatggagtcagtgtcttaaccagcaaggtgttagacctcaaaaactatatagataaacagttgttacctattgttaacaagcaaagctgcagcatatcaaacattgaaactgtgatagagttccaacaaaaaaacaacagactactagagattaccagagaatttagtgttaatgcaggtgtaactacacctgtaagcacttatatgttaactaatagtgagttattatcattaatcaatgatatgcctataacaaatgatcagaaaaagttaatgtccagcaatgttcaaatagttagacagcaaagttactctatcatgtcaataataaaagaggaagtcttagcatatgtagtacaattaccactatatggtgtaatagatactccttgttggaaactacacacatcccctctatgtacaaccaacacaaaggaaggatccaacatctgcttaacaagaaccgacagaggatggtactgtgacaatgcaggatcagtatcctttttcccacaagctgaaacatgtaaagttcaatcgaatcgggtgttttgtgacacaatgaacagtttaacattaccaagtgaggtaaatctctgcaacattgacatattcaaccccaaatatgattgcaaaattatgacttcaaaaacagatgtaagcagctccgttatcacatctctaggagccattgtgtcatgctatggcaaaaccaaatgtacagcatccaataaaaatcgtgggatcataaagacattctctaacgggtgtgattatgtatcaaataagggggtggatactgtgtctgtaggtaatacattatattatgtaaataagcaagaaggcaaaagtctctatgtaaaaggtgaaccaataataaatttctatgatccattagtgttcccctctgatgaatttgatgcatcaatatctcaagtcaatgagaaaattaatcagagtctagcatttatccgtaaatcagatgaattattacataatgtaaatgctggtaaatccaccacaaatatcatgataactaccataattatagtaattatagtaatattgttagcattaattgcagttggactgcttctatactgcaaggccagaagcacaccagtcacattaagtaaggatcaactgagtggtataaataatattgcatttagtaactga
>MH181916.1_Human_respiratory_syncytial_virus_A_isolate_KEN/KILIFI/WGS/1041_29/03/2012_partial_genome
atggagttgccaatcctcaaaacaaatgctattaccacaatccttgctgcagtcacactctgtttcgcttccagtcaaaacatcactgaagaattttatcaatcaacatgcagtgcagttagcaaaggctatcttagtgctctaagaactggttggtatactagtgttataactatagaattaagtaatatcaaggaaaataagtgtaatggtacagacgctaaggtaaaattaataaaacaagaattagataaatataaaaatgctgtaacagaattgcagttgctcatgcaaagcacaccagcagccaacagtcgagccagaagagaactaccaagatttatgaattatacactcaacaatgccaaaaacaccaatgtaacattaagtaagaaaaggaaaagaagatttcttggatttttgttaggtgttggatctgcaatcgccagtggcattgccgtatccaaggtcctgcacctagaaggggaagtgaacaaaatcaaaagtgctctactatccacaaacaaggctgtagtcagcttatctaatggagtcagtgtcttaaccagcaaggtgttagacctcaaaaactatatagataaacagttgttacctattgttaacaagcaaagctgcagcatatcaaacattgaaactgtgatagagttccaacaaaagaacaacagactactagagattaccagagaatttagtgttaatgcaggtgtaactacacctgtaagcacttatatgttaactaatagtgagttattatcattaatcaatgatatgcctataacaaatgatcagaaaaagttaatgtccagcaatgttcaaatagttagacagcaaagttactctatcatgtcaataataaaagaggaagtcttagcatatgtagtacaattaccactatatggtgtaatagatactccttgttggaaactacacacatcccctctatgtacaaccaacacaaaggaaggatccaacatctgcttaacaagaaccgacagaggatggtactgtgacaatgcaggatcagtatcctttttcccacaagctgaaacatgtaaagttcaatcgaatcgggtgttttgtgacacaatgaacagtttaacattaccaagtgaggtaaatctctgcaacattgacatattcaaccccaaatatgattgcaaaattatgacttcaaaaacagatgtaagcagctccgttatcacatctctaggagccattgtgtcatgctatggcaaaaccaaatgtacagcatccaataaaaatcgtgggatcataaagacattctctaacgggtgtgattatgtatcaaataagggggtggatactgtgtctgtaggtaatacattatattatgtaaataagcaagaaggcaaaagtctctatgtaaaaggtgaaccaataataaatttctatgatccattagtgttcccctctgatgaatttgatgcatcaatatctcaagtcaatgagaaaattaatcagagtctagcatttatccgtaaatcagatgaattattacataatgtaaatgctggtaaatccaccacaaatatcatgataactaccataattatagtaattatagtaatattgttagcattaattgcagttggactgcttctatactgcaaggccagaagcacaccagtcacattaagtaaggataaactgagtggtataaataatattgcatttagtaactga
>MH181948.1_Human_respiratory_syncytial_virus_A_isolate_KEN/KILIFI/WGS/1091_22/11/2012_partial_genome
atggagttgccaatcctcaaaacaaatgctattaccacaatccttgctgcagtcacactctgtttcgcttccagtcaaaacatcactgaagaattttatcaatcaacatgcagtgcagttagcaaaggctatcttagtgctctaagaactggttggtatactagtgttataactatagaattaagtaatatcaaggaaaataagtgtaatggtacagacgctaaggtaaaattaataaaacaagaattagataaatataaaaatgctgtaacagaattgcagttgctcatgcaaagcacaccagcagccaacagtcgagccagaagagaactaccaagatttatgaattatacactcaacaatgccaaaaacaccaatgtaacattaagtaagaaaaggaaaagaagatttcttggatttttgttaggtgttggatctgcaatcgccagtggcattgccgtatccaaggtcctgcacctagaaggggaagtgaacaaaatcaaaagtgctctactatccacaaacaaggctgtagtcagcttatctaatggagtcagtgtcttaaccagcaaggtgttagacctcaaaaactatatagataaacagttgttacctattgttaacaagcaaagctgcagcatatcaaacattgaaactgtgatagagttccaacaaaagaacaacagactactagagattaccagagaatttagtgttaatgcaggtgtaactacacctgtaagcacttatatgttaactaatagtgagttattatcattaatcaatgatatgcctataacaaatgatcagaaaaagttaatgtccagcaatgttcaaatagttagacagcaaagttactctatcatgtcaataataaaagaggaagtcttagcatatgtagtacaattaccactatatggtgtaatagatactccttgttggaaactacacacatcccctctatgtacaaccaacacaaaggaaggatccaacatctgcttaacaagaaccgacagaggatggtactgtgacaatgcaggatcagtatcctttttcccacaagctgaaacatgtaaagttcaatcgaatcgggtgttttgtgacacaatgaacagtttaacattaccaagtgaggtaaatctctgcaacattgacatattcaaccccaaatatgattgcaaaattatgacttcaaaaacagatgtaagcagctccgttatcacatctctaggagccattgtgtcatgctatggcaaaaccaaatgtacagcatccaataaaaatcgtgggatcataaagacattctctaacgggtgtgattatgtatcaaataagggggtggatactgtgtctgtaggtaatacattatattatgtaaataagcaagaaggcaaaagtctctatgtaaaaggtgaaccaataataaatttctatgatccattagtgttcccctctgatgaatttgatgcatcaatatctcaagtcaatgagaaaattaatcagagtctagcatttatccgtaaatcagatgaattattacataatgtaaatgctggtaaatccaccacaaatatcatgataactaccataattatagtaattatagtaatattgttagcattaattgcagttggactgcttctatactgcaaggccagaagcacaccagtcacattaagtaaggatcaactgagtggtataaataatattgcatttagtaactga
>MH181927.1_Human_respiratory_syncytial_virus_A_isolate_KEN/KILIFI/WGS/1062_15/06/2012_partial_genome
atggagttgccaatcctcaaaacaaatgctattaccacaatccttgctgcagtcacactctgtttcgcttccagtcaaaacatcactgaagaattttatcaatcaacatgcagtgcagttagcaaaggctatcttagtgctctaagaactggttggtatactagtgttataactatagaattaagtaatatcaaggaaaataagtgtaatggtacagacgctaaggtaaaattaataaaacaagaattagataaatataaaaatgctgtaacagaattgcagttgctcatgcaaagcacaccagcagccaacagtcgagccagaagagaactaccaagatttatgaattatacactcaacaatgccaaaaacaccaatgtaacattaagtaagaaaaggaaaagaagatttcttggatttttgttaggtgttggatctgcaatcgccagtggcattgccgtatccaaggtcctgcacctagaaggggaagtgaacaaaatcaaaagtgctctactatccacaaacaaggctgtagtcagcttatctaatggagtcagtgtcttaaccagcaaggtgttagacctcaaaaactatatagataaacagttgttacctattgttaacaagcaaagctgcagcatatcaaacattgaaactgtgatagagttccaacaaaagaacaacagactactagagattaccagagaatttagtgttaatgcaggtgtaactacacctgtaagcacttatatgttaactaatagtgagttattatcattaatcaatgatatgcctataacaaatgatcagaaaaagttaatgtccagcaatgttcaaatagttagacagcaaagttactctatcatgtcaataataaaagaggaagtcttagcatatgtagtacaattaccactatatggtgtaatagatactccttgttggaaactacacacatcccctctatgtacaaccaacacaaaggaaggatccaacatctgcttaacaagaaccgacagaggatggtactgtgacaatgcaggatcagtatcctttttcccacaagctgaaacatgtaaagttcaatcgaatcgggtgttttgtgacacaatgaacagtttaacattaccaagtgaggtaaatctctgcaacattgacatattcaaccccaaatatgattgcaaaattatgacttcaaaaacagatgtaagcagctctgttatcacatctctaggagccattgtgtcatgctatggcaaaaccaaatgtacagcatccaataaaaatcgtgggatcataaagacattctctaacgggtgtgattatgtatcaaataagggggtggatactgtgtctgtaggtaatacattatattatgtaaataagcaagaaggcaaaagtctctatgtaaaaggtgaaccaataataaatttctatgatccattagtgttcccctctgatgaatttgatgcatcaatatctcaagtcaatgagaaaattaatcagagtctagcatttatccgtaaatcagatgaattattacataatgtaaatgctggtaaatccaccacaaatatcatgataactaccataattatagtaattatagtaatattgttagcattaattgcagttggactgcttctatactgcaaggccagaagcacaccagttacattaagtaaggatcaactgagtggtataaataatattgcatttagtaactga
>MH181918.1_Human_respiratory_syncytial_virus_A_isolate_KEN/KILIFI/WGS/1044_10/04/2012_partial_genome
atggagttgccaatcctcaaaacaaatgctattaccacaatccttgctgcagtcacactctgtttcgcttccagtcaaaacatcactgaagaattttatcaatcaacatgcagtgcagttagcaaaggctatcttagtgctctaagaactggttggtatactagtgttataactatagaattaagtaatatcaaggaaaataagtgtaatggtacagacgctaaggtaaaattaataaaacaagaattagataaatataaaaatgctgtaacagaattgcagttgctcatgcaaagcacaccagcagccaacagtcgagccagaagagaactaccaagatttatgaattatacactcaacaatgccaaaaacaccaatgtaacattaagtaagaaaaggaaaagaagatttcttggatttttgttaggtgttggatctgcaatcgccagtggcattgccgtatccaaggtcctgcacctagaaggggaagtgaacaaaatcaaaagtgctctactatccacaaacaaggctgtagtcagcttatctaatggagtcagtgtcttaaccagcaaggtgttagacctcaaaaactatatagataaacagttgttacctattgttaacaagcaaagctgcagcatatcaaacattgaaactgtgatagagttccaacaaaagaacaacagactactagagattaccagagaatttagtgtcaatgcaggtgtaactacacctgtaagcacctatatgttaactaatagtgagttattatcattaatcaatgatatgcctataacaaatgatcagaaaaagttaatgtccagcaatgttcaaatagttagacagcaaagttactctatcatgtcaataataaaagaggaagtcttagcatatgtagtacaattaccactatatggtgtaatagatactccttgttggaaactacacacatcccctctatgtacaaccaacacaaaggaaggatccaacatctgcttaacaagaaccgacagaggatggtactgtgacaatgcaggatcagtatcctttttcccacaagctgaaacatgtaaagttcaatcgaatcgggtgttttgtgacacaatgaacagtttaacattaccaagtgaggtaaatctctgcaacattgacatattcaaccccaaatatgattgcaaaattatgacttcaaaaacagatgtaagcagctccgttatcacatctctaggagccattgtgtcatgctatggcaaaaccaaatgtacagcatccaataaaaatcgtgggatcataaagacattctctaacgggtgtgattatgtatcaaataagggggtggatactgtgtctgtaggtaatacattatattatgtaaataagcaagaaggcaaaagtctctatgtaaaaggtgaaccaataataaatttctatgatccattagtgttcccctctgatgaatttgatgcatcaatatctcaagtcaatgagaaaattaatcagagtctagcatttatccgtaaatcagatgaattattacataatgtaaatgctggtaaatccaccacaaatatcatgataactaccataattatagtaattatagtaatattgttagcattaattgcagttggactgcttctatactgcaaggccagaagcacaccagtcacattaagtaaggatcaactgagtggtataaataatattgcatttagtaactga
>MH181941.1_Human_respiratory_syncytial_virus_A_isolate_KEN/KILIFI/WGS/1083_12/11/2012_partial_genome
atggagttgccaatcctcaaaacaaatgctattaccacaatccttgctgcagtcacactctgtttcgcttccagtcaaaacatcactgaagaattttatcaatcaacatgcagtgcagttagcaaaggctatcttagtgctctaagaactggttggtatactagtgttataactatagaattaagtaatatcaaggaaaataagtgtaatggtacagacgctaaggtaaaattaataaaacaagaattagataaatataaaaatgctgtaacagaattgcagttgctcatgcaaagcacaccagcagccaacagtcgagccagaagagaactaccaagatttatgaattatacactcaacaatgccaaaaacaccaatgtaacattaagtaagaaaaggaaaagaagatttcttggatttttgttaggtgttggatctgcaatcgccagtggcattgccgtatccaaggtcctgcacctagaaggggaagtgaacaaaatcaaaagtgctctactatccacaaacaaggctgtagtcagcttatctaatggagtcagtgtcttaaccagcaaggtgttagacctcaaaaactatatagataaacagttgttacctattgttaacaagcaaagctgcagcatatcaaacattgaaactgtgatagagttccaacaaaagaacaacagactactagagattaccagagaatttagtgttaatgcaggtgtaactacacctgtaagcacttatatgttaactaatagtgagttattatcattaatcaatgatatgcctataacaaatgatcagaaaaagttaatgtccagcaatgttcaaatagttagacagcaaagttactctatcatgtcaataataaaagaggaagtcttagcatatgtagtacaattaccactatatggtgtaatagatactccttgttggaaactacacacatcccctctatgtacaaccaacacaaaggaaggatccaacatctgcttaacaagaaccgacagaggatggtactgtgacaatgcaggatcagtatcctttttcccacaagctgaaacatgtaaagttcaatcgaatcgggtgttttgtgacacaatgaacagtttaacattaccaagtgaggtaaatctctgcaacattgacatattcaaccccaaatatgattgcaaaattatgacttcaaaaacagatgtaagcagctccgttatcacatctctaggagccattgtgtcatgctatggcaaaaccaaatgtacagcatccaataaaaatcgtgggatcataaagacattctctaacgggtgtgattatgtatcaaataagggggtggatactgtgtctgtaggtaatacattatattatgtaaataagcaagaaggcaaaagtctctatgtaaaaggtgaaccaataataaatttctatgatccattagtgttcccctctgatgaatttgatgcatcaatatctcaagtcaatgagaaaattaatcagagtctagcatttatccgtaaatcagatgaattattacataatgtaaatgctggtaaatccaccacaaatatcatgataactaccataattatagtaattatagtaatattgttagcattaattgcagttggactgcttctatactgcaaggccagaagcacaccagtcacattaagtaaggatcaactgagtggtataaataatattgcatttagtaactga
>MH181986.1_Human_respiratory_syncytial_virus_A_isolate_KEN/KILIFI/WGS/1141_17/01/2013_partial_genome
atggagttgccaatcctcaaaacaaatgctattaccacaatccttgctgcagtcacactctgtttcgcttccagtcaaaacatcactgaagaattttatcaatcaacatgcagtgcagttagcaaaggctatcttagtgctctaagaactggttggtatactagtgttataactatagaattaagtaatatcaaggaaaataagtgtaatggtacagacgctaaggtaaaattaataaaacaagaattagataaatataaaaatgctgtaacagaattgcagttgctcatgcaaagcacaccagcagccaacagtcgagccagaagagaactaccaagatttatgaattatacactcaacaatgccaaaaacaccaatgtaacattaagtaagaaaaggaaaagaagatttcttggatttttgttaggtgttggatctgcaatcgccagtggcattgccgtatccaaggtcctgcacctagaaggggaagtgaacaaaatcaaaagtgctctactatccacaaacaaggctgtagtcagcttatctaatggagtcagtgtcttaaccagcaaggtgttagacctcaaaaactatatagataaacagttgttacctattgttaacaagcaaagctgcagcatatcaaacattgaaactgtgatagagttccaacaaaagaacaacagactactagagattaccagagaatttagtgttaatgcaggtgtaactacacctgtaagcacttatatgttaactaatagtgagttattatcattaatcaatgatatgcctataacaaatgatcagaaaaagttaatgtccagcaatgttcaaatagttagacagcaaagttactctatcatgtcaataataaaagaggaagtcttagcatatgtagtacaattaccactatatggtgtaatagatactccttgttggaaactacacacatcccctctatgtacaaccaacacaaaggaaggatccaacatctgcttaacaagaaccgacagaggatggtactgtgacaatgcaggatcagtatcctttttcccacaagctgaaacatgtaaagttcaatcgaatcgggtgttttgtgacacaatgaacagtttaacattaccaagtgaggtaaatctctgcaacattgacatattcaaccccaaatatgattgcaaaattatgacttcaaaaacagatgtaagcagctccgttatcacatctctaggagccattgtgtcatgctatggcaaaaccaaatgtacagcatccaataaaaatcgtgggatcataaagacattctctaacgggtgtgattatgtatcaaataagggggtggatactgtgtctgtaggtaatacattatattatgtaaataagcaagaaggcaaaagtctctatgtaaaaggtgaaccaataataaatttctatgatccattagtgttcccctctgatgaatttgatgcatcaatatctcaagtcaatgagaaaattaatcagagtctagcatttatccgtaaatcagatgaattattacataatgtaaatgctggtaaatccaccacaaatatcatgataactaccataattatagtaattatagtaatattgttagcattaattgcagttggactgcttctatactgcaaggccagaagcacaccagtcacattaagtaaggatcaactgagtggtataaataatattgcatttagtaactga
>MH181978.1_Human_respiratory_syncytial_virus_A_isolate_KEN/KILIFI/WGS/1126_03/01/2013_partial_genome
atggagttgccaatcctcaaaacaaatgctattaccacaatccttgctgcagtcacactctgtttcgcttccagtcaaaacatcactgaagaattttatcaatcaacatgcagtgcagttagcaaaggctatcttagtgctctaagaactggttggtatactagtgttataactatagaattaagtaatatcaaggaaaataagtgtaatggtacagacgctaaggtaaaattaataaaacaagaattagataaatataaaaatgctgtaacagaattgcagttgctcatgcaaagcacaccagcagccaacagtcgagccagaagagaactaccaagatttatgaattatacactcaacaatgccaaaaacaccaatgtaacattaagtaagaaaaggaaaagaagatttcttggatttttgttaggtgttggatctgcaatcgccagtggcattgccgtatccaaggtcctgcacctagaaggggaagtgaacaaaatcaaaagtgctctactatccacaaacaaggctgtagtcagcttatctaatggagtcagtgtcttaaccagcaaggtgttagacctcaaaaactatatagataaacagttgttacctattgttaacaagcaaagctgcagcatatcaaacattgaaactgtgatagagttccaacaaaagaacaacagactactagagattaccagagaatttagtgttaatgcaggtgtaactacacctgtaagcacttatatgttaactaatagtgagttattatcattaatcaatgatatgcctataacaaatgatcagaaaaagttaatgtccagcaatgttcaaatagttagacagcaaagttactctatcatgtcaataataaaagaggaagtcttagcatatgtagtacaattaccactatatggtgtaatagatactccttgttggaaactacacacatcccctctatgtacaaccaacacaaaggaaggatccaacatctgcttaacaagaaccgacagaggatggtactgtgacaatgcaggatcagtatcctttttcccacaagctgaaacatgtaaagttcaatcgaatcgggtgttttgtgacacaatgaacagtttaacattaccaagtgaggtaaatctctgcaacattgacatattcaaccccaaatatgattgcaaaattatgacttcaaaaacagatgtaagcagctccgttatcacatctctaggagccattgtgtcatgctatggcaaaaccaaatgtacagcatccaataaaaatcgtgggatcataaagacattctctaacgggtgtgattatgtatcaaataagggggtggatactgtgtctgtaggtaatacattatattatgtaaataagcaagaaggcaaaagtctctatgtaaaaggtgaaccaataataaatttctatgatccattagtgttcccctctgatgaatttgatgcatcaatatctcaagtcaatgagaaaattaatcagagtctagcatttatccgtaaatcagatgaattattacataatgtaaatgctggtaaatccaccacaaatatcatgataactaccataattatagtaattatagtaatattgttagcattaattgcagttggactgcttctatactgcaaggccagaagcacaccagtcacattaagtaaggatcaactgagtggtataaataatattgcatttagtaactga
>MH181915.1_Human_respiratory_syncytial_virus_A_isolate_KEN/KILIFI/WGS/1040_26/03/2012_partial_genome
atggagttgccaatcctcaaaacaaatgctattaccacaatccttgctgcagtcacactctgtttcgcttccagtcaaaacatcactgaagaattttatcaatcaacatgcagtgcagttagcaaaggctatcttagtgctctaagaactggttggtatactagtgttataactatagaattaagtaatatcaaggaaaataagtgtaatggtacagacgctaaggtaaaattaataaaacaagaattagataaatataaaaatgctgtaacagaattgcagttgctcatgcaaagcacaccagcagccaacagtcgagccagaagagaactaccaagatttatgaattatacactcaacaatgccaaaaacaccaatgtaacattaagtaagaaaaggaaaagaagatttcttggatttttgttaggtgttggatctgcaatcgccagtggcattgccgtatccaaggtcctgcacctagaaggggaagtgaacaaaatcaaaagtgctctactatccacaaacaaggctgtagtcagcttatctaatggagtcagtgtcttaaccagcaaggtgttagacctcaaaaactatatagataaacagttgttacctattgttaacaagcaaagctgcagcatatcaaacattgaaactgtgatagagttccaacaaaagaacaacagactactagagattaccagagaatttagtgttaatgcaggtgtaactacacctgtaagcacttatatgttaactaatagtgagttattatcattaatcaatgatatgcctataacaaatgatcagaaaaagttaatgtccagcaatgttcaaatagttagacagcaaagttactctatcatgtcaataataaaagaggaagtcttagcatatgtagtacaattaccactatatggtgtaatagatactccttgttggaaactacacacatcccctctatgtacaaccaacacaaaggaaggatccaacatctgcttaacaagaaccgacagaggatggtactgtgacaatgcaggatcagtatccttttttccacaagctgaaacatgtaaagttcaatcgaatcgggtgttttgtgacacaatgaacagtttaacattaccaagtgaggtaaatctctgcaacattgacatattcaaccccaaatatgattgcaaaattatgacttcaaaaacagatgtaagcagctccgttatcacatctctaggagccattgtgtcatgctatggcaaaaccaaatgtacagcatccaataaaaatcgtgggatcataaagacattctctaacgggtgtgattatgtatcaaataagggggtggatactgtgtctgtaggtaatacattatattatgtaaataagcaagaaggcaaaagtctctatgtaaaaggtgaaccaataataaatttctatgatccattagtgttcccctctgatgaatttgatgcatcaatatctcaagtcaatgagaaaattaatcagagtctagcatttatccgtaaatcagatgaattattacataatgtaaatgctggtaaatccaccacaaatatcatgataactaccataattatagtaattatagtaatattgttagcattaattgcagttggactgcttctatactgcaaggccagaagcacaccagtcacattaagtaaggatcaactgagtggtataaataatattgcatttagtaactga
>MH181928.1_Human_respiratory_syncytial_virus_A_isolate_KEN/KILIFI/WGS/1063_18/06/2012_partial_genome
atggagttgccaatcctcaaaacaaatgctattaccacaatccttgctgcagtcacactctgtttcgcttccagtcaaaacatcactgaagaattttatcaatcaacatgcagtgcagttagcaaaggctatcttagtgctctaagaactggttggtatactagtgttataactatagaattaagtaatatcaaggaaaataagtgtaatggtacagacgctaaggtaaaattaataaaacaagaattagataaatataaaaatgctgtaacagaattgcagttgctcatgcaaagcacaccagcagccaacagtcgagccagaagagaactaccaagatttatgaattatacactcaacaatgccaaaaacaccaatgtaacattaagtaagaaaaggaaaagaagatttcttggatttttgttaggtgttggatctgcaatcgccagtggcattgccgtatccaaggtcctgcacctagaaggggaagtgaacaaaatcaaaagtgctctactatccacaaacaaggctgtagtcagcttatctaatggagtcagtgtcttaaccagcaaggtgttagacctcaaaaactatatagataaacagttgttacctattgttaacaagcaaagctgcagcatatcaaacattgaaactgtgatagagttccaacaaaagaacaacagactactagagattaccagagaatttagtgttaatgcaggtgtaactacacctgtaagcacttatatgttaactaatagtgagttattatcattaatcaatgatatgcctataacaaatgatcagaaaaagttaatgtccagcaatgttcaaatagttagacagcaaagttactctatcatgtcaataataaaagaggaagtcttagcatatgtagtacaattaccactatatggtgtaatagatactccttgttggaaactacacacatcccctctatgtacaaccaacacaaaggaaggatccaacatctgcttaacaagaaccgacagaggatggtactgtgacaatgcaggatcagtatcctttttcccacaagctgaaacatgtaaagttcaatcgaatcgggtgttttgtgacacaatgaacagtttaacattaccaagtgaggtaaatctctgcaacattgacatattcaaccccaaatatgattgcaaaattatgacttcaaaaacagatgtaagcagctctgttatcacatctctaggagccattgtgtcatgctatggcaaaaccaaatgtacagcatccaataaaaatcgtgggatcataaagacattctctaacgggtgtgattatgtatcaaataagggggtggatactgtgtctgtaggtaatacattatattatgtaaataagcaagaaggcaaaagtctctatgtaaaaggtgaaccaataataaatttctatgatccattagtgttcccctctgatgaatttgatgcatcaatatctcaagtcaatgagaaaattaatcagagtctagcatttatccgtaaatcagatgaattattacataatgtaaatgctggtaaatccaccacaaatatcatgataactaccataattatagtaattatagtaatattgttagcattaattgcagttggactgcttctatactgcaaggccagaagcacaccagttacattaagtaaggatcaactgagtggtataaataatattgcatttagtaactga
>MH181963.1_Human_respiratory_syncytial_virus_A_isolate_KEN/KILIFI/WGS/1107_28/11/2012_partial_genome
atggagttgccaatcctcaaaacaaatgctattaccacaatccttgctgcagtcacactctgtttcgcttccagtcaaaacatcactgaagaattttatcaatcaacatgcagtgcagttagcaaaggctatcttagtgctctaagaactggttggtatactagtgttataactatagaattaagtaatatcaaggaaaataagtgtaatggtacagacgctaaggtaaaattaataaaacaagaattagataaatataaaaatgctgtaacagaattgcagttgctcatgcaaagcacaccagcagccaacagtcgagccagaagagaactaccaagatttatgaattatacactcaacaatgccaaaaacaccaatgtaacattaagtaagaaaaggaaaagaagatttcttggatttttgttaggtgttggatctgcaatcgccagtggcattgccgtatccaaggtcctgcacctagaaggggaagtgaacaaaatcaaaagtgctctactatccacaaacaaggctgtagtcagcttatctaatggagtcagtgtcttaaccagcaaggtgttagacctcaaaaactatatagataaacagttgttacctattgttaacaagcaaagctgcagcatatcaaacattgaaactgtgatagagttccaacaaaagaacaacagactactagagattaccagagaatttagtgttaatgcaggtgtaactacacctgtaagcacttatatgttaactaatagtgagttattatcattaatcaatgatatgcctataacaaatgatcagaaaaagttaatgtccagcaatgttcaaatagttagacagcaaagttactctatcatgtcaataataaaagaggaagtcttagcatatgtagtacaattaccactatatggtgtaatagatactccttgttggaaactacacacatcccctctatgtacaaccaacacaaaggaaggatccaacatctgcttaacaagaaccgacagaggatggtactgtgacaatgcaggatcagtatcctttttcccacaagctgaaacatgtaaagttcaatcgaatcgggtgttttgtgacacaatgaacagtttaacattaccaagtgaggtaaatctctgcaacattgacatattcaaccccaaatatgattgcaaaattatgacttcaaaaacagatgtaagcagctccgttatcacatctctaggagccattgtgtcatgctatggcaaaaccaaatgtacagcatccaataaaaatcgtgggatcataaagacattctctaacgggtgtgattatgtatcaaataagggggtggatactgtgtctgtaggtaatacattatattatgtaaataagcaagaaggcaaaagtctctatgtaaaaggtgaaccaataataaatttctatgatccattagtgttcccctctgatgaatttgatgcatcaatatctcaagtcaatgagaaaattaatcagagtctagcatttatccgtaaatcagatgaattattacataatgtaaatgctggtaaatccaccacaaatatcatgataactaccataattatagtaattatagtaatattgttagcattaattgcagttggactgcttctatactgcaaggccagaagcacaccagtcacattaagtaaggatcaactgagtggtataaataatattgcatttagtaactga
>MH181966.1_Human_respiratory_syncytial_virus_A_isolate_KEN/KILIFI/WGS/1112_29/11/2012_partial_genome
atggagttgccaatcctcaaaacaaatgctattaccacaatccttgctgcagtcacactctgtttcgcttccagtcaaaacatcactgaagaattttatcaatcaacatgcagtgcagttagcaaaggctatcttagtgctctaagaactggttggtatactagtgttataactatagaattaagtaatatcaaggaaaataagtgtaatggtacagacgctaaggtaaaattaataaaacaagaattagataaatataaaaatgctgtaacagaattgcagttgctcatgcaaagcacaccagcagccaacagtcgagccagaagagaactaccaagatttatgaattatacactcaacaatgccaaaaacaccaatgtaacattaagtaagaaaaggaaaagaagatttcttggatttttgttaggtgttggatctgcaatcgccagtggcattgccgtatccaaggtcctgcacctagaaggggaagtgaacaaaatcaaaagtgctctactatccacaaacaaggctgtagtcagcttatctaatggagtcagtgtcttaaccagcaaggtgttagacctcaaaaactatatagataaacagttgttacctattgttaacaagcaaagctgcagcatatcaaacattgaaactgtgatagagttccaacaaaagaacaacagactactagagattaccagagaatttagtgttaatgcaggtgtaactacacctgtaagcacttatatgttaactaatagtgagttattatcattaatcaatgatatgcctataacaaatgatcagaaaaagttaatgtccagcaatgttcaaatagttagacagcaaagttactctatcatgtcaataataaaagaggaagtcttagcatatgtagtacaattaccactatatggtgtaatagatactccttgttggaaactacacacatcccctctatgtacaaccaacacaaaggaaggatccaacatctgcttaacaagaaccgacagaggatggtactgtgacaatgcaggatcagtatcctttttcccacaagctgaaacatgtaaagttcaatcgaatcgggtgttttgtgacacaatgaacagtttaacattaccaagtgaggtaaatctctgcaacattgacatattcaaccccaaatatgattgcaaaattatgacttcaaaaacagatgtaagcagctccgttatcacatctctaggagccattgtgtcatgctatggcaaaaccaaatgtacagcatccaataaaaatcgtgggatcataaagacattctctaacgggtgtgattatgtatcaaataagggggtggatactgtgtctgtaggtaatacattatattatgtaaataagcaagaaggcaaaagtctctatgtaaaaggtgaaccaataataaatttctatgatccattagtgttcccctctgatgaatttgatgcatcaatatctcaagtcaatgagaaaattaatcagagtctagcatttatccgtaaatcagatgaattattacataatgtaaatgctggtaaatccaccacaaatatcatgataactaccataattatagtaattatagtaatattgttagcattaattgcagttggactgcttctatactgcaaggccagaagcacaccagtcacattaagtaaggatcaactgagtggtataaataatattgcatttagtaactga
>MH181973.1_Human_respiratory_syncytial_virus_A_isolate_KEN/KILIFI/WGS/1120_19/12/2012_partial_genome
atggagttgccaatcctcaaaacaaatgctattaccacaatccttgctgcagtcacactctgtttcgcttccagtcaaaacatcactgaagaattttatcaatcaacatgcagtgcagttagcaaaggctatcttagtgctctaagaactggttggtatactagtgttataactatagaattaagtaatatcaaggaaaataagtgtaatggtacagacgctaaggtaaaattaataaaacaagaattagataaatataaaaatgctgtaacagaattgcagttgctcatgcaaagcacaccagcagccaacagtcgagccagaagagaactaccaagatttatgaattatacactctacaatgccaaaaacaccaatgtaacattaagtaagaaaaggaaaagaagatttcttggatttttgttaggtgttggatctgcaatcgccagtggcattgccgtatccaaggtcctgcacctagaaggggaagtgaacaaaatcaaaagtgctctactatccacaaacaaggctgtagtcagcttatctaatggagtcagtgtcttaaccagcaaggtgttagacctcaaaaactatatagataaacagttgttacctattgttaacaagcaaagctgcagcatatcaaacattgaaactgtgatagagttccaacaaaagaacaacagactactagagattaccagagaatttagtgttaatgcaggtgtaactacacctgtaagcacttatatgttaactaatagtgagttattatcattaatcaatgatatgcctataacaaatgatcagaaaaagttaatgtccagcaatgttcaaatagttagacagcaaagttactctatcatgtcaataataaaagaggaagtcttagcatatgtagtacaattaccactatatggtgtaatagatactccttgttggaaactacacacatcccctctatgtacaaccaacacaaaggaaggatccaacatctgcttaacaagaaccgacagaggatggtactgtgacaatgcaggatcagtatcctttttcccacaagctgaaacatgtaaagttcaatcgaatcgggtgttttgtgacacaatgaacagtttaacattaccaagtgaggtaaatctctgcaacattgacatattcaaccccaaatatgattgcaaaattatgacttcaaaaacagatgtaagcagctccgttatcacatctctaggagccattgtgtcatgctatggcaaaaccaaatgtacagcatccaataaaaatcgtgggatcataaagacattctctaacgggtgtgattatgtatcaaataagggggtggatactgtgtctgtaggtaatacattatattatgtaaataagcaagaaggcaaaagtctctatgtaaaaggtgaaccaataataaatttctatgatccattagtgttcccctctgatgaatttgatgcatcaatatctcaagtcaatgagaaaattaatcagagtctagcatttatccgtaaatcagatgaattattacataatgtaaatgctggtaaatccaccacaaatatcatgataactaccataattatagtaattatagtaatattgttagcattaattgcagttggactgcttctatactgcaaggccagaagcacaccagtcacattaagtaaggatcaactgagtggtataaataatattgcatttagtaactga
>MH181968.1_Human_respiratory_syncytial_virus_A_isolate_KEN/KILIFI/WGS/1114_03/12/2012_partial_genome
atggagttgccaatcctcaaaacaaatgctattaccacaatccttgctgcagtcacactctgtttcgcttccagtcaaaacatcactgaagaattttatcaatcaacatgcagtgcagttagcaaaggctatcttagtgctctaagaactggttggtatactagtgttataactatagaattaagtaatatcaaggaaaataagtgtaatggtacagacgctaaggtaaaattaataaaacaagaattagataaatataaaaatgctgtaacagaattgcagttgctcatgcaaagcacaccagcagccaacagtcgagccagaagagaactaccaagatttatgaattatacactcaacaatgccaaaaacaccaatgtaacattaagtaagaaaaggaaaagaagatttcttggatttttgttaggtgttggatctgcaatcgccagtggcattgccgtatccaaggtcctgcacctagaaggggaagtgaacaaaatcaaaagtgctctactatccacaaacaaggctgtagtcagcttatctaatggagtcagtgtcttaaccagcaaggtgttagacctcaaaaactatatagataaacagttgttacctattgttaacaagcaaagctgcagcatatcaaacattgaaactgtgatagagttccaacaaaagaacaacagactactagagattaccagagaatttagtgttaatgcaggtgtaactacacctgtaagcacttatatgttaactaatagtgagttattatcattaatcaatgatatgcctataacaaatgatcagaaaaagttaatgtccagcaatgttcaaatagttagacagcaaagttactctatcatgtcaataataaaagaggaagtcttagcatatgtagtacaattaccactatatggtgtaatagatactccttgttggaaactacacacatcccctctatgtacaaccaacacaaaggaaggatccaacatctgcttaacaagaaccgacagaggatggtactgtgacaatgcaggatcagtatcctttttcccacaagctgaaacatgtaaagttcaatcgaatcgggtgttttgtgacacaatgaacagtttaacattaccaagtgaggtaaatctctgcaacattgacatattcaaccccaaatatgattgcaaaattatgacttcaaaaacagatgtaagcagctccgttatcacatctctaggagccattgtgtcatgctatggcaaaaccaaatgtacagcatccaataaaaatcgtgggatcataaagacattctctaacgggtgtgattatgtatcaaataagggggtggatactgtgtctgtaggtaatacattatattatgtaaataagcaagaaggcaaaagtctctatgtaaaaggtgaaccaataataaatttctatgatccattagtgttcccctctgatgaatttgatgcatcaatatctcaagtcaatgagaaaattaatcagagtctagcatttatccgtaaatcagatgaattattacataatgtaaatgctggtaaatccaccacaaatatcatgataactaccataattatagtaattatagtaatattgttagcattaattgcagttggactgcttctatactgcaaggccagaagcacaccagtcacattaagtaaggatcaactgagtggtataaataatattgcatttagtaactga
>MH181935.1_Human_respiratory_syncytial_virus_A_isolate_KEN/KILIFI/WGS/1077_31/10/2012_partial_genome
atggagttgccaatcctcaaaacaaatgctattaccacaatccttgctgcagtcacactctgtttcgcttccagtcaaaacatcactgaagaattttatcaatcaacatgcagtgcagttagcaaaggctatcttagtgctctaagaactggttggtatactagtgttataactatagaattaagtaatatcaaggaaaataagtgtaatggtacagacactaaggtaaaattaataaaacaagaattagataaatataaaaatgctgtaacagaattgcagttgctcatgcaaagcacaccagcagccaacagtcgagccagaagagaactaccaagatttatgaattatacactcaacaatgccaaaaacaccaatgtaacattaagtaagaaaaggaaaagaagatttcttggatttttgttaggtgttggatctgcaatcgccagtggcattgccgtatccaaggtcctgcacctagaaggggaagtgaacaaaatcaaaagtgctctactatccacaaacaaggctgtagtcagcttatctaatggagtcagtgtcttaaccagcaaggtgttagacctcaaaaactatatagataaacagttgttacctattgttaacaagcaaagctgcagcatatcaaacattgaaactgtgatagagttccaacaaaagaacaacagactactagagattaccagagaatttagtgttaatgcaggtgtaactacacctgtaagcacttatatgttaactaatagtgagttattatcattaatcaatgatatgcctataacaaatgatcagaaaaagttaatgtccagcaatgttcaaatagttagacagcaaagttactctatcatgtcaataataaaagaggaagtcttagcatatgtagtacaattaccactatatggtgtaatagatactccttgttggaaactacacacatcccctctatgtacaaccaacacaaaggaaggatccaacatctgcttaacaagaaccgacagaggatggtactgtgacaatgcaggatcagtatcctttttcccacaagctgaaacatgtaaagttcaatcgaatcgggtgttttgtgacacaatgaacagtttaacattaccaagtgaggtaaatctctgcaacattgacatattcaaccccaaatatgattgcaaaattatgacttcaaaaacagatgtaagcagctccgttatcacatctctaggagccattgtgtcatgctatggcaaaaccaaatgtacagcatccaataaaaatcgtgggatcataaagacattctctaacgggtgtgattatgtatcaaataagggggtggatactgtgtctgtaggtaatacattatattatgtaaataagcaagaaggcaaaagtctctatgtaaaaggtgaaccaataataaatttctatgatccattagtgttcccctctgatgaatttgatgcatcaatatctcaagtcaatgagaaaattaatcagagtctagcatttatccgtaaatcagatgaattattacataatgtaaatgctggtaaatccaccacaaatatcatgataactaccataattatagtaattatagtaatattgttagcattaattgcagttggactgcttctatactgcaaggccagaagcacaccagtcacattaagtaaggatcaactgagtggtataaataatattgcatttagtaactga
>MH181951.1_Human_respiratory_syncytial_virus_A_isolate_KEN/KILIFI/WGS/1094_23/11/2012_partial_genome
atggagttgccaatcctcaaaacaaatgctattaccacaatccttgctgcagtcacactctgtttcgcttccagtcaaaacatcactgaagaattttatcaatcaacatgcagtgcagttagcaaaggctatcttagtgctctaagaactggttggtatactagtgttataactatagaattaagtaatatcaaggaaaataagtgtaatggtacagacactaaggtaaaattaataaaacaagaattagataaatataaaaatgctgtaacagaattgcagttgctcatgcaaagcacaccagcagccaacagtcgagccagaagagaactaccaagatttatgaattatacactcaacaatgccaaaaacaccaatgtaacattaagtaagaaaaggaaaagaagatttcttggatttttgttaggtgttggatctgcaatcgccagtggcattgccgtatccaaggtcctgcacctagaaggggaagtgaacaaaatcaaaagtgctctactatccacaaacaaggctgtagtcagcttatctaatggagtcagtgtcttaaccagcaaggtgttagacctcaaaaactatatagataaacagttgttacctattgttaacaagcaaagctgcagcatatcaaacattgaaactgtgatagagttccaacaaaagaacaacagactactagagattaccagagaatttagtgttaatgcaggtgtaactacacctgtaagcacttatatgttaactaatagtgagttattatcattaatcaatgatatgcctataacaaatgatcagaaaaagttaatgtccagcaatgttcaaatagttagacagcaaagttactctatcatgtcaataataaaagaggaagtcttagcatatgtagtacaattaccactatatggtgtaatagatactccttgttggaaactacacacatcccctctatgtacaaccaacacaaaggaaggatccaacatctgcttaacaagaaccgacagaggatggtactgtgacaatgcaggatcagtatcctttttcccacaagctgaaacatgtaaagttcaatcgaatcgggtgttttgtgacacaatgaacagtttaacattaccaagtgaggtaaatctctgcaacattgacatattcaaccccaaatatgattgcaaaattatgacttcaaaaacagatgtaagcagctccgttatcacatctctaggagccattgtgtcatgctatggcaaaaccaaatgtacagcatccaataaaaatcgtgggatcataaagacattctctaacgggtgtgattatgtatcaaataagggggtggatactgtgtctgtaggtaatacattatattatgtaaataagcaagaaggcaaaagtctctatgtaaaaggtgaaccaataataaatttctatgatccattagtgttcccctctgatgaatttgatgcatcaatatctcaagtcaatgagaaaattaatcagagtctagcatttatccgtaaatcagatgaattattacataatgtaaatgctggtaaatccaccacaaatatcatgataactaccataattatagtaattatagtaatattgttagcattaattgcagttggactgcttctatactgcaaggccagaagcacaccagtcacattaagtaaggatcaactgagtggtataaataatattgcatttagtaactga
>MH181967.1_Human_respiratory_syncytial_virus_A_isolate_KEN/KILIFI/WGS/1113_03/12/2012_partial_genome
atggagttgccaatcctcaaaacaaatgctattaccacaatccttgctgcagtcacactctgtttcgcttccagtcaaaacatcactgaagaattttatcaatcaacatgcagtgcagttagcaaaggctatcttagtgctctaagaactggttggtatactagtgttataactatagaattaagtaatatcaaggaaaataagtgtaatggtacagacactaaggtaaaattaataaaacaagaattagataaatataaaaatgctgtaacagaattgcagttgctcatgcaaagcacaccagcagccaacagtcgagccagaagagaactaccaagatttatgaattatacactcaacaatgccaaaaacaccaatgtaacattaagtaagaaaaggaaaagaagatttcttggatttttgttaggtgttggatctgcaatcgccagtggcattgccgtatccaaggtcctgcacctagaaggggaagtgaacaaaatcaaaagtgctctactatccacaaacaaggctgtagtcagcttatctaatggagtcagtgtcttaaccagcaaggtgttagacctcaaaaactatatagataaacagttgttacctattgttaacaagcaaagctgcagcatatcaaacattgaaactgtgatagagttccaacaaaagaacaacagactactagagattaccagagaatttagtgttaatgcaggtgtaactacacctgtaagcacttatatgttaactaatagtgagttattatcattaatcaatgatatgcctataacaaatgatcagaaaaagttaatgtccagcaatgttcaaatagttagacagcaaagttactctatcatgtcaataataaaagaggaagtcttagcatatgtagtacaattaccactatatggtgtaatagatactccttgttggaaactacacacatcccctctatgtacaaccaacacaaaggaaggatccaacatctgcttaacaagaaccgacagaggatggtactgtgacaatgcaggatcagtatcctttttcccacaagctgaaacatgtaaagttcaatcgaatcgggtgttttgtgacacaatgaacagtttaacattaccaagtgaggtaaatctctgcaacattgacatattcaaccccaaatatgattgcaaaattatgacttcaaaaacagatgtaagcagctccgttatcacatctctaggagccattgtgtcatgctatggcaaaaccaaatgtacagcatccaataaaaatcgtgggatcataaagacattctctaacgggtgtgattatgtatcaaataagggggtggatactgtgtctgtaggtaatacattatattatgtaaataagcaagaaggcaaaagtctctatgtaaaaggtgaaccaataataaatttctatgatccattagtgttcccctctgatgaatttgatgcatcaatatctcaagtcaatgagaaaattaatcagagtctagcatttatccgtaaatcagatgaattattacataatgtaaatgctggtaaatccaccacaaatatcatgataactaccataattatagtaattatagtaatattgttagcattaattgcagttggactgcttctatactgcaaggccagaagcacaccagtcacattaagtaaggatcaactgagtggtataaataatattgcatttagtaactga
>MH181980.1_Human_respiratory_syncytial_virus_A_isolate_KEN/KILIFI/WGS/1129_08/01/2013_partial_genome
atggagttgccaatcctcaaaacaaatgctattaccacaatccttgctgcagtcacactctgtttcgcttccagtcaaaacatcactgaagaattttatcaatcaacatgcagtgcagttagcaaaggctatcttagtgctctaagaactggttggtatactagtgttataactatagaattaagtaatatcaaggaaaataagtgtaatggtacagacactaaggtaaaattaataaaacaagaattagataaatataaaaatgctgtaacagaattgcagttgctcatgcaaagcacaccagcagccaacagtcgagccagaagagaactaccaagatttatgaattatacactcaacaatgccaaaaacaccaatgtaacattaagtaagaaaaggaaaagaagatttcttggatttttgttaggtgttggatctgcaatcgccagtggcattgccgtatccaaggtcctgcacctagaaggggaagtgaacaaaatcaaaagtgctctactatccacaaacaaggctgtagtcagcttatctaatggagtcagtgtcttaaccagcaaggtgttagacctcaaaaactatatagataaacagttgttacctattgttaacaagcaaagctgcagcatatcaaacattgaaactgtgatagagttccaacaaaagaacaacagactactagagattaccagagaatttagtgttaatgcaggtgtaactacacctgtaagcacttatatgttaactaatagtgagttattatcattaatcaatgatatgcctataacaaatgatcagaaaaagttaatgtccagcaatgttcaaatagttagacagcaaagttactctatcatgtcaataataaaagaggaagtcttagcatatgtagtacaattaccactatatggtgtaatagatactccttgttggaaactacacacatcccctctatgtacaaccaacacaaaggaaggatccaacatctgcttaacaagaaccgacagaggatggtactgtgacaatgcaggatcagtatcctttttcccacaagctgaaacatgtaaagttcaatcgaatcgggtgttttgtgacacaatgaacagtttaacattaccaagtgaggtaaatctctgcaacattgacatattcaaccccaaatatgattgcaaaattatgacttcaaaaacagatgtaagcagctccgttatcacatctctaggagccattgtgtcatgctatggcaaaaccaaatgtacagcatccaataaaaatcgtgggatcataaagacattctctaacgggtgtgattatgtatcaaataagggggtggatactgtgtctgtaggtaatacattatattatgtaaataagcaagaaggcaaaagtctctatgtaaaaggtgaaccaataataaatttctatgatccattagtgttcccctctgatgaatttgatgcatcaatatctcaagtcaatgagaaaattaatcagagtctagcatttatccgtaaatcagatgaattattacataatgtaaatgctggtaaatccaccacaaatatcatgataactaccataattatagtaattatagtaatattgttagcattaattgcagttggactgcttctatactgcaaggccagaagcacaccagtcacattaagtaaggatcaactgagtggtataaataatattgcatttagtaactga
>MH181969.1_Human_respiratory_syncytial_virus_A_isolate_KEN/KILIFI/WGS/1115_04/12/2012_partial_genome
atggagttgccaatcctcaaaacaaatgctattaccacaatccttgctgcagtcacactctgtttcgcttccagtcaaaacatcactgaagaattttatcaatcaacatgcagtgcagttagcaaaggctatcttagtgctctaagaactggttggtatactagtgttataactatagaattaagtaatatcaaggaaaataagtgtaatggtacagacactaaggtaaaattaataaaacaagaattagataaatatagaaatgctgtaacagaattgcagttgctcatgcaaagcacaccagcagccaacagtcgagccagaagagaactaccaagatttatgaattatacactcaacaatgccaaaaacaccaatgtaacattaagtaagaaaaggaaaagaagatttcttggatttttgttaggtgttggatctgcaatcgccagtggcattgccgtatccaaggtcctgcacctagaaggggaagtgaacaaaatcaaaagtgctctactatccacaaacaaggctgtagtcagcttatctaatggagtcagtgtcttaaccagcaaggtgttagacctcaaaaactatatagataaacagttgttacctattgttaacaagcaaagctgcagcatatcaaacattgaaactgtgatagagttccaacaaaagaacaacagactactagagattaccagagaatttagtgttaatgcaggtgtaactacacctgtaagcacttatatgttaactaatagtgagttattatcattaatcaatgatatgcctataacaaatgatcagaaaaagttaatgtccagcaatgttcaaatagttagacagcaaagttactctatcatgtcaataataaaagaggaagtcttagcatatgtagtacaattaccactatatggtgtaatagatactccttgttggaaactacacacatcccctctatgtacaaccaacacaaaggaaggatccaacatctgcttaacaagaaccgacagaggatggtactgtgacaatgcaggatcagtatcctttttcccacaagctgaaacatgtaaagttcaatcgaatcgggtgttttgtgacacaatgaacagtttaacattaccaagtgaggtaaatctctgcaacattgacatattcaaccccaaatatgattgcaaaattatgacttcaaaaacagatgtaagcagctccgttatcacatctctaggagccattgtgtcatgctatggcaaaaccaaatgtacagcatccaataaaaatcgtgggatcataaagacattctctaacgggtgtgattatgtatcaaataagggggtggatactgtgtctgtaggtaatacattatattatgtaaataagcaagaaggcaaaagtctctatgtaaaaggtgaaccaataataaatttctatgatccattagtgttcccctctgatgaatttgatgcatcaatatctcaagtcaatgagaaaattaatcagagtctagcatttatccgtaaatcagatgaattattacataatgtaaatgctggtaaatccaccacaaatatcatgataactaccataattatagtaattatagtaatattgttagcattaattgcagttggactgcttctatactgcaaggccagaagcacaccagtcacattaagtaaggatcaactgagtggtataaataatattgcatttagtaactga
>MH181984.1_Human_respiratory_syncytial_virus_A_isolate_KEN/KILIFI/WGS/1134_12/01/2013_partial_genome
atggagttgccaatcctcaaaacaaatgctattaccacaatccttgctgcagtcacactctgtttcgcttccagtcaaaacatcactgaagaattttatcaatcaacatgcagtgcagttagcaaaggctatcttagtgctctaagaactggttggtatactagtgttataactatagaattaagtaatatcaaggaaaataagtgtaatggtacagacactaaggtaaaattaataaaacaagaattagataaatatagaaatgctgtaacagaattgcagttgctcatgcaaagcacaccagcagccaacagtcgagccagaagagaactaccaagatttatgaattatacactcaacaatgccaaaaacaccaatgtaacattaagtaagaaaaggaaaagaagatttcttggatttttgttaggtgttggatctgcaatcgccagtggcattgccgtatccaaggtcctgcacctagaaggggaagtgaacaaaatcaaaagtgctctactatccacaaacaaggctgtagtcagcttatctaatggagtcagtgtcttaaccagcaaggtgttagacctcaaaaactatatagataaacagttgttacctattgttaacaagcaaagctgcagcatatcaaacattgaaactgtgatagagttccaacaaaagaacaacagactactagagattaccagagaatttagtgttaatgcaggtgtaactacacctgtaagcacttatatgttaactaatagtgagttattatcattaatcaatgatatgcctataacaaatgatcagaaaaagttaatgtccaacaatgttcaaatagttagacagcaaagttactctatcatgtcaataataaaagaggaagtcttagcatatgtagtacaattaccactatatggtgtaatagatactccttgttggaaactacacacatcccctctatgtacaaccaacacaaaggaaggatccaacatctgcttaacaagaaccgacagaggatggtactgtgacaatgcaggatcagtatcctttttcccacaagctgaaacatgtaaagttcaatcgaatcgggtgttttgtgacacaatgaacagtttaacattaccaagtgaggtaaatctctgcaacattgacatattcaaccccaaatatgattgcaaaattatgacttcaaaaacagatgtaagcagctccgttatcacatctctaggagccattgtgtcatgctatggcaaaaccaaatgtacagcatccaataaaaatcgtgggatcataaagacattctctaacgggtgtgattatgtatcaaataagggggtggatactgtgtctgtaggtaatacattatattatgtaaataagcaagaaggcaaaagtctctatgtaaaaggtgaaccaataataaatttctatgatccattagtgttcccctctgatgaatttgatgcatcaatatctcaagtcaatgagaaaattaatcagagtctagcatttatccgtaaatcagatgaattattacataatgtaaatgctggtaaatccaccacaaatatcatgataactaccataattatagtaattatagtaatattgttagcattaattgcagttggactgcttctatactgcaaggccagaagcacaccagtcacattaagtaaggatcaactgagtggtataaataatattgcatttagtaactga
>MH181979.1_Human_respiratory_syncytial_virus_A_isolate_KEN/KILIFI/WGS/1128_07/01/2013_partial_genome
atggagttgccaatcctcaaaacaaatgctattaccacaatccttgctgcagtcacactctgtttcgcttccagtcaaaacatcactgaagaattttatcaatcaacatgcagtgcagttagcaaaggctatcttagtgctctaagaactggttggtatactagtgttataactatagaattaagtaatatcaaggaaaataagtgtaatggtacagacactaaggtaaaattaataaaacaagaattagataaatataaaaatgctgtaacagaattgcagttgctcatgcaaagcacaccagcagccaacagtcgagccagaagagaactaccaagatttatgaattatacactcaacaatgccaaaaacaccaatgtaacattaagtaagaaaaggaaaagaagatttcttggatttttgttaggtgttggatctgcaatcgccagtggcattgccgtatccaaggtcctgcacctagaaggggaagtgaacaaaatcaaaagtgctctactatccacaaacaaggctgtagtcagcttatctaatggagtcagtgtcttaaccagcaaggtgttagacctcaaaaactatatagataaacagttgttacctattgttaacaagcaaagctgcagcatatcaaacattgaaactgtgatagagttccaacaaaagaacaacagactactagagattaccagagaatttagtgttaatgcaggtgtaactacacctgtaagcacttatatgttaactaatagtgagttattatcattaatcaatgatatgcctataacaaatgatcagaaaaagttaatgtccagcaatgttcaaatagttagacagcaaagttactctatcatgtcaataataaaagaggaagtcttagcatatgtagtacaattaccactatatggtgtaatagatactccttgttggaaactacacacatcccctctatgtacaaccaacacaaaggaaggatccaacatctgcttaacaagaaccgacagaggatggtactgtgacaatgcaggatcagtatcctttttcccacaagctgaaacatgtaaagttcaatcgaatcgggtgttttgtgacacaatgaacagtttaacattaccaagtgaggtaaatctctgcaacattgacatattcaaccccaaatatgattgcaaaattatgacttcaaaaacagatgtaagcagctccgttatcacatctctaggagccattgtgtcatgctatggcaaaaccaaatgtacagcatccaataaaaatcgtgggatcataaagacattctctaacgggtgtgattatgtatcaaataagggggtggatactgtgtctgtaggtaatacattatattatgtaaataagcaagaaggcaaaagtctctatgtaaaaggtgaaccaataataaatttctatgatccattagtgttcccctctgatgaatttgatgcatcaatatctcaagtcaatgagaaaattaatcagagtctagcatttatccgtaaatcagatgaattattacataatgtaaatgctggtaaatccaccacaaatatcatgataactaccataattatagtaattatagtaatattgttagcattaattgcagttggactgcttctatactgcaaggccagaagcacaccagtcacattaagtaaggatcaactgagtggtataaataatattgcatttagtaactga
>MH181958.1_Human_respiratory_syncytial_virus_A_isolate_KEN/KILIFI/WGS/1102_27/11/2012_partial_genome
atggagttgccaatcctcaaaacaaatgctattaccacaatccttgctgcagtcacactctgtttcgcttccagtcaaaacatcactgaagaattttatcaatcaacatgcagtgcagttagcaaaggctatcttagtgctctaagaactggttggtatactagtgttataactatagaattaagtaatatcaaggaaaataagtgtaatggtacagacactaaggtaaaattaataaaacaagaattagataaatatagaaatgctgtaacagaattgcagttgctcatgcaaagcacaccagcagccaacagtcgagccagaagagaactaccaagatttatgaattatacactcaacaatgccaaaaacaccaatgtaacattaagtaagaaaaggaaaagaagatttcttggatttttgttaggtgttggatctgcaatcgccagtggcattgccgtatccaaggtcctgcacctagaaggggaagtgaacaaaatcaaaagtgctctactatccacaaacaaggctgtagtcagcttatctaatggagtcagtgtcttaaccagcaaggtgttagacctcaaaaactatatagataaacagttgttacctattgttaacaagcaaagctgcagcatatcaaacattgaaactgtgatagagttccaacaaaagaacaacagactactagagattaccagagaatttagtgttaatgcaggtgtaactacacctgtaagcacttatatgttaactaatagtgagttattatcattaatcaatgatatgcctataacaaatgatcagaaaaagttaatgtccagcaatgttcaaatagttagacagcaaagttactctatcatgtcaataataaaagaggaagtcttagcatatgtagtacaattaccactatatggtgtaatagatactccttgttggaaactacacacatcccctctatgtacaaccaacacaaaggaaggatccaacatctgcttaacaagaaccgacagaggatggtactgtgacaatgcaggatcagtatcctttttcccacaagctgaaacatgtaaagttcaatcgaatcgggtgttttgtgacacaatgaacagtttaacattaccaagtgaggtaaatctctgcaacattgacatattcaaccccaaatatgattgcaaaattatgacttcaaaaacagatgtaagcagctccgttatcacatctctaggagccattgtgtcatgctatggcaaaaccaaatgtacagcatccaataaaaatcgtgggatcataaagacattctctaacgggtgtgattatgtatcaaataagggggtggatactgtgtctgtaggtaatacattatattatgtaaataagcaagaaggcaaaagtctctatgtaaaaggtgaaccaataataaatttctatgatccattagtgttcccctctgatgaatttgatgcatcaatatctcaagtcaatgagaaaattaatcagagtctagcatttatccgtaaatcagatgaattattacataatgtaaatgctggtaaatccaccacaaatatcatgataactaccataattatagtaattatagtaatattgttagcattaattgcagttggactgcttctatactgcaaggccagaagcacaccagtcacattaagtaaggatcaactgagtggtataaataatattgcatttagtaactga
>MH181952.1_Human_respiratory_syncytial_virus_A_isolate_KEN/KILIFI/WGS/1095_24/11/2012_partial_genome
atggagttgccaatcctcaaaacaaatgctattaccacaatccttgctgcagtcacactctgtttcgcttccagtcaaaacatcactgaagaattttatcaatcaacatgcagtgcagttagcaaaggctatcttagtgctctaagaactggttggtatactagtgttataactatagaattaagtaatatcaaggaaaataagtgtaatggtacagacactaaggtaaaattaataaaacaagaattagataaatataaaaatgctgtaacagaattgcagttgctcatgcaaagcacaccagcagccaacagtcgagccagaagagaactaccaagatttatgaattatacactcaacaatgccaaaaacaccaatgtaacattaagtaagaaaaggaaaagaagatttcttggatttttgttaggtgttggatctgcaatcgccagtggcattgccgtatccaaggtcctgcacctagaaggggaagtgaacaaaatcaaaagtgctctactatccacaaacaaggctgtagtcagcttatctaatggagtcagtgtcttaaccagcaaggtgttagacctcaaaaactatatagataaacagttgttacctattgttaacaagcaaagctgcagcatatcaaacattgaaactgtgatagagttccaacaaaagaacaacagactactagagattaccagagaatttagtgttaatgcaggtgtaactacacctgtaagcacttatatgttaactaatagtgagttattatcattaatcaatgatatgcctataacaaatgatcagaaaaagttaatgtccagcaatgttcaaatagttagacagcaaagttactctatcatgtcaataataaaagaggaagtcttagcatatgtagtacaattaccactatatggtgtaatagatactccttgttggaaactacacacatcccctctatgtacaaccaacacaaaggaaggatccaacatctgcttaacaagaaccgacagaggatggtactgtgacaatgcaggatcagtatcctttttcccacaagctgaaacatgtaaagttcaatcgaatcgggtgttttgtgacacaatgaacagtttaacattaccaagtgaggtaaatctctgcaacattgacatattcaaccccaaatatgattgcaaaattatgacttcaaaaacagatgtaagcagctccgttatcacatctctaggagccattgtgtcatgctatggcaaaaccaaatgtacagcatccaataaaaatcgtgggatcataaagacattctctaacgggtgtgattatgtatcaaataagggggtggatactgtgtctgtaggtaatacattatattatgtaaataagcaagaaggcaaaagtctctatgtaaaaggtgaaccaataataaatttctatgatccattagtgttcccctctgatgaatttgatgcatcaatatctcaagtcaatgagaaaattaatcagagtctagcatttatccgtaaatcagatgaattattacataatgtaaatgctggtaaatccaccacaaatatcatgataactaccataattatagtaattatagtaatattgttagcattaattgcagttggactgcttctatactgcaaggccagaagcacaccagtcacattaagtaaggatcaactgagtggtataaataatattgcatttagtaactga
>MH181983.1_Human_respiratory_syncytial_virus_A_isolate_KEN/KILIFI/WGS/1133_11/01/2013_partial_genome
atggagttgccaatcctcaaaacaaatgctattaccacaatccttgctgcagtcacactctgtttcgcttccagtcaaaacatcactgaagaattttatcaatcaacatgcagtgcagttagcaaaggctatcttagtgctctaagaactggttggtatactagtgttataactatagaattaagtaatatcaaggaaaataagtgtaatggtacagacgctaaggtaaaattaataaaacaagaattagataaatataaaaatgctgtaacagaattgcagttgctcatgcaaagcacaccagcagccaacagtcgagccagaagagaactaccaagatttatgaattatacactcaacaatgccaaaaacaccaatgtaacattaagtaagaaaaggaaaagaagatttcttggatttttgttaggtgttggatctgcaatcgccagtggcattgccgtatccaaggtcctgcacctagaaggggaagtgaacaaaatcaaaagtgctctactatccacaaacaaggctgtagtcagcttatctaatggagtcagtgtcttaaccagcaaggtgttagacctcaaaaactatatagataaacagttgttacctattgttaacaagcaaagctgcagcatatcaaacattgaaactgtgatagagttccaacaaaagaacaacagactactagagattaccagagaatttagtgttaatgcaggtgtaactacacctgtaagcacttatatgttaactaatagtgagttattatcattaatcaatgatatgcctataacaaatgatcagaaaaagttaatgtccagcaatgttcaaatagttagacagcaaagttactctatcatgtcaataataaaagaggaagtcttagcatatgtagtacaattaccactatatggtgtaatagatactccttgttggaaactacacacatcccctctatgtacaaccaacacaaaggaaggatccaacatctgcttaacaagaaccgacagaggatggtactgtgacaatgcaggatcagtatcctttttcccacaagctgaaacatgtaaagttcaatcgaatcgggtgttttgtgacacaatgaacagtttaacattaccaagtgaggtaaatctctgcaacattgacatattcaaccccaaatatgattgcaaaattatgacttcaaaaacagatgtaagcagctccgttatcacatctctaggagccattgtgtcatgctatggcaaaaccaaatgtacagcatccaataaaaatcgtgggatcataaagacattctctaacgggtgtgattatgtatcaaataagggggtggatactgtgtctgtaggtaatacattatattatgtaaataagcaagaaggcaaaagtctctatgtaaaaggtgaaccaataataaatttctatgatccattagtgttcccctctgatgaatttgatgcatcaatatctcaagtcaatgagaaaattaatcagagtctagcatttatccgtaaatcagatgaattattacataatgtaaatgctggtaaatccaccacaaatatcatgataactaccataattatagtaattatagtaatattgttagcattaattgcagttggactgcttctatactgcaaggccagaagcacaccagtcacattaagtaaggatcaactgagtggtataaataatattgcatttagtaactga
>MH181988.1_Human_respiratory_syncytial_virus_A_isolate_KEN/KILIFI/WGS/1144_24/01/2013_partial_genome
atggagttgccaatccttaaaacaaatgctattaccacaatccttgctgcagtcacactctgtttcgcttccagtcaaaacatcactgaagaattttatcaatcaacatgcagtgcagttagcaaaggctatcttagtgctctaagaactggttggtatactagtgttataactatagaattaagtaatatcaaggaaaataagtgtaatggtacagacgctaaggtaaaattaataaaacaagaattagataaatataaaaatgctgtaacagaattgcagttgctcatgcaaagcacaccagcagccaacagtcgagccagaagagaactgccaagatttatgaattatacactcaacaatgccaaaaacaccaatgtaacattaagtaagaaaaggaaaagaagatttcttggatttttgttaggtgttggatctgcaatcgccagtggcattgccgtatccaaggtcctgcacctagaaggggaagtgaacaaaatcaaaagtgctctactatccacaaacaaggctgtagtcagcttatctaatggagtcagtgtcttaaccagcaaggtgttagacctcaaaaactatatagataaacagttgttacctattgttaacaagcaaagctgcagcatatcaaacattgaaactgtgatagagttccaacaaaagaacaacagactactagagattaccagagaatttagtgttaatgcaggtgtaactacacctgtaagcacttatatgttaactaatagtgagttattatcattaatcaatgatatgcctataacaaatgatcagaaaaagttaatgtccagcaatgttcaaatagttagacagcaaagttactctatcatgtcaataataaaagaggaagtcttagcatatgtagtacaattaccactatatggtgtaatagatactccttgttggaaactacacacatcccctctatgtacaaccaacacaaaggaaggatccaacatctgcttaacaagaaccgacagaggatggtactgtgacaatgcaggatcagtatcctttttcccacaagctgaaacatgtaaagttcaatcgaatcgggtgttttgtgacacaatgaacagtttaacattaccaagtgaggtaaatctctgcaacattgacatattcaaccccaaatatgattgcaaaattatgacttcaaaaacagatgtaagcagctccgttatcacatctctaggagccattgtgtcatgctatggcaaaaccaaatgtacagcatccaataaaaatcgtgggatcataaagacattctctaacgggtgtgattatgtatcaaataagggggtggatactgtgtctgtaggtaatacattatattatgtaaataagcaagaaggcaaaagtctctatgtaaaaggtgaaccaataataaatttctatgatccattagtgttcccctctgatgaatttgatgcatcaatatctcaagtcaatgagaaaattaatcagagtctagcatttatccgtaaatcagatgaattattacataatgtaaatgctggtaaatccaccacaaatatcatgataactaccataattatagtaattatagtaatattgttagcattaattgcagttggactgcttctatactgcaaggccagaagcacaccagtcacattaagtaaggatcaactgagtggtataaataatattgcatttagtaactga
>MH181940.1_Human_respiratory_syncytial_virus_A_isolate_KEN/KILIFI/WGS/1082_10/11/2012_partial_genome
atggagttgccaatccttaaaacaaatgctattaccacaatccttgctgcagtcacactctgtttcgcttccagtcaaaacatcactgaagaattttatcaatcaacatgcagtgcagttagcaaaggctatcttagtgctctaagaactggttggtatactagtgttataactatagaattaagtaatatcaaggaaaataagtgtaatggtacagacgctaaggtaaaattaataaaacaagaattagataaatataaaaatgctgtaacagaattgcagttgctcatgcaaagcacaccagcagccaacagtcgagccagaagagaactaccaagatttatgaattatacactcaacaatgccaaaaacaccaatgtaacattaagtaagaaaaggaaaagaagatttcttggatttttgttaggtgttggatctgcaatcgccagtggcattgccgtatccaaggtcctgcacctagaaggggaagtgaacaaaatcaaaagtgctctactatccacaaacaaggctgtagtcagcttatctaatggagtcagtgtcttaaccagcaaggtgttagacctcaaaaactatatagataaacagttgttacctattgttaacaagcaaagctgcagcatatcaaacattgaaactgtgatagagttccaacaaaagaacaacagactactagagattaccagagaatttagtgttaatgcaggtgtaactacacctgtaagcacttatatgttaactaatagtgagttattatcattaatcaatgatatgcctataacaaatgatcagaaaaagttaatgtccagcaatgttcaaatagttagacaacaaagttactctatcatgtcaataataaaagaggaagtcttagcatatgtagtacaattaccactatatggtgtaatagatactccttgttggaaactacacacatcccctctatgtacaaccaacacaaaggaaggatccaacatctgcttaacaagaaccgacagaggatggtactgtgacaatgcaggatcagtatcctttttcccacaagctgaaacatgtaaagttcaatcgaatcgggtgttttgtgacacaatgaacagtttaacattaccaagtgaggtaaatctctgcaacattgacatattcaaccccaaatatgattgcaaaattatgacttcaaaaacagatgtaagcagctccgttatcacatctctaggagccattgtgtcatgctatggcaaaaccaaatgtacagcatccaataaaaatcgtgggatcataaagacattctctaacgggtgtgattatgtatcaaataagggggtggatactgtgtctgtaggtaatacattatattatgtaaataagcaagaaggcaaaagtctctatgtaaaaggtgaaccaataataaatttctatgatccattagtgttcccctctgatgaatttgatgcatcaatatctcaagtcaatgagaaaattaatcagagtctagcatttatccgtaaatcagatgaattattacataatgtaaatgctggtaaatccaccacaaatatcatgataactaccataattatagtaattatagtaatattgttagcattaattgcagttggactgcttctatactgcaaggccagaagcacaccagtcacattaagtaaggatcaactgagtggtataaataatattgcatttagtaactga
>MH181929.1_Human_respiratory_syncytial_virus_A_isolate_KEN/KILIFI/WGS/1066_28/06/2012_partial_genome
atggagttgccaatccttaaaacaaatgctattaccacaatccttgctgcagtcacactctgtttcgcttccagtcaaaacatcactgaagaattttatcaatcaacatgcagtgcagttagcaaaggctatcttagtgctctaagaactggttggtatactagtgttataactatagaattaagtaatatcaaggaaaataagtgtaatggtacagacgctaaggtaaaattaataaaacaagaattagataaatataaaaatgctgtaacagaattgcagttgctcatgcaaagcacaccagcagccaacagtcgagccagaagagaactaccaagatttatgaattatacactcaacaatgccaaaaacaccaatgtaacattaagtaagaaaaggaaaagaagatttcttggatttttgttaggtgttggatctgcaatcgccagtggcattgccgtatccaaggtcctgcacctagaaggggaagtgaacaaaatcaaaagtgctctactatccacaaacaaggctgtagtcagcttatctaatggagtcagtgtcttaaccagcaaggtgttagacctcaaaaactatatagataaacagttgttacctattgttaacaagcaaagctgtagcatatcaaacattgaaactgtgatagagttccaacaaaagaacaacagactactagagattaccagagaatttagtgttaatgcaggtgtaactacacctgtaagcacttatatgttaactaatagtgagttattatcattaatcaatgatatgcctataacaaatgatcagaaaaagttaatgtccagcaatgttcaaatagttagacagcaaagttactctatcatgtcaataataaaagaggaagtcttagcatatgtagtacaattaccactatatggtgtaatagatactccttgttggaaactacacacatcccctctatgtacaaccaacacaaaggaaggatccaacatctgcttaacaagaaccgacagaggatggtactgtgacaatgcaggatcagtatcctttttcccacaagctgaaacatgtaaagttcaatcgaatcgggtgttttgtgacacaatgaacagtttaacattaccaagtgaggtaaatctctgcaacattgacatattcaaccccaaatatgattgcaaaattatgacttcaaaaacagatgtaagcagctccattatcacatctctaggagccattgtgtcatgctatggcaaaaccaaatgtacagcatccaataaaaatcgtgggatcataaagacattctctaacgggtgtgattatgtatcaaataagggggtggatactgtgtctgtaggtaatacattatattatgtaaataagcaagaaggcaaaagtctctatgtaaaaggtgaaccaataataaatttctatgatccattagtgttcccttctgatgaatttgatgcatcaatatctcaagtcaatgagaaaattaatcagagtctagcatttatccgtaaatcagatgaattattacataatgtaaatgctggtaaatccaccacaaatatcatgataactaccataattatagtaattatagtaatattgttagcattaattgcagttggactgcttctatactgcaaggccagaagcacaccagtcacattaagtaaggatcaactgagtggtataaataatattgcatttagtaactga
>MH181954.1_Human_respiratory_syncytial_virus_A_isolate_KEN/KILIFI/WGS/1097_24/11/2012_partial_genome
atggagttgccaatccttaaaacaaatgctattaccacaatccttgctgcagtcacactctgtttcgcttccagtcaaaacatcactgaagaattttatcaatcaacatgcagtgcagttagcaaaggctatcttagtgctctaagaactggttggtatactagtgttataactatagaattaagtaatatcaaggaaaataagtgtaatggtacagacgctaaggtaaaattaataaaacaagaattagataaatataaaaatgctgtaacagaattgcagttgctcatgcaaagcacaccagcagccaacagtcgagccagaagagaactaccaagatttatgaattatacactcaacaatgccaaaaacaccaatgtaacattaagtaagaaaaggaaaagaagatttcttggatttttgttaggtgttggatctgcaatcgccagtggcattgccgtatccaaggtcctgcacctagaaggggaagtgaacaaaatcaaaagtgctctactatccacaaacaaggctgtagtcagcttatctaatggagtcagtgtcttaaccagcaaggtgttagacctcaaaaactatatagataaacagttgttacctattgttaacaagcaaagctgcagcatatcaaacattgaaactgtgatagagttccaacaaaagaacaacagactactagagattaccagagaatttagtgttaatgcaggtgtaactacacctgtaagcacttatatgttaactaatagtgagttattatcattaatcaatgatatgcctataacaaatgatcagaaaaagttaatgtccagcaatgttcaaatagttagacagcaaagttactctatcatgtcaataataaaagaggaagtcttagcatatgtagtacaattaccactatatggtgtaatagatactccttgttggaaactacacacatcccctctatgtacaaccaacacaaaggaaggatccaacatctgcttaacaagaaccgacagaggatggtactgtgacaatgcaggatcagtatcctttttcccacaagctgaaacatgtaaagttcaatcgaatcgggtgttttgtgacacaatgaacagtttaacattaccaagtgaggtaaatctctgcaacatggacatattcaaccccaaatatgattgcaaaattatgacttcaaaaacagatgtaagcagctccgttatcacatctctaggagccattgtgtcatgctatggcaaaaccaaatgtacagcatccaataaaaatcgtgggatcataaagacattctctaacgggtgtgattatgtatcaaataagggggtggatactgtgtctgtaggtaatacattatattatgtaaataagcaagaaggcaaaagtctctatgtaaaaggtgaaccaataataaatttctatgatccattagtgttcccctctgatgaatttgatgcatcaatatctcaagtcaatgagaaaattaatcagagtctagcatttatccgtaaatcagatgaattattacataatgtaaatgctggtaaatccaccacaaatatcatgataactaccataattatagtaataatagtaatattgttagcattaattgcagttggactgcttctatactgcaaggccagaagcacaccagtcacattaagtaaggatcaactgagtggtataaataatattgcatttagtaactga
>MH181944.1_Human_respiratory_syncytial_virus_A_isolate_KEN/KILIFI/WGS/1087_17/11/2012_partial_genome
atggagttgccaatccttaaaacaaatgctattaccacaatccttgctgcagtcacactctgtttcgcttccagtcaaaacatcactgaagaattttatcaatcaacatgcagtgcagttagcaaaggctatcttagtgctctaagaactggttggtatactagtgttataactatagaattaagtaatatcaaggaaaataagtgtaatggtacagacgctaaggtaaaattaataaaacaagaattagataaatataaaaatgctgtaacagaattgcagttgctcatgcaaagcacaccagcagccaacagtcgagccagaagagaactaccaagatttatgaattatacactcaacaatgccaaaaacaccaatgtaacattaagtaagaaaaggaaaagaagatttcttggatttttgttaggtgttggatctgcaatcgccagtggcattgccgtatccaaggtcctgcacctagaaggggaagtgaacaaaatcaaaagtgctctactatccacaaacaaggctgtagtcagcttatctaatggagtcagtgtcttaaccagcaaggtgttagacctcaaaaactatatagataaacagttgttacctattgttaacaagcaaagctgcagcatatcaaacattgaaactgtgatagagttccaacaaaagaacaacagactactagagattaccagagaatttagtgttaatgcaggtgtaactacacctgtaagcacttatatgttaactaatagtgagttattatcattaatcaatgatatgcctataacaaatgatcagaaaaagttaatgtccagcaatgttcaaatagttagacagcaaagttactctatcatgtcaataataaaagaggaagtcttagcatatgtagtacaattaccactatatggtgtaatagatactccttgttggaaactacacacatcccctctatgtacaaccaacacaaaggaaggatccaacatctgcttaacaagaaccgacagaggatggtactgtgacaatgcaggatcagtatcctttttcccacaagctgaaacatgtaaagttcaatcgaatcgggtgttttgtgacacaatgaacagtttaacattaccaagtgaggtaaatctctgcaacattgacatattcaaccccaaatatgattgcaaaattatgacttcaaaaacagatgtaagcagctccgttatcacatctctaggagccattgtgtcatgctatggcaaaaccaaatgtacagcatccaataaaaatcgtgggatcataaagacattctctaacgggtgtgattatgtatcaaataagggggtggatactgtgtctgtaggtaatacattatattatgtaaataagcaagaaggcaaaagtctctatgtaaaaggtgaaccaataataaatttctatgatccattagtgttcccctctgatgaatttgatgcatcaatatctcaagtcaatgagaaaattaatcagagtctagcatttatccgtaaatcagatgaattattacataatgtaaatgctggtaaatccaccacaaatatcatgataactaccataattatagtaataatagtaatattgttagcattaattgcagttggactgcttctatactgcaaggccagaagcacaccagtcacattaagtaaggatcaactgagtggtataaataatattgcatttagtaactga
>MH181985.1_Human_respiratory_syncytial_virus_A_isolate_KEN/KILIFI/WGS/1140_17/01/2013_partial_genome
atggagttgccaatccttaaaacaaatgctattaccacaatccttgctgcagtcacactctgtttcgcttccagtcaaaacatcactgaagaattttatcaatcaacatgcagtgcagttagcaaaggctatcttagtgctctaagaactggttggtatactagtgttataactatagaattaagtaatatcaaggaaaataagtgtaatggtacagacgctaaggtaaaattaataaaacaagaattagataaatataaaaatgctgtaacagaattgcagttgctcatgcaaagcacaccagcagccaacagtcgagccagaagagaactaccaagatttatgaattatacactcaacaatgccaaaaacaccaatgtaacattaagtaagaaaaggaaaagaagatttcttggatttttgttaggtgttggatctgcaatcgccagtggcattgccgtatccaaggtcctgcacctagaaggggaagtgaacaaaatcaaaagtgctctactatccacaaacaaggctgtagtcagcttatctaatggagtcagtgtcttaaccagcaaggtgttagacctcaaaaactatatagataaacagttgttacctattgttaacaagcaaagctgcagcatatcaaacattgaaactgtgatagagttccaacaaaagaacaacagactactagagattaccagagaatttagtgttaatgcaggtgtaactacacctgtaagcacttatatgttaactaatagtgagttattatcattaatcaatgatatgcctataacaaatgatcagaaaaagttaatgtccagcaatgttcaaatagttagacagcaaagttactctatcatgtcaataataaaagaggaagtcttagcatatgtagtacaattaccactatatggtgtaatagatactccttgttggaaactacacacatcccctctatgtacaaccaacacaaaggaaggatccaacatctgcttaacaagaaccgacagaggatggtactgtgacaatgcaggatcagtatcctttttcccacaagctgaaacatgtaaagttcaatcgaatcgggtgttttgtgacacaatgaacagtttaacattaccaagtgaggtaaatctctgcaacattgacatattcaaccccaaatatgattgcaaaattatgacttcaaaaacagatgtaagcagctccgttatcacatctctaggagccattgtgtcatgctatggcaaaaccaaatgtacagcatccaataaaaatcgtgggatcataaagacattctctaacgggtgtgattatgtatcaaataagggggtggatactgtgtctgtaggtaatacattatattatgtaaataagcaagaaggcaaaagtctctatgtaaaaggtgaaccaataataaatttctatgatccattagtgttcccctctgatgaatttgatgcatcaatatctcaagtcaatgagaaaattaatcagagtctagcatttatccgtaaatcagatgaattattacataatgtaaatgctggtaaatccaccacaaatatcatgataactaccataattatagtaataatagtaatattgttagcattaattgcagttggactgcttctatactgcaaggccagaagcacaccagtcacattaagtaaggatcaactgagtggtataaataatattgcatttagtaactga
>MH181981.1_Human_respiratory_syncytial_virus_A_isolate_KEN/KILIFI/WGS/1131_10/01/2013_partial_genome
atggagttgccaatccttaaaacaaatgctattaccacaatccttgctgcagtcacactctgtttcgcttccagtcaaaacatcactgaagaattttatcaatcaacatgcagtgcagttagcaaaggctatcttagtgctctaagaactggttggtatactagtgttataactatagaattaagtaatatcaaggaaaataagtgtaatggtacagacgctaaggtaaaattaataaaacaagaattagataaatataaaaatgctgtaacagaattgcagttgctcatgcaaagcacaccagcagccaacagtcgagccagaagagaactaccaagatttatgaattatacactcaacaatgccaaaaacaccaatgtaacattaagtaagaaaaggaaaagaagatttcttggatttttgttaggtgttggatctgcaatcgccagtggcattgccgtatccaaggtcctgcacctagaaggggaagtgaacaaaatcaaaagtgctctactatccacaaacaaggctgtagtcagcttatctaatggagtcagtgtcttaaccagcaaggtgttagacctcaaaaactatatagataaacagttgttacctattgttaacaagcaaagctgcagcatatcaaacattgaaactgtgatagagttccaacaaaagaacaacagactactagagattaccagagaatttagtgttaatgcaggtgtaactacacctgtaagcacttatatgttaactaatagtgagttattatcattaatcaatgatatgcctataacaaatgatcagaaaaagttaatgtccagcaatgttcaaatagttagacagcaaagttactctatcatgtcaataataaaagaggaagtcttagcatatgtagtacaattaccactatatggtgtaatagatactccttgttggaaactacacacatcccctctatgtacaaccaacacaaaggaaggatccaacatctgcttaacaagaaccgacagaggatggtactgtgacaatgcaggatcagtatcctttttcccacaagctgaaacatgtaaagttcaatcgaatcgggtgttttgtgacacaatgaacagtttaacattaccaagtgaggtaaatctctgcaacattgacatattcaaccccaaatatgattgcaaaattatgacttcaaaaacagatgtaagcagctccgttatcacatctctaggagccattgtgtcatgctatggcaaaaccaaatgtacagcatccaataaaaatcgtgggatcataaagacattctctaacgggtgtgattatgtatcaaataagggggtggatactgtgtctgtaggtaatacattatattatgtaaataagcaagaaggcaaaagtctctatgtaaaaggtgaaccaataataaatttctatgatccattagtgttcccctctgatgaatttgatgcatcaatatctcaagtcaatgagaaaattaatcagagtctagcatttatccgtaaatcagatgaattattacataatgtaaatgctggtaaatccaccacaaatatcatgataactaccataattatagtaataatagtaatattgttagcattaattgcagttggactgcttctatactgcaaggccagaagcacaccagtcacattaagtaaggatcaactgagtggtataaataatattgcatttagtaactga
>MH181959.1_Human_respiratory_syncytial_virus_A_isolate_KEN/KILIFI/WGS/1103_27/11/2012_partial_genome
atggagttgccaatccttaaaacaaatgctattaccacaatccttgctgcagtcacactctgtttcgcttccagtcaaaacatcactgaagaattttatcaatcaacatgcagtgcagttagcaaaggctatcttagtgctctaagaactggttggtatactagtgttataactatagaattaagtaatatcaaggaaaataagtgtaatggtacagacgctaaggtaaaattaataaaacaagaattagataaatataaaaatgctgtaacagaattgcagttgctcatgcaaagcacaccagcagccaacagtcgagccagaagagaactaccaagatttatgaattatacactcaacaatgccaaaaacaccaatgtaacattaagtaagaaaaggaaaagaagatttcttggatttttgttaggtgttggatctgcaatcgccagtggcattgccgtatccaaggtcctgcacctagaaggggaagtgaacaaaatcaaaagtgctctactatccacaaacaaggctgtagtcagcttatctaatggagtcagtgtcttaaccagcaaggtgttagacctcaaaaactatatagataaacagttgttacctattgttaacaagcaaagctgcagcatatcaaacattgaaactgtgatagagttccaacaaaagaacaacagactactagagattaccagagaatttagtgttaatgcaggtgtaactacacctgtaagcacttatatgttaactaatagtgagttattatcattaatcaatgatatgcctataacaaatgatcagaaaaagttaatgtccagcaatgttcaaatagttagacagcaaagttactctatcatgtcaataataaaagaggaagtcttagcatatgtagtacaattaccactatatggtgtaatagatactccttgttggaaactacacacatcccctctatgtacaaccaacacaaaggaaggatccaacatctgcttaacaagaaccgacagaggatggtactgtgacaatgcaggatcagtatcctttttcccacaagctgaaacatgtaaagttcaatcgaatcgggtgttttgtgacacaatgaacagtttaacattaccaagtgaggtaaatctctgcaacattgacatattcaaccccaaatatgattgcaaaattatgacttcaaaaacagatgtaagcagctccgttatcacatctctaggagccattgtgtcatgctatggcaaaaccaaatgtacagcatccaataaaaatcgtgggatcataaagacattctctaacgggtgtgattatgtatcaaataagggggtggatactgtgtctgtaggtaatacattatattatgtaaataagcaagaaggcaaaagtctctatgtaaaaggtgaaccaataataaatttctatgatccattagtgttcccctctgatgaatttgatgcatcaatatctcaagtcaatgagaaaattaatcagagtctagcatttatccgtaaatcagatgaattattacataatgtaaatgctggtaaatccaccacaaatatcatgataactaccataattatagtaataatagtaatattgttagcattaattgcagttggactgcttctatactgcaaggccagaagcacaccagtcacattaagtaaggatcaactgagtggtataaataatattgcatttagtaactga
>MH181936.1_Human_respiratory_syncytial_virus_A_isolate_KEN/KILIFI/WGS/1078_31/10/2012_partial_genome
atggagttgccaatccttaaaacaaatgctattaccacaatccttgctgcagtcacactctgtttcgcttccagtcaaaacatcactgaagaattttatcaatcaacatgcagtgcagttagcaaaggctatcttagtgctctaagaactggttggtatactagtgttataactatagaattaagtaatatcaaggaaaataagtgtaatggtacagacgctaaggtaaaattaataaaacaagaattagataaatataaaaatgctgtaacagaattgcagttgctcatgcaaagcacaccagcagccaacagtcgagccagaagagaactaccaagatttatgaattatacactcaacaatgccaaaaacaccaatgtaacattaagtaagaaaaggaaaagaagatttcttggatttttgttaggtgttggatctgcaatcgccagtggcattgccgtatccaaggtcctgcacctagaaggggaagtgaacaaaatcaaaagtgctctactatccacaaacaaggctgtagtcagcttatctaatggagtcagtgtcttaaccagcaaggtgttagacctcaaaaactatatagataaacagttgttacctattgttaacaagcaaagctgcagcatatcaaacattgaaactgtgatagagttccaacaaaagaacaacagactactagagattaccagagaatttagtgttaatgcaggtgtaactacacctgtaagcacttatatgttaactaatagtgagttattatcattaatcaatgatatgcctataacaaatgatcagaaaaagttaatgtccagcaatgttcaaatagttagacagcaaagttactctatcatgtcaataataaaagaggaagtcttagcatatgtagtacaattaccactatatggtgtaatagatactccttgttggaaactacacacatcccctctatgtacaaccaacacaaaggaaggatccaacatctgcttaacaagaaccgacagaggatggtactgtgacaatgcaggatcagtatcctttttcccacaagctgaaacatgtaaagttcaatcgaatcgggtgttttgtgacacaatgaacagtttaacattaccaagtgaggtaaatctctgcaacattgacatattcaaccccaaatatgattgcaaaattatgacttcaaaaacagatgtaagcagctccgttatcacatctctaggagccattgtgtcatgctatggcaaaaccaaatgtacagcatccaataaaaatcgtgggatcataaagacattctctaacgggtgtgattatgtatcaaataagggggtggatactgtgtctgtaggtaatacattatattatgtaaataagcaagaaggcaaaagtctctatgtaaaaggtgaaccaataataaatttctatgatccattagtgttcccctctgatgaatttgatgcatcaatatctcaagtcaatgagaaaattaatcagagtctagcatttatccgtaaatcagatgaattattacataatgtaaatgctggtaaatccaccacaaatatcatgataactaccataattatagtaataatagtaatattgttagcattaattgcagttggactgcttctatactgcaaggccagaagcacaccagtcacattaagtaaggatcaactgagtggtataaataatattgcatttagtaactga
>MH181943.1_Human_respiratory_syncytial_virus_A_isolate_KEN/KILIFI/WGS/1086_15/11/2012_partial_genome
atggagttgccaatccttaaaacaaatgctattaccacaatccttgctgcagtcacactctgtttcgcttccagtcaaaacatcactgaagaattttatcaatcaacatgcagtgcagttagcaaaggctatcttagtgctctaagaactggttggtatactagtgttataactatagaattaagtaatatcaaggaaaataagtgtaatggtacagacgctaaggtaaaattaataaaacaagaattagataaatataaaaatgctgtaacagaattgcagttgctcatgcaaagcacaccagcagccaacagtcgagccagaagagaactaccaagatttatgaattatacactcaacaatgccaaaaacaccaatgtaacattaagtaagaaaaggaaaagaagatttcttggatttttgttaggtgttggatctgcaatcgccagtggcattgccgtatccaaggtcctgcacctagaaggggaagtgaacaaaatcaaaagtgctctactatccacaaacaaggctgtagtcagcttatctaatggagtcagtgtcttaaccagcaaggtgttagacctcaaaaactatatagataaacagttgttacctattgttaacaagcaaagctgcagcatatcaaacattgaaactgtgatagagttccaacaaaagaacaacagactactagagattaccagagaatttagtgttaatgcaggtgtaactacacctgtaagcacttatatgttaactaatagtgagttattatcattaatcaatgatatgcctataacaaatgatcagaaaaagttaatgtccagcaatgttcaaatagttagacagcaaagttactctatcatgtcaataataaaagaggaagtcttagcatatgtagtacaattaccactatatggtgtaatagatactccttgttggaaactacacacatcccctctatgtacaaccaacacaaaggaaggatccaacatctgcttaacaagaaccgacagaggatggtactgtgacaatgcaggatcagtatcctttttcccacaagctgaaacatgtaaagttcaatcgaatcgggtgttttgtgacacaatgaacagtttaacattaccaagtgaggtaaatctctgcaacattgacatattcaaccccaaatatgattgcaaaattatgacttcaaaaacagatgtaagcagctccgttatcacatctttaggagccattgtgtcatgctatggcaaaaccaaatgtacagcatccaataaaaatcgtgggatcataaagacattctctaacgggtgtgattatgtatcaaataagggggtggatactgtgtctgtaggtaatacattatattatgtaaataagcaagaaggcaaaagtctctatgtaaaaggtgaaccaataataaatttctatgatccattagtgttcccctctgatgaatttgatgcatcaatatctcaagtcaatgagaaaattaatcagagtctagcatttatccgcaaatcagatgaattattacataatgtaaatgctggtaaatccaccacaaatatcatgataactaccataattatagtaataatagtaatattgttagcattaattgcagttggactgcttctatactgcaaggccagaagcacaccagtcacattaagtaaggatcaactgagtggtataaataatattgcatttagtaactga
>MH181946.1_Human_respiratory_syncytial_virus_A_isolate_KEN/KILIFI/WGS/1089_19/11/2012_partial_genome
atggagttgccaatccttaaaacaaatgctattaccacaatccttgctgcagtcacactctgtttcgcttccagtcaaaacatcactgaagaattttatcaatcaacatgcagtgcagttagcaaaggctatcttagtgctctaagaactggttggtatactagtgttataactatagaattaagtaatatcaaggaaaataagtgtaatggtacagacgctaaggtaaaattaataaaacaagaattagataaatataaaaatgctgtaacagaattgcagttgctcatgcaaagcacaccagcagccaacagtcgagccagaagagaactaccaagatttatgaattatacactcaacaatgccaaaaacaccaatgtaacattaagtaagaaaaggaaaagaagatttcttggatttttgttaggtgttggatctgcaatcgccagtggcattgccgtatccaaggtcctgcacctagaaggggaagtgaacaaaatcaaaagtgctctactatccacaaacaaggctgtagtcagcttatctaatggagtcagtgtcttaaccagcaaggtgttagacctcaaaaactatatagataaacagttgttacctattgttaacaagcaaagctgcagcatatcaaacattgaaactgtgatagagttccaacaaaagaacaacagactactagagattaccagagaatttagtgttaatgcaggtgtaactacacctgtaagcacttatatgttaactaatagtgagttattatcattaatcaatgatatgcctataacaaatgatcagaaaaagttaatgtccagcaatgttcaaatagttagacagcaaagttactctatcatgtcaataataaaagaggaagtcttagcatatgtagtacaattaccactatatggtgtaatagatactccttgttggaaactacacacatcccctctatgtacaaccaacacaaaggaaggatccaacatctgcttaacaagaaccgacagaggatggtactgtgacaatgcaggatcagtatcctttttcccacaagctgaaacatgtaaagttcaatcgaatcgggtgttttgtgacacaatgaacagtttaacattaccaagtgaggtaaatctctgcaacattgacatattcaaccccaaatatgattgcaaaattatgacttcaaaaacagatgtaagcagctccgttatcacatctttaggagccattgtgtcatgctatggcaaaaccaaatgtacagcatccaataaaaatcgtgggatcataaagacattctctaacgggtgtgattatgtatcaaataagggggtggatactgtgtctgtaggtaatacattatattatgtaaataagcaagaaggcaaaagtctctatgtaaaaggtgaaccaataataaatttctatgatccattagtgttcccctctgatgaatttgatgcatcaatatctcaagtcaatgagaaaattaatcagagtctagcatttatccgtaaatcagatgaattattacataatgtaaatgctggtaaatccaccacaaatatcatgataactaccataattatagtaataatagtaatattgttagcattaattgcagttggactgcttctatactgcaaggccagaagcacaccagtcacattaagtaaggatcaactgagtggtataaataatattgcatttagtaactga
>MH181945.1_Human_respiratory_syncytial_virus_A_isolate_KEN/KILIFI/WGS/1088_19/11/2012_partial_genome
atggagttgccaatccttaaaacaaatgctattaccacaatccttgctgcagtcacactctgtttcgcttccagtcaaaacatcactgaagaattttatcaatcaacatgcagtgcagttagcaaaggctatcttagtgctctaagaactggttggtatactagtgttataactatagaattaagtaatatcaaggaaaataagtgtaatggtacagacgctaaggtaaaattaataaaacaagaattagataaatataaaaatgctgtaacagaattgcagttgctcatgcaaagcacaccagcagccaacagtcgagccagaagagaactaccaagatttatgaattatacactcaacaatgccaaaaacaccaatgtaacattaagtaagaaaaggaaaagaagatttcttggatttttgttaggtgttggatctgcaatcgccagtggcattgccgtatccaaggtcctgcacctagaaggggaagtgaacaaaatcaaaagtgctctactatccacaaacaaggctgtagtcagcttatctaatggagtcagtgtcttaaccagcaaggtgttagacctcaaaaactatatagataaacagttgttacctattgttaacaagcaaagctgcagcatatcaaacattgaaactgtgatagagttccaacaaaagaacaacagactactagagattaccagagaatttagtgttaatgcaggtgtaactacacctgtaagcacttatatgttaactaatagtgagttattatcattaatcaatgatatgcctataacaaatgatcagaaaaagttaatgtccagcaatgttcaaatagttagacagcaaagttactctatcatgtcaataataaaagaggaagtcttagcatatgtagtacaattaccactatatggtgtaatagatactccttgttggaaactacacacatcccctctatgtacaaccaacacaaaggaaggatccaacatctgcttaacaagaaccgacagaggatggtactgtgacaatgcaggatcagtatcctttttcccacaagctgaaacatgtaaagttcaatcgaatcgggtgttttgtgacacaatgaacagtttaacattaccaagtgaggtaaatctctgcaacattgacatattcaaccccaaatatgattgcaaaattatgacttcaaaaacagatgtaagcagctccgttatcacatctttaggagccattgtgtcatgctatggcaaaaccaaatgtacagcatccaataaaaatcgtgggatcataaagacattctctaacgggtgtgattatgtatcaaataagggggtggatactgtgtctgtaggtaatacattatattatgtaaataagcaagaaggcaaaagtctctatgtaaaaggtgaaccaataataaatttctatgatccattagtgttcccctctgatgaatttgatgcatcaatatctcaagtcaatgagaaaattaatcagagtctagcatttatccgtaaatcagatgaattattacataatgtaaatgctggtaaatccaccacaaatatcatgataactaccataattatagtaataatagtaatattgttagcattaattgcagttggactgcttctatactgcaaggccagaagcacaccagtcacattaagtaaggatcaactgagtggtataaataatattgcatttagtaactga
>MH181950.1_Human_respiratory_syncytial_virus_A_isolate_KEN/KILIFI/WGS/1093_23/11/2012_partial_genome
atggagttgccaatccttaaaacaaatgctattaccacaatccttgctgcagtcacactctgtttcgcttccagtcaaaacatcactgaagaattttatcaatcaacatgcagtgcagttagcaaaggctatcttagtgctctaagaactggttggtatactagtgttataactatagaattaagtaatatcaaggaaaataagtgtaatggtacagacgctaaggtaaaattaataaaacaagaattagataaatataaaaatgctgtaacagaattgcagttgctcatgcaaagcacaccagcagccaacagtcgagccagaagagaactaccaagatttatgaattatacactcaacaatgccaaaaacaccaatgtaacattaagtaagaaaaggaaaagaagatttcttggatttttgttaggtgttggatctgcaatcgccagtggcattgccgtatccaaggtcctgcacctagaaggggaagtgaacaaaatcaaaagtgctctactatccacaaacaaggctgtagtcagcttatctaatggagtcagtgtcttaaccagcaaggtgttagacctcaaaaactatatagataaacagttgttacctattgttaacaagcaaagctgcagcatatcaaacattgaaactgtgatagagttccaacaaaagaacaacagactactagagattaccagagaatttagtgttaatgcaggtgtaactacacctgtaagcacttatatgttaactaatagtgagttattatcattaatcaatgatatgcctataacaaatgatcagaaaaagttaatgtccagcaatgttcaaatagttagacagcaaagttactctatcatgtcaataataaaagaggaagtcttagcatatgtagtacaattaccactatatggtgtaatagatactccttgttggaaactacacacatcccctctatgtacaaccaacacaaaggaaggatccaacatctgcttaacaagaaccgacagaggatggtactgtgacaatgcaggatcagtatcctttttcccacaagctgaaacatgtaaagttcaatcgaatcgggtgttttgtgacacaatgaacagtttaacattaccaagtgaggtaaatctctgcaacattgacatattcaaccccaaatatgattgcaaaattatgacttcaaaaacagatgtaagcagctccgttatcacatctttaggagccattgtgtcatgctatggcaaaaccaaatgtacagcatccaataaaaatcgtgggatcataaagacattctctaacgggtgtgattatgtatcaaataagggggtggatactgtgtctgtaggtaatacattatattatgtaaataagcaagaaggcaaaagtctctatgtaaaaggtgaaccaataataaatttctatgatccattagtgttcccctctgatgaatttgatgcatcaatatctcaagtcaatgagaaaattaatcagagtctagcatttatccgtaaatcagatgaattattacataatgtaaatgctggtaaatccaccacaaatatcatgataactaccataattatagtaataatagtaatattgttagcattaattgcagttggactgcttctatactgcaaggccagaagcacaccagtcacattaagtaaggatcaactgagtggtataaataatattgcatttagtaactga
>MH181925.1_Human_respiratory_syncytial_virus_A_isolate_KEN/KILIFI/WGS/1060_11/06/2012_partial_genome
atggagttgccaatcctcaaaacaaatgctattaccacaatccttgctgcaatcacactctgtttcgcttccagtcaaaacatcactgaagaattttatcaatcaacatgcagtgcagttagcaaaggctatcttagtgctctaagaactggttggtatactagtgttataactatagaattaagtaatatcaaggaaaataagtgtaatggtacagacgctaaggtaaaattaataaaacaagaattagataaatataaaaatgctgtaacagaattgcagttgctcatgcaaagcacaccagcagccaacagtcgagccagaagagaactaccaagatttatgaattatacactcaacaatgccaaaaacaccaatgtaacattaagtaagaaaaggaaaagaagatttcttggatttttgttaggtgttggatctgcaatcgccagtggcattgccgtatccaaggtcctgcacctagaaggggaagtgaacaaaatcaaaagtgctctactatccacaaacaaggctgtagtcagcttatctaatggagtcagtgtcttaaccagcaaggtgttagacctcaaaaactatatagataaacagttgttacctattgttaacaagcaaagctgcagcatatcaaacattgaaactgtgatagagttccaacaaaagaacaacagactactagagattaccagagaatttagtgttaatgcaggtgtaactacacctgtaagcacttatatgttaactaatagtgagttattatcattaatcaatgatatgcctataacaaatgatcagaaaaagttaatgtccagcaatgttcaaatagttagacagcaaagttactctatcatgtcaataataaaagaggaagtcttagcatatgtagtacaattaccactatatggtgtaatagatactccttgttggaaactacacacatcccctctatgtacaaccaacacaaaggaaggatccaacatctgcttaacaagaaccgacagaggatggtactgtgacaatgcaggatcagtatcctttttcccacaagctgaaacatgtaaagtccaatcgaatcgggtgttttgtgacacaatgaacagtttaacattaccaagtgaggtaaatctctgcaacattgacatattcaaccccaaatatgattgcaaaattatgacttcaaaaacagatgtaagcagctccgttatcacatctctaggagccattgtgtcatgctatggcaaaaccaaatgtacagcatccaataaaaatcgtgggatcataaagacattctctaacgggtgtgattatgtatcaaataagggggtggatactgtgtctgtaggtaatacattatattatgtaaataagcaagaaggcaaaagtctctatgtaaaaggtgaaccaataataaatttctatgatccattagtgttcccctctgatgaatttgatgcatcaatatctcaagtcaatgagaaaattaatcagagtctagcatttatccgtaaatcagatgaattattacataatgtaaatgctggtaaatccaccacaaatatcatgataactaccataattatagtaattatagtaatattgttagcattaattgcagttggactgcttctatactgcaaggccagaagcacaccagtcacattaagtaaggatcaactgagtggtataaataatattgcatttagtaactga
>MH181989.1_Human_respiratory_syncytial_virus_A_isolate_KEN/KILIFI/WGS/1151_10/02/2013_partial_genome
atggagttgccaatcctcaaaacaaatgctattaccacaatccttgctgcagtcacactctgtttcgcttccagtcaaaacatcactgaagaattttatcaatcaacatgcagtgcagttagcaaaggctatcttagtgctctaagaactggttggtatactagtgttataactatagaattaagtaatatcaaggaaaataagtgtaatggtacagacgctaaggtaaaattaataaaacaagaattagataaatataaaaatgctgtaacagaattgcagttgctcatgcaaagcacaccagcagccaacagtcgagccagaagagaactaccaagatttatgaattatacactcaacaatgccaaaaacaccaatgtaacattaagtaagaaaaggaaaagaagatttcttggatttttgttaggtgttggatctgcaatcgccagtggcattgccgtatccaaggtcctgcacctagaaggggaagtgaacaaaatcaaaagtgctctactatccacaaacaaggctgtagtcagcttatctaatggagtcagtgtcttaaccagcaaggtgttagacctcaaaaactatatagataaacagttgttacctattgttaacaagcaaagctgcagcatatcaaacattgaaactgtgatagagttccaacaaaagaacaacagactactagagattaccagagaatttagtgttaatgcaggtgtaactacacctgtaagcacttatatgttaactaatagtgagttattatcattaatcaatgatatgcctataacaaatgatcagaaaaagttaatgtccagcaatgttcaaatagttagacagcaaagttactctatcatgtcaataataaaagaggaagtcttagcatatgtagtacaattaccactatatggtgtaatagatactccttgttggaaactacacacatcccctctatgtacaaccaacacaaaggaaggatccaacatctgcttaacaagaaccgacagaggatggtactgtgacaatgcaggatcagtatcctttttcccacaagctgaaacatgtaaagttcaatcgaatcgggtgttttgtgacacaatgaacagtttaacattaccaagtgaggtaaatctctgcaacattgacatattcaaccccaaatatgattgcaaaattatgacttcaaaaacagatgtaagcagctccgttatcacatctctaggagccattgtgtcatgctatggcaaaaccaaatgtacagcatccaataaaaatcgtgggatcataaagacattctctaacgggtgtgattatgtatcaaataagggggtggatactgtgtctgtaggtaatacattatattatgtaaataagcaagaaggcaaaagtctctatgtaaaaggtgaaccaataataaatttctatgatccattagtgttcccctctgatgaatttgatgcatcaatatctcaagtcaatgagaaaattaatcagagtctagcatttatccgtaaatcagatgaattattacataatgtaaatgctggtaaatccaccacaaatatcatgataactaccataattatagtaattatagtaatattgttagcattaattgcagttggactgcttctatactgcaaggccagaagcacaccagtcacattaagtaaggatcaactgagtggtataaataatattgcatttagtaactga
>MH181990.1_Human_respiratory_syncytial_virus_A_isolate_KEN/KILIFI/WGS/1153_12/03/2013_partial_genome
atggagttgccaatcctaaaaacaaatgctattaccacaatccttgctgcagtcacactctgtttcgcttccagtcaaaacatcactgaagaattttatcaatcaacatgcagtgcagttagcaaaggctatcttagtgctctaagaactggttggtatactagtgttataactatagaattaagtaatatcaaggaaaataagtgtaatggtacagacgctaaggtaaaattaataaaacaagaattagataaatataaaaatgctgtaacagaattgcagttgctcatgcaaagcacaccagcagccaacagtcgagccagaagagaactaccaagatttatgaattatacactcaacaatgccaaaaacaccaatgtaacattaagtaagaaaaggaaaagaagatttcttggatttttgttaggtgttggatctgcaatcgccagtggcattgccgtatccaaggtcctgcacctagaaggggaagtgaacaaaatcaaaagtgctctactatccacaaacaaggctgtagtcagcttatctaatggagtcagtgtcttaaccagcaaggtgttagacctcaaaaactatatagataaacagttgttacctattgttaacaagcaaagctgcagcatatcaaacattgaaactgtgatagagttccaacaaaagaacaacagactactagagattaccagagaatttagtgttaatgcaggtgtaactacacctgtaagcacttatatgttaactaatagtgagttattatcattaatcaatgatatgcctataacaaatgatcagaaaaagttaatgtccagcaatgttcaaatagttagacagcaaagttactctatcatgtcaataataaaagaggaagtcttagcatatgtagtacaattaccactatatggtgtaatagatactccttgttggaaactacacacatcccctctatgtacaaccaacacaaaggaaggatccaacatctgcttaacaagaaccgacagaggatggtactgtgacaatgcaggatcagtatcctttttcccacaagctgaaacatgtaaagttcaatcgaatcgggtgttttgtgacacaatgaacagtttaacattaccaagtgaggtaaatctctgcaacattgacatattcaaccccaaatatgattgcaaaattatgacttcaaaaacagatgtaagcagctccgttatcacatctctaggagccattgtgtcatgctatggcaaaaccaaatgtacagcatccaataaaaatcgtgggatcataaagacattctctaacgggtgtgattatgtatcaaataagggggtggatactgtgtctgtaggtaatacattatattatgtaaataagcaagaaggcaaaagtctctatgtaaaaggtgaaccaataataaatttctatgatccattagtgttcccctctgatgaatttgatgcatcaatatctcaagtcaatgagaaaattaatcagagtctagcatttatccgtaaatcagatgaattattacataatgtaaatgctggtaaatccaccacaaatatcatgataactaccataattatagtaattatagtaatattgttagcattaattgcagttggactgcttctatactgcaaggccagaagcacaccagtcacattaagtaaggatcaactgagtggtataaataatattgcatttagtaactga
>MH181961.1_Human_respiratory_syncytial_virus_A_isolate_KEN/KILIFI/WGS/1105_28/11/2012_partial_genome
atggagttgccaatcctcaaaacaaatgctattaccacaatccttgctgcagtcacactctgtttcgcttccagtcaaaacatcactgaagaattttatcaatcaacatgcagtgcagttagcaaaggctatcttagtgctctaagaactggttggtatactagtgttataactatagaattaagtaatatcaaggaaaataagtgtaatggtacagacgctaaggtaaaattaataaaacaagaattagataaatataaaaatgctgtaacagaattgcagttgctcatgcaaagcacaccagcagccaacagtcgagccagaagagaactaccaagatttatgaattatacactcaacaatgccaaaaacaccaatgtaacattaagtaagaaaaggaaaagaagatttcttggatttttgttaggtgttggatctgcaatcgccagtggcattgccgtatccaaggtcctgcacctagaaggggaagtgaacaaaatcaaaagtgctctactatccacaaacaaggctgtagtcagcttatctaatggagtcagtgtcttaaccagcaaggtgttagacctcaaaaactatatagataaacagttgttacctattgttaacaagcaaagctgcagcatatcaaacattgaaactgtgatagagttccaacaaaagaacaacagactactagagattaccagagaatttagtgttaatgcaggtgtaactacacctgtaagcacttatatgttaactaatagtgagttattatcattaatcaatgatatgcctataacaaatgatcagaaaaagttaatgtccagcaatgttcaaatagttagacagcaaagttactctatcatgtcaataataaaagaggaagtcttagcatatgtagtacaattaccactatatggtgtaatagatactccttgttggaaactacacacatcccctctatgtacaaccaacacaaaggaaggatccaacatctgcttaacaagaaccgacagaggatggtactgtgacaatgcaggatcagtatcctttttcccacaagctgaaacatgtaaagttcaatcgaatcgggtgttttgtgacacaatgaacagtttaacattaccaagtgaggtaaatctctgcaacattgacatattcaaccccaaatatgattgcaaaattatgacttcaaaaacagatgtaagcagctccgttatcacatctctaggagccattgtgtcatgctatggcaaaaccaaatgtacagcatccaataaaaatcgtgggatcataaagacattctctaacgggtgtgattatgtatcaaataagggggtggatactgtgtctgtaggtaatacattatattatgtaaataagcaagaaggcaaaagtctctatgtaaaaggtgaaccaataataaatttctatgatccattagtgttcccctctgatgaatttgatgcatcaatatctcaagtcaatgagaaaattaatcagagtctagcatttatccgtaaatcagatgaattattacataatgtaaatgctggtaaatccaccacaaatatcatgataactaccataattatagtaattatagtaatattgttagcattaattgcagttggactgcttctatactgcaaggccagaagcacaccagtcacattaagtaaggatcaactgagtggtataaataatattgcatttagtaactga
>MH181923.1_Human_respiratory_syncytial_virus_A_isolate_KEN/KILIFI/WGS/1058_08/06/2012_partial_genome
atggagttgccaatcctcaaaacaaatgctattaccacaatccttgctgcaatcacactctgtttcgcttccagtcaaaacatcactgaagaattttatcaatcaacatgcagtgcagttagcaaaggctatcttagtgctctaagaactggttggtatactagtgttataactatagaattaagtaatatcaaggaaaataagtgtaatggtacagacgctaaggtaaaattaataaaacaagaattagataaatataaaaatgctgtaacagaattgcagttgctcatgcaaagcacaccagcagccaacagtcgagccagaagagaactaccaagatttatgaattatacactcaacaatgccaaaaacaccaatgtaacattaagtaagaaaaggaaaagaagatttcttggatttttgttaggtgttggatctgcaatcgccagtggcattgccgtatccaaggtcctgcacctagaaggggaagtgaacaaaatcaaaagtgctctactatccacaaacaaggctgtagtcagcttatctaatggagtcagtgtcttaaccagcaaggtgttagacctcaaaaactatatagataaacagttgttacctattgttaacaagcaaagctgcagcatatcaaacattgaaactgtgatagagttccaacaaaagaacaacagactactagagattaccagagaatttagtgttaatgcaggtgtaactacacctgtaagcacttatatgttaactaatagtgagttattatcattaatcaatgatatgcctataacaaatgatcagaaaaagttaatgtccagcaatgttcaaatagttagacagcaaagttactctatcatgtcaataataaaagaggaagtcttagcatatgtagtacaattaccactatatggtgtaatagatactccttgttggaaactacacacatcccctctatgtacaaccaacacaaaggaaggatccaacatctgcttaacaagaaccgacagaggatggtactgtgacaatgcaggatcagtatcctttttcccacaagctgaaacatgtaaagtccaatcgaatcgggtgttttgtgacacaatgaacagtttaacattaccaagtgaggtaaatctctgcaacattgacatattcaaccccaaatatgattgcaaaattatgacttcaaaaacagatgtaagcagctccgttatcacatctctaggagccattgtgtcatgctatggcaaaaccaaatgtacagcatccaataaaaatcgtgggatcataaagacattctctaacgggtgtgattatgtatcaaataagggggtggatactgtgtctgtaggtaatacattatattatgtaaataagcaagaaggcaaaagtctctatgtaaaaggtgaaccaataataaatttctatgatccattagtgttcccctctgatgaatttgatgcatcaatatctcaagtcaatgagaaaattaatcagagtctagcatttatccgtaaatcagatgaattattacataatgtaaatgctggtaaatccaccacaaatatcatgataactaccataattatagtaattatagtaatattgttagcattaattgcagttggactgcttctatactgcaaggccagaagcacaccagtcacattaagtaaggatcaactgagtggtataaataatattgcatttagtaactga
>KX765977.1_Human_orthopneumovirus_strain_RSVA/Homo_sapiens/NZL/LJRSV18/2014_complete_genome
atggagttgccaatcctcaaaacaaatgctattaccacaatccttgctgcagtcacactctgtttcgcttccagtcaaaacatcactgaagaattttatcaatcaacatgcagtgcagttagcaaaggctatcttagtgctctaagaactggttggtatactagtgttataactatagaattaagtaatatcaaggaaaataagtgtaatggtacagacgctaaggtaaaattaataaaacaagaattagataaatataaaaatgctgtaacagaattgcagttgctcatgcaaagcacaccagcagccaacagtcgagccagaagagaactaccaagatttatgaattatacactcaacaatgccaaaaacaccaatgtaacattaagtaagaaaaggaaaagaagatttcttggatttttgttaggtgttggatctgcaatcgccagtggcattgccgtatccaaggtcctgcacctagaaggggaagtgaacaaaatcaaaagtgctctactatccacaaacaaggctgtagtcagcttatctaatggagtcagtgtcttaaccagcaaggtgttagacctcaaaaactatatagataaacagttgttacctattgttaacaagcaaagctgcagcatatcaaacattgaaactgtgatagagttccaacaaaagaacaacagactactagagattaccagagaatttagtgttaatgcaggtgtaactacacctgtaagcacttatatgttaactaatagtgagttattatcattaatcaatgatatgcctataacaaatgatcagaaaaagttaatgtccagcaatgttcaaatagttagacagcaaagttactctatcatgtcaataataaaagaggaagtcttagcatatgtagtacaattaccactatatggtgtaatagatactccttgttggaaactacacacatcccctctatgtacaaccaacacaaaggaaggatccaacatctgcttaacaagaaccgacagaggatggtactgtgacaatgcaggatcagtatcctttttcccacaagctgaaacatgtaaagttcaatcgaatcgggtgttttgtgacacaatgaacagtttaacattaccaagtgaggtaaatctctgcaacattgacatattcaaccccaaatatgattgcaaaattatgacttcaaaaacagatgtaagcagctccgttatcacatctctaggagccattgtgtcatgctatggcaaaaccaaatgtacagcatccaataaaaatcgtgggatcataaagacattctctaacgggtgtgattatgtatcaaataagggggtggatactgtgtctgtaggtaatacattatattatgtaaataagcaagaaggcaaaagtctctatgtaaaaggtgaaccaataataaatttctatgatccattagtgttcccctctgatgaatttgatgcatcaatatctcaagtcaatgagaaaattaatcagagtctagcatttatccgtaaatcagatgaattattacataatgtaaatgctggtaaatccaccacaaatatcatgataactaccataattatagtaattatagtaatattgttagcgttaattgcagttggactgcttctatactgcaaagccagaagcacaccagtcacattaagtaaggatcaactgagtggtataaataatattgcatttagtaactga
>KY654516.1_Human_respiratory_syncytial_virus_A_isolate_TOp-13-186_complete_genome
atggagttgccaatcctcaaaacaaatgctattaccacaatccttgctgcagtcacactctgtttcgcttccagtcaaaacatcactgaagaattttatcaatcaacatgcagtgcagttagcaaaggctatcttagtgctctaagaactggttggtatactagtgttataactatagaattaagtaatatcaaggaaaataagtgtaatggtacagacgctaaggtaaaattaataaaacaagaattagataaatataaaaatgctgtaacagaattgcagttgctcatgcaaagcacaccagcagccaacagtcgagccagaagagaactaccaagatttatgaattatacactcaacaatgccaaaaacaccaatgtaacattaagtaagaaaaggaaaagaagatttcttggatttttgttaggtgttggatctgcaatcgccagtggcattgccgtatccaaggtcctgcacctagaaggggaagtgaacaaaatcaaaagtgctctactatccacaaacaaggctgtagtcagcttatctaatggagtcagtgtcttaaccagcaaggtgttagacctcaaaaactatatagataaacagttgttacctattgttaacaagcaaagctgcagcatatcaaacattgaaactgtgatagagttccaacaaaagaacaacagactactagagattaccagagaatttagtgttaatgcaggtgtaactacacctgtaagcacttatatgttaactaatagtgagttattatcattaatcaatgatatgcctataacaaatgatcagaaaaagttaatgtccagcaatgttcaaatagttagacagcaaagttactctatcatgtcaataataaaagaggaagtcttagcatatgtagtacaattaccactatatggtgtaatagatactccttgttggaaactacacacatcccctctatgtacaaccaacacaaaggaaggatccaacatctgcttaacaagaaccgacagaggatggtactgtgacaatgcaggatcagtatcctttttcccacaagctgaaacatgtaaagttcaatcgaatcgggtgttttgtgacacaatgaacagtttaacattaccaagtgaggtaaatctctgcaacattgacatattcaaccccaaatatgattgcaaaattatgacttcaaaaacagatgtaagcagctccgttatcacatctctaggagccattgtgtcatgctatggcaaaaccaaatgtacagcatccaataaaaatcgtgggatcataaagacattctctaatgggtgtgattatgtatcaaataagggggtggatactgtgtctgtaggtaatacattatattatgtaaataagcaagaaggcaaaagtctctatgtaaaaggtgaaccaataataaatttctatgatccattagtgttcccctctgatgaatttgatgcatcaatatctcaagtcaatgagaaaattaatcagagtctagcatttatccgtaaatcagatgaattattacataatgtaaatgctggtaaatccaccacaaatatcatgataactaccataattatagtaattatagtaatattgttagcattaattgcagttggactgcttctatactgcaaggccagaagcacaccagtcacattaagtaaggatcaactgagtggtataaataatattgcatttagtaactga
>MH181976.1_Human_respiratory_syncytial_virus_A_isolate_KEN/KILIFI/WGS/1124_24/12/2012_partial_genome
atggagttgccaatcctcaaaacaaatgctattaccacaatccttgctgcagtcacactctgtttcgcttccagtcaaaacatcactgaagaattttatcaatcaacatgcagtgcagttagcaaaggctatcttagtgctctaagaactggttggtatactagtgttataactatagaattaagtaatatcaaagaaaataagtgtaatggtacagacgctaaggtaaaattaataaaacaagaattagataaatataaaaatgctgtaacagaattgcagttgctcatgcaaagcacaccagcagccaacagtcgagccagaagagaactaccaagatttatgaattatacactcaacaatgccaaaaacaccaatgtaacattaagtaagaaaaggaaaagaagatttcttggatttttgttaggtgttggatctgcaatcgccagtggcattgccgtatccaaggtcctgcacctagaaggggaagtgaacaaaatcaaaagtgctctactatccacaaacaaggctgtagtcagcttatctaatggagtcagtgtcttaaccagcaaggtgttagacctcaaaaactatatagataaacagttgttacctattgttaacaagcaaagctgcagcatatcaaacattgaaactgtgatagagttccaacaaaagaacaacagactactagagattaccagagaatttagtgttaatgcaggtgtaactacacctgtaagcacttatatgttaactaatagtgagttattatcattaatcaatgatatgcctataacaaatgatcagaaaaagttaatgtccagcaatgttcaaatagttagacagcaaagttactctatcatgtcaataataaaagaggaagtcttagcatatgtagtacaattaccactatatggtgtaatagatactccttgttggaaactacacacatcccctctatgtacaaccaacacaaaggaaggatccaacatctgcttaacaagaaccgacagaggatggtactgtgacaatgcaggatcagtatcctttttcccacaagctgaaacatgtaaagttcaatcgaatcgggtgttttgtgacacaatgaacagtttaacattaccaagtgaggtaaatctctgcaacattgacatattcaaccccaaatatgattgcaaaattatgacttcaaaaacagatgtaagcagctccgttatcacatctctaggagccattgtgtcatgctatggcaaaaccaaatgtacagcatccaataaaaatcgtgggatcataaagacattctctaacgggtgtgattatgtatcaaataagggggtggatactgtgtctgtaggtaatacattatattatgtaaataagcaagaaggcaaaagtctctatgtaaaaggtgaaccaataataaatttctatgatccattagtgttcccctctgatgaatttgatgcatcaatatctcaagtcaatgagaaaattaatcagagtctagcatttatccgtaaatcagatgaattattacataatgtaaatgctggtaaatccaccacaaatatcatgataactaccataattatagtaattatagtaatattgttagcattaattgcagttggactgcttctatactgcaaggccagaagcacaccagtcacattaagtaaggatcaactgagtggtataaataatattgcatttagtaactga
>KX655640.1_Human_orthopneumovirus_strain_RSVA/Homo_sapiens/JOR/D3681/2013_complete_genome
atggagttgccaatcctcaaaacaaatgctattaccacaatccttgctgcagtcacactctgtttcgcttccagtcaaaacatcactgaagaattttatcaatcaacatgcagtgcagttagcaaaggctatcttagtgctctaagaactggttggtatactagtgttataactatagaattaagtaatatcaaggaaaataagtgtaatggtacagacgctaaggtaaaattaataaaacaagaattagataaatataaaaatgctgtaacagaattgcagttgctcatgcaaagcacaccagcagccaacagtcgagccagaagagaactaccaagatttatgaattatacactcaacaatgccaaaaacaccaatgtaacattaagtaagaaaaggaaaagaagatttcttggatttttgttaggtgttggatctgcaatcgccagtggcattgccgtatccaaggtcctgcacctagaaggggaagtgaacaaaatcaaaagtgctctactatccacaaacaaggctgtagtcagcttatctaatggagtcagtgtcttaaccagcaaggtgttagacctcaaaaactatatagataaacagttgttacctattgttaacaagcaaagctgcagcatatcaaacattgaaactgtgatagagttccaacaaaagaacaacagactactagagattaccagagaatttagtgttaatgcaggtgtaactacacctgtaagcacttatatgttaactaataatgagttattatcattaatcaatgatatgcctataacaaatgatcagaaaaagttaatgtccagcaatgttcaaatagttagacagcaaagttactctatcatgtcaataataaaagaggaagtcttagcatatgtagtacaattaccactatatggtgtaatagatactccttgttggaaactacacacatcccctctatgtacaaccaacacaaaggaaggatccaacatctgcttaacaagaaccgacagaggatggtactgtgacaatgcaggatcagtatcctttttcccacaagctgaaacatgtaaagttcaatcgaatcgggtgttttgtgacacaatgaacagtttaacattaccaagtgaagtaaatctctgcaacattgacatattcaaccccaaatatgattgcaaaattatgacttcaaaaacagatgtaagcagctccgttatcacatctctaggagccattgtgtcatgctatggcaaaaccaaatgtacagcatccaataaaaatcgtgggatcataaagacattctctaacgggtgtgattatgtatcaaataagggggtggatactgtgtctgtaggtaatacattatattatgtaaataagcaagaaggcaaaagtctctatgtaaaaggtgaaccaataataaatttctatgatccattagtgttcccctctgatgaatttgatgcatcaatatctcaagtcaatgagaaaattaatcagagtctagcatttatccgtaaatcagatgaattattacataatgtaaatgctggtaaatccaccacaaatatcatgataactaccataattatagtaattatagtaatattgttagcattaattgcagttggactgcttctatactgcaaggccagaagcacaccagtcacattaagtaaggatcaactgagtggtataaataatattgcatttagtaactga
>LC474556.1_Human_orthopneumovirus_RSV/A/NIID/2347/14_viral_cRNA_nearly_complete_genome/2014/usa
atggagttgccaatcctcaaaacaaattctattaccacaatccttgctgcagtcacactctgtttcgcttccagtcaaaacatcactgaagaattttatcaatcaacatgcagtgcagttagcaaaggctatcttagtgctctaagaactggttggtatactagtgttataactatagaattaagtaatatcaaggaaaataagtgtaatggtacagacgctaaggtaaaattaataaaacaagaattagataaatataaaaatgctgtaacagaattgcagttgctcatgcaaagcacaccagcagccaacagtcgagccagaagagaactaccaagatttatgaattatacactcaacaatgccaaaaacaccaatgtaacattaagtaagaaaaggaaaagaagatttcttggatttttgttaggtgttggatctgcaatcgccagtggcattgctgtatccaaggtcctgcacctagaaggggaagtgaacaaaatcaaaagtgctctactatccacaaacaaggctgtagtcagcttatctaatggagtcagtgtcttaaccagcaaagtgttagacctcaaaaactatatagataaacagttgttacctattgttaacaaacaaagctgcagcatatcaaacattgaaactgtgatagagttccaacaaaagaacaacagactactagagattaccagagaatttagtgttaatgcaggtgtaactacacctgtaagcacttatatgttaactaatagtgagttattatcattaatcaatgatatgcctataacaaatgatcagaaaaagttaatgtccagcaatgttcaaatagttagacagcaaagttactctatcatgtcaataataaaagaggaagtcttagcatatgtagtacaattaccactatatggtgtaatagatactccttgttggaaactacacacatcccctctatgtacaaccaacacaaaggaaggatccaacatctgcttaacaagaaccgacagaggatggtactgtgacaatgcaggatcagtatcctttttcccacaagctgaaacatgtaaagttcaatcgaatcgggtgttttgtgacacaatgaacagtttaacattaccaagtgaggtaaatctctgcaacattgacatattcaaccccaaatatgattgcaaaattatgacttcaaaaacagatgtaagcagctccgttatcacatctctaggagccattgtgtcatgctatggcaaaaccaaatgtacagcatccaataaaaatcgtgggatcataaagacattctctaacgggtgtgattatgtatcaaataaaggggtggatactgtgtctgtaggtaatacattatattatgtaaataagcaagaaggcaaaagtctctatgtaaaaggtgaaccaataataaatttctatgatccattagtgttcccctctgatgaatttgatgcatcaatatctcaagtcaatgagaaaattaatcagagtctagcatttatccgtaaatcagatgaattattacataatgtaaatgctggtaaatccaccacaaatatcatgataactaccataattatagtaattatagtaatattgttagcattaattgcagttggactgcttctatactgcaaggccagaagcacaccagtcacattaagtaaggatcaactgagtggtataaataatattgcatttagtaactga
>MH760649.1_Human_orthopneumovirus_strain_A/NSW/WM1676B/15_partial_genome
atggagttgccaatcctcaaaacaattgctattaccacaatccttgctgcagtcacactctgtttcgcttccagtcaaaacatcactgaagaattttatcaatcaacatgcagtgcagttagcaagggctatcttagtgctctaagaactggttggtatactagtgttataactatagaattaagtaatatcaaggaaaataagtgtaatggtacagacgctaaggtaaaattaataaaacaagaattagataaatataaaaatgctgtaacagaattgcagttgctcatgcaaagcacaccagcagccaacagtcgagccagaagagaactaccaagatttatgaattatacactcaacaatgccaaaaacaccaatgtaacattaagtaagaaaaggaaaagaagatttcttggatttttgttaggtgttggatctgcaatcgccagtggcattgccgtatccaaggtcctgcacctagaaggggaagtgaacaaaatcaaaagtgctctactatccacaaacaaggctgtagtcagcttatctaatggagtcagtgtcttaaccagcaaggtgttagacctcaaaaactatatagataaacagttgttacccattgtcaacaagcaaagctgcagcatatcaaacattgaaaccgtgatagagttccaacaaaagaacaacagactactagagattaccagagaatttagtgttaatgcaggtgtaactacacctgtaagcacttatatgttaactaatagtgagttattatcattaatcaatgatatgcctataacaaatgatcagaaaaagttaatgtccaacaatgttcaaatagttagacagcaaagttactctatcatgtcaataataaaagaggaagtcttagcatatgtagtacaattaccactatatggtgtaatagatactccttgttggaaactacacacatcccctctatgtacaaccaatacaaaggaaggatccaacatctgcttaacaagaaccgacagaggatggtactgtgacaatgcaggatcagtatcctttttcccacaagctgaaacatgtaaagttcaatcgaatcgggtgttttgtgacacaatgaacagtttaacattaccaagtgaggtaaatctctgcaacattgacatattcaaccccaaatatgattgcaaaattatgacttcaaaaacagatgtaagcagctccgttatcacatctctaggagccattgtgtcatgctatggcaaaaccaaatgtacagcatccaataaaaatcgtgggatcataaagacattctctaacgggtgtgattatgtatcaaataagggggtggatactgtgtctgtaggtaatacattatattatgtaaataagcaagaaggcaaaagtctctatgtaaaaggtgaaccaataataaatttctatgatccattagtgttcccctctgatgaatttgatgcatcaatatctcaagtcaatgagaaaattaatcagagtctagcatttatccgtaaatcagatgaattattacataatgtaaatgctggtaaatccaccacaaatatcatgataactaccataattatagtaattatagtaatattgttagcattaattgcagttggactgcttctatactgcaaggccagaagcacaccagtcacattaagtaaggatcaactgagtggtataaataatattgcatttagtaactga
>KY654512.1_Human_respiratory_syncytial_virus_A_isolate_TEv-12-138_complete_genome
atggagttgccaatcctcaaaacaaatgctattaccacaatccttgctgcagtcacactctgtttcgcttccagtcaaaacatcactgaagaattttatcaatcaacatgcagtgcagttagcaaaggctatcttagtgctctaagaactggttggtatactagtgttataactatagaattaagtaatatcaaggaaaataagtgtaatggtacagacgctaaggtaaaattaataaaacaagaattagataaatataaaaatgctgtaacagaattgcagttgctcatgcaaagcacaccagcagccaacagtcgagccagaagagaactaccaagatttatgaattatacactcaacaataccaaaaacaccaatgtaacattaagtaagaaaaggaaaagaagatttcttggatttttgttaggtgttggatctgcaatcgccagtggcattgccgtatccaaggtcctgcacctagaaggggaagtgaacaaaatcaaaagtgctctactatccacaaacaaggctgtagtcagcttatctaatggagtcagtgtcttaaccagcaaggtgttagacctcaaaaactatatagataaacagttgttacctattgttaacaagcaaagctgcagcatatcaaacattgaaactgtgatagagttccaacaaaagaacaacagactactagagattaccagagaatttagtgttaatgcaggtgtaactacacctgtaagcacttatatgttaactaatagtgagttattatcattaatcaatgatatgcctataacaaatgatcagaaaaagttaatgtccagcaatgttcaaatagttagacagcaaagttactctatcatgtcaataataaaagaggaagtcttagcatatgtagtacaattaccactatatggtgtaatagatactccttgttggaaactacacacatcccctctatgtacaaccaacacaaaggaaggatccaacatctgcttaacaagaaccgacagaggatggtactgtgacaatgcaggatcagtatcctttttcccacaagctgaaacatgtaaagttcaatcgaatcgggtgttttgtgacacaatgaacagtttaacattaccaagtgaggtaaatctctgcaacattgacatattcaaccccaaatatgattgcaaaattatgacttcaaaaacagatgtaagcagctccgttatcacatctctaggagccattgtgtcatgctatggcaaaaccaaatgtacagcatccaataaaaatcgtgggatcataaagacattctctaacgggtgtgattatgtatcaaataagggggtggatactgtgtctgtaggtaatacattatattatgtaaataagcaagaaggcaaaagtctctatgtaaaaggtgaaccaataataaatttctatgatccattagtgttcccctctgatgaatttgatgcatcaatatctcaagtcaatgagaaaattaatcagagtctagcatttatccgtaaatcagatgaattattacataatgtaaatgctggtaaatccaccacaaatatcatgataactaccataattatagtaattatagtaatattgttagcattaattgcagttggactgcttctatactgcaaggccagaagcacaccagtcacattaagtaaggatcaactgagtggtataaataatattgcatttagtaactga
>KY654513.1_Human_respiratory_syncytial_virus_A_isolate_TEv-13-013_complete_genome
atggagttgccaatcctcaaaacaaatgctattaccacaatccttgctgcagtcacactctgtttcgcttccagtcaaaacatcactgaagaattttatcaatcaacatgcagtgcagttagcaaaggctatcttagtgctctaagaactggttggtatactagtgttataactatagaattaagtaatatcaaggaaaataagtgtaatggtacagacgctaaggtaaaattaataaaacaagaattagataaatataaaaatgctgtaacagaattgcagttgctcatgcaaagcacaccagcagccaacagtcgagccagaagagaactaccaagatttatgaattatacactcaacaataccaaaaacaccaatgtaacattaagtaagaaaaggaaaagaagatttcttggatttttgttaggtgttggatctgcaatcgccagtggcattgccgtatccaaggtcctgcacctagaaggggaagtgaacaaaatcaaaagtgctctactatccacaaacaaggctgtagtcagcttatctaatggagtcagtgtcttaaccagcaaggtgttagacctcaaaaactatatagataaacagttgttacctattgttaacaagcaaagctgcagcatatcaaacattgaaactgtgatagagttccaacaaaagaacaacagactactagagattaccagagaatttagtgttaatgcaggtgtaactacacctgtaagcacttatatgttaactaatagtgagttattatcattaatcaatgatatgcctataacaaatgatcagaaaaagttaatgtccagcaatgttcaaatagttagacagcaaagttactctatcatgtcaataataaaagaggaagtcttagcatatgtagtacaattaccactatatggtgtaatagatactccttgttggaaactacacacatcccctctatgtacaaccaacacaaaggaaggatccaacatctgcttaacaagaaccgacagaggatggtactgtgacaatgcaggatcagtatcctttttcccacaagctgaaacatgtaaagttcaatcgaatcgggtgttttgtgacacaatgaacagtttaacattaccaagtgaggtaaatctctgcaacattgacatattcaaccccaaatatgattgcaaaattatgacttcaaaaacagatgtaagcagctccgttatcacatctctaggagccattgtgtcatgctatggcaaaaccaaatgtacagcatccaataaaaatcgtgggatcataaagacattctctaacgggtgtgattatgtatcaaataagggggtggatactgtgtctgtaggtaatacattatattatgtaaataagcaagaaggcaaaagtctctatgtaaaaggtgaaccaataataaatttctatgatccattagtgttcccctctgatgaatttgatgcatcaatatctcaagtcaatgagaaaattaatcagagtctagcatttatccgtaaatcagatgaattattacataatgtaaatgctggtaaatccaccacaaatatcatgataactaccataattatagtaattatagtaatattgttagcattaattgcagttggactgcttctatactgcaaggccagaagcacaccagtcacattaagtaaggatcaactgagtggtataaataatattgcatttagtaactga
>KY654518.1_Human_respiratory_syncytial_virus_A_isolate_TBp-13-044_complete_genome
atggagttgccaatcctcaaaacaaatgctattaccacaatccttgctgcagtcacactctgtttcgcttccagtcaaaacatcactgaagaattttatcaatcaacatgcagtgcagttagcaaaggctatcttagtgctctaagaactggttggtatactagtgttataactatagaattaagtaatatcaaggaaaataagtgtaatggtacagacgctaaggtaaaattaataaaacaagaattagataaatataaaaatgctgtaacagaattgcagttgctcatgcaaagcacaccagcagccaacagtcgagccagaagagaactaccaagatttatgaattatacactcaacaataccaaaaacaccaatgtaacattaagtaagaaaaggaaaagaagatttcttggatttttgttaggtgttggatctgcaatcgccagtggcattgccgtatccaaggtcctgcacctagaaggggaagtgaacaaaatcaaaagtgctctactatccacaaacaaggctgtagtcagcttatctaatggagtcagtgtcttaaccagcaaggtgttagacctcaaaaactatatagataaacagttgttacctattgttaacaagcaaagctgcagcatatcaaacattgaaactgtgatagagttccaacaaaagaacaacagactactagagattaccagagaatttagtgttaatgcaggtgtaactacacctgtaagcacttatatgttaactaatagtgagttattatcattaatcaatgatatgcctataacaaatgatcagaaaaagttaatgtccagcaatgttcaaatagttagacagcaaagttactctatcatgtcaataataaaagaggaagtcttagcatatgtagtacaattaccactatatggtgtaatagatactccttgttggaaactacacacatcccctctatgtacaaccaacacaaaggaaggatccaacatctgcttaacaagaaccgacagaggatggtactgtgacaatgcaggatcagtatcctttttcccacaagctgaaacatgtaaagttcaatcgaatcgggtgttttgtgacacaatgaacagtttaacattaccaagtgaggtaaatctctgcaacattgacatattcaaccccaaatatgattgcaaaattatgacttcaaaaacagatgtaagcagctccgttatcacatctctaggagccattgtgtcatgctatggcaaaaccaaatgtacagcatccaataaaaatcgtgggatcataaagacattctctaacgggtgtgattatgtatcaaataagggggtggatactgtgtctgtaggtaatacattatattatgtaaataagcaagaaggcaaaagtctctatgtaaaaggtgaaccaataataaatttctatgatccattagtgttcccctctgatgaatttgatgcatcaatatctcaagtcaatgagaaaattaatcagagtctagcatttatccgtaaatcagatgaattattacataatgtaaatgctggtaaatccaccacaaatatcatgataactaccataattatagtaattatagtaatattgttagcattaattgcagttggactgcttctatactgcaaggccagaagcacaccagtcacattaagtaaggatcaactgagtggtataaataatattgcatttagtaactga
>KY654515.1_Human_respiratory_syncytial_virus_A_isolate_TOp-12-117_complete_genome
atggagttgccaatcctcaaaacaaatgctattaccacaatccttgctgcagtcacactctgtttcgcttccagtcaaaacatcactgaagaattttatcaatcaacatgcagtgcagttagcaaaggctatcttagtgctctaagaactggttggtatactagtgttataactatagaattaagtaatatcaaggaaaataagtgtaatggtacagacgctaaggtaaaattaataaaacaagaattagataaatataaaaatgctgtaacagaattgcagttgctcatgcaaagcacaccagcagccaacagtcgagccagaagagaactaccaagatttatgaattatacactcaacaataccaaaaacaccaatgtaacattaagtaagaaaaggaaaagaagatttcttggatttttgttaggtgttggatctgcaatcgccagtggcattgccgtatccaaggtcctgcacctagaaggggaagtgaacaaaatcaaaagtgctctactatccacaaacaaggctgtagtcagcttatctaatggagtcagtgtcttaaccagcaaggtgttagacctcaaaaactatatagataaacagttgttacctattgttaacaagcaaagctgcagcatatcaaacattgaaactgtgatagagttccaacaaaagaacaacagactactagagattaccagagaatttagtgttaatgcaggtgtaactacacctgtaagcacttatatgttaactaatagtgagttattatcattaatcaatgatatgcctataacaaatgatcagaaaaagttaatgtccagcaatgttcaaatagttagacagcaaagttactctatcatgtcaataataaaagaggaagtcttagcatatgtagtacaattaccactatatggtgtaatagatactccttgttggaaactacacacatcccctctatgtacaaccaacacaaaggaaggatccaacatctgcttaacaagaaccgacagaggatggtactgtgacaatgcaggatcagtatcctttttcccacaagctgaaacatgtaaagttcaatcgaatcgggtgttttgtgacacaatgaacagtttaacattaccaagtgaggtaaatctctgcaacattgacatattcaaccccaaatatgattgcaaaattatgacttcaaaaacagatgtaagcagctccgttatcacatctctaggagccattgtgtcatgctatggcaaaaccaaatgtacagcatccaataaaaatcgtgggatcataaagacattctctaacgggtgtgattatgtatcaaataagggggtggatactgtgtctgtaggtaatacattatattatgtaaataagcaagaaggcaaaagtctctatgtaaaaggtgaaccaataataaatttttatgatccattagtgttcccctctgatgaatttgatgcatcaatatctcaagtcaatgagaaaattaatcagagtctagcatttatccgtaaatcagatgaattattacataatgtaaatgctggtaaatccaccacaaatatcatgataactaccataattatagtaattatagtaatattgttagcattaattgcagttggactgcttctatactgcaaggccagaagcacaccagtcacattaagtaaggatcaactgagtggtataaataatattgcatttagtaactga
>KY654517.1_Human_respiratory_syncytial_virus_A_isolate_TOp-13-203_complete_genome
atggagttgccaatcctcaaaacaaatgctattaccacaatccttgctgcagtcacactctgtttcgcttccagtcaaaacatcactgaagaattttatcaatcaacatgcagtgcagttagcaaaggctatcttagtgctctaagaactggttggtatactagtgttataactatagaattaagtaatatcaaggaaaataagtgtaatggtacagacgctaaggtaaaattaataaaacaagaattagataaatataaaaatgctgtaacagaattgcagttgctcatgcaaagcacaccagcagccaacagtcgagccagaagagaactaccaagatttatgaattatacactcaacaataccaaaaacaccaatgtaacattaagtaagaaaaggaaaagaagatttcttggatttttgttaggtgttggatctgcaatcgccagtggcattgccgtatccaaggtcctgcacctagaaggggaagtgaacaaaatcaaaagtgctctactatccacaaacaaggctgtagtcagcttatctaatggagtcagtgtcttaaccagcaaggtgttagacctcaaaaactatatagataaacagttgttacctattgttaacaagcaaagctgcagcatatcaaacattgaaactgtgatagagttccaacaaaagaacaacagactactagagattaccagagaatttagtgttaatgcaggtgtaactacacctgtaagcacttatatgttaactaatagtgagttattatcattaatcaatgatatgcctataacaaatgatcagaaaaagttaatgtccagcaatgttcaaatagttagacagcaaagttactctatcatgtcaataataaaagaggaagtcttagcatatgtagtacaattaccactatatggtgtaatagatactccttgttggaaactacacacatcccctctatgtacaaccaacacaaaggaaggatccaacatctgcttaacaagaaccgacagaggatggtactgtgacaatgcaggatcagtatcctttttcccacaagctgaaacatgtaaagttcaatcgaatcgggtgttttgtgacacaatgaacagtttaacattaccaagtgaggtaaatctctgcaacattgacatattcaaccccaaatatgattgcaaaattatgacttcaaaaacagatgtaagcagctccgttatcacatctctaggagccattgtgtcatgctatggcaaaaccaaatgtacagcatccaataaaaatcgtgggatcataaagacattctctaacgggtgtgattatgtatcaaataagggggtggatactgtgtctgtaggtaatacattatattatgtaaataagcaagaaggcaaaagtctctatgtaaaaggtgaaccaataataaatttttatgatccattagtgttcccctctgatgaatttgatgcatcaatatctcaagtcaatgagaaaattaatcagagtctagcatttatccgtaaatcagatgaattattacataatgtaaatgctggtaaatccaccacaaatatcatgataactaccataattatagtaattatagtaatattgttagcattaattgcagttggactgcttctatactgcaaggccagaagcacaccagtcacattaagtaaggatcaactgagtggtataaataatattgcatttagtaactga
>MH447951.1_Human_respiratory_syncytial_virus_A_isolate_TH/CU91/2011_complete_genome
atggagttgccaatcctcaaaacaaatgctattaccacaatccttgctgcagtcacactctgtttcgcttccagtcaaaacatcactgaagaattttatcaatcaacatgcagtgcagttagcaaaggctatcttagtgctctaagaactggttggtatactagtgttataactatagaattaagtaatatcaaggaaaataagtgtaatggtacagacgctaaggtaaaattaataaaacaagaattagataaatataaaaatgctgtaacagaattgcagttgctcatgcaaagcacaccagcagccaacagtcgagccagaagagaactaccaagatttatgaattatacactcaacaataccaaaaacaccaatgtaacattaagtaagaaaaggaaaagaagatttcttggatttttgttaggtgttggatctgcaatcgccagtggcattgccgtatccaaggtcctgcacctagaaggggaagtgaacaaaatcaaaagtgctctactatccacaaacaaggctgtagtcagcttatctaatggagtcagtgtcttaaccagcaaggtgttagacctcaaaaactatatagataaacagttgttacctattgttaacaagcaaagctgcagcatatcaaacattgaaactgtgatagagttccaacaaaagaacaacagactactagagattaccagagaatttagtgttaatgcaggtgtaactacacctgtaagcacttatatgttaactaatagtgagttattatcattaatcaatgatatgcctataacaaatgatcagaaaaagttaatgtccagcaatgttcaaatagttagacagcaaagttactctatcatgtcaataataaaagaggaagtcttagcatatgtagtacaattaccactatatggtgtaatagatactccttgttggaaactacacacatcccctctatgtacaaccaacacaaaggaaggatccaacatctgcttaacaagaaccgacagaggatggtactgtgacaatgcaggatcagtatcctttttcccacaagctgaaacatgtaaagttcaatcgaatcgggtgttttgtgacacaatgaacagtttaacattaccaagtgaggtaaatctctgcaacattgacatattcaaccccaaatatgattgcaaaattatgacttcaaaaacagatgtaagcagctccgttatcacatctctaggagccattgtgtcatgctatggcaaaaccaaatgtacagcatctaataaaaatcgtgggatcataaagacattctctaacgggtgtgattatgtatcaaataagggggtggatactgtgtctgtaggtaatacattatattatgtaaataagcaagaaggcaaaagtctctatgtaaaaggtgaaccaataataaatttctatgatccattagtgttcccctctgatgaatttgatgcatcaatatctcaagtcaatgagaaaattaatcagagtctagcatttatccgtaaatcagatgaattattacataatgtaaatgctggtaaatccaccacaaatatcatgataactaccataattatagtaattatagtaatattgttagcattaattgcagttggactgcttctatactgcaaggccagaagcacaccagtcacattaagtaaggatcaactgagtggtataaataatattgcatttagtaactga
>MH760602.1_Human_orthopneumovirus_strain_A/NSW/WM1236A/12_partial_genome
atggagttgccaatcctcaaaacaaatgctattaccacaatccttgctgcagtcacactctgtttcgcttccagtcaaaacatcactgaagaattttatcaatcaacatgcagtgcagttagcaaaggctatcttagtgctctaagaactggttggtatactagtgttataactatagaattaagtaatatcaaggaaaataagtgtaatggtacagacgctaaggtaaaattaataaaacaagaattagataaatataaaaatgctgtaacagaattgcagttgctcatgcaaagcacaccagcagccaacagtcgagccagaagagaactaccaagatttatgaattatacactcaacaataccaaaaacaccaatgtaacattaagtaagaaaaggaaaagaagatttcttggatttttgttaggtgttggatctgcaatcgccagtggcattgccgtatccaaggtcctgcacctagaaggggaagtgaacaaaatcaaaagtgctctactatccacaaacaaggctgtagtcagcttatccaatggagtcagtgtcttaaccaacaaggtgttagacctcaaaaactatatagataaacagttgttacctattgttaacaagcaaagctgcagcatatcaaacattgaaactgtgatagagttccaacaaaagaacaacagactactagagattaccagagaatttagtgttaatgcaggtgtaactacacctgtaagcacttatatgttaactaatagtgagttattatcattaatcaatgatatgcctataacaaatgatcagaaaaagttaatgtccagcaatgttcaaatagttagacagcaaagttactctatcatgtcaataataaaagaggaagtcttagcatatgtagtacaattaccactatatggtgtaatagatactccttgttggaaactacacacatcccctctatgtacaaccaacacaaaggaaggatccaacatctgcttaacaagaaccgacagaggatggtactgtgacaatgcaggatcagtatcctttttcccacaagctgaaacatgtaaagttcaatcgaatcgggtgttttgtgacacaatgaacagtttaacattaccaagtgaggtaaatctctgcaacattgacatattcaaccccaaatatgattgcaaaattatgacttcaaaaacagatgtaagcagctccgttatcacatctctaggagccattgtgtcatgctatggcaaaaccaaatgtacagcatccaataaaaatcgtgggatcataaagacattctctaacgggtgtgattatgtatcaaataagggggtggatactgtgtctgtaggtaatacattatattatgtaaataagcaagaaggcaaaagtctctatgtaaaaggtgaaccaataataaatttctatgatccattagtgttcccctctgatgaatttgatgcatcaatatctcaagtcaatgagaaaattaatcagagtctagcatttatccgtaaatcagatgaattattacataatgtaaatgctggtaaatccaccacaaatatcatgataactaccataattatagtaattatagtaatattgttagcattaattgcagttggactgcttctatactgcaaggccagaagcacaccagtcacattaagtaaggatcaactgagtggtataaataatattgcatttagtaactga
>MG813990.1_Human_orthopneumovirus_isolate_A-TX-018a-2012-WGS_complete_genome______________country_USA_date_07-Mar-2012
atggagttgccaatcctcaaaacaaatgctattaccacaatccttgctgcagtcacactctgtttcgcttccagtcaaaacatcactgaagaattttatcaatcaacatgcagtgcagttagcaaaggctatcttagtgctctaagaactggttggtatactagtgttataactatagaattaagtaatatcaaggaaaataagtgtaatggtacagacgctaaggtaaaattaataaaacaagaattagataaatataaaaatgctgtaacagaactgcagttgctcatgcaaagcacaccagcagccaacagtcgagccagaagagaactaccaagatttatgaattatacgctcaacaataccaaaaacaccaatgtaacattaagtaagaaaaggaaaagaagatttcttggatttttgttaggtgttggatctgcaatcgccagtggtattgccgtatccaaggtcctgcacctagaaggggaagtgaacaaaatcaaaagtgctctactatccacaaacaaggctgtagtcagcttatctaatggagtcagtgtcttaaccagcaaggtgttagacctcaaaaactatatagataaacagttgttacctattgttaacaagcaaagctgcagcatatcaaacattgaaactgtgatagagttccaacaaaagaacaacagactactagagattaccagagaatttagtgttaatgcaggtgtaactacacctgtaagcacttatatgttaactaatagtgagttattatcattaatcaatgatatgcctataacaaatgatcagaaaaagttaatgtccagcaatgttcaaatagttagacagcaaagttactctatcatgtcaataataaaagaggaagtcttagcatatgtagtacaattaccactatatggtgtaatagatactccttgttggaaactacacacatcccctctatgtacaaccaacacaaaggaaggatccaacatctgcttaacaagaaccgacagaggatggtactgtgacaatgcaggatcagtatcctttttcccacaagctgaaacatgtaaagttcaatcgaatcgggtgttttgtgacacaatgaacagtttaacattaccaagtgaggtaaatctctgcaacattgacatattcaaccccaaatatgattgcaaaattatgacttcaaaaacagatgtaagcagctccgttatcacatctctaggagccattgtgtcatgctatggcaaaaccaaatgtacagcatccaataaaaatcgtgggatcataaagacattctctaacgggtgtgattatgtatcaaataagggggtggatactgtgtctgtaggtaatacattatattatgtaaataagcaagaaggcaaaagtctctatgtaaaaggtgaaccaataataaatttctatgatccattagtgttcccctctgatgaatttgatgcatcaatatctcaagtcaatgagaaaattaatcagagtctagcatttatccgtaaatcagatgaattattacataatgtaaatgctggtaaatccaccacaaatatcatgataactaccataattatagtaattatagtaatattgttagcattaattgcagttggactgcttctatactgcaaggccagaagcacaccagtcacattaagtaaggatcaactgagtggtataaataatattgcatttagtaactga
>MG813991.1_Human_orthopneumovirus_isolate_A-TX-018b-2012-WGS_complete_genome______________country_USA
atggagttgccaatcctcaaaacaaatgctattaccacaatccttgctgcagtcacactctgtttcgcttccagtcaaaacatcactgaagaattttatcaatcaacatgcagtgcagttagcaaaggctatcttagtgctctaagaactggttggtatactagtgttataactatagaattaagtaatatcaaggaaaataagtgtaatggtacagacgctaaggtaaaattaataaaacaagaattagataaatataaaaatgctgtaacagaactgcagttgctcatgcaaagcacaccagcagccaacagtcgagccagaagagaactaccaagatttatgaattatacgctcaacaataccaaaaacaccaatgtaacattaagtaagaaaaggaaaagaagatttcttggatttttgttaggtgttggatctgcaatcgccagtggtattgccgtatccaaggtcctgcacctagaaggggaagtgaacaaaatcaaaagtgctctactatccacaaacaaggctgtagtcagcttatctaatggagtcagtgtcttaaccagcaaggtgttagacctcaaaaactatatagataaacagttgttacctattgttaacaagcaaagctgcagcatatcaaacattgaaactgtgatagagttccaacaaaagaacaacagactactagagattaccagagaatttagtgttaatgcaggtgtaactacacctgtaagcacttatatgttaactaatagtgagttattatcattaatcaatgatatgcctataacaaatgatcagaaaaagttaatgtccagcaatgttcaaatagttagacagcaaagttactctatcatgtcaataataaaagaggaagtcttagcatatgtagtacaattaccactatatggtgtaatagatactccttgttggaaactacacacatcccctctatgtacaaccaacacaaaggaaggatccaacatctgcttaacaagaaccgacagaggatggtactgtgacaatgcaggatcagtatcctttttcccacaagctgaaacatgtaaagttcaatcgaatcgggtgttttgtgacacaatgaacagtttaacattaccaagtgaggtaaatctctgcaacattgacatattcaaccccaaatatgattgcaaaattatgacttcaaaaacagatgtaagcagctccgttatcacatctctaggagccattgtgtcatgctatggcaaaaccaaatgtacagcatccaataaaaatcgtgggatcataaagacattctctaacgggtgtgattatgtatcaaataagggggtggatactgtgtctgtaggtaatacattatattatgtaaataagcaagaaggcaaaagtctctatgtaaaaggtgaaccaataataaatttctatgatccattagtgttcccctctgatgaatttgatgcatcaatatctcaagtcaatgagaaaattaatcagagtctagcatttatccgtaaatcagatgaattattacataatgtaaatgctggtaaatccaccacaaatatcatgataactaccataattatagtaattatagtaatattgttagcattaattgcagttggactgcttctatactgcaaggccagaagcacaccagtcacattaagtaaggatcaactgagtggtataaataatattgcatttagtaactga
>MG813988.1_Human_orthopneumovirus_isolate_A-TX-034-2012-WGS_complete_genome______________country_USA_date_13-Nov-2012
atggagttgccaatcctcaaaacaaatgctattaccacaatccttgctgcagtcacactctgtttcgcttccagtcaaaacatcactgaagaattttatcaatcaacatgcagtgcagttagcaaaggctatcttagtgctctaagaactggttggtatactagtgttataactatagaattaagtaatatcaaggaaaataagtgtaatggtacagacgctaaggtaaaattaataaaacaagaattagataaatataaaaatgctgtaacagaactgcagttgctcatgcaaagcacaccagcagccaacagtcgagccagaagagaactaccaagatttatgaattatacgctcaacaataccaaaaacaccaatgtaacattaagtaagaaaaggaaaagaagatttcttggatttttgttaggtgttggatctgcaatcgccagtggtattgccgtatccaaggtcctgcacctagaaggggaagtgaacaaaatcaaaagtgctctactatccacaaacaaggctgtagtcagcttatctaatggagtcagtgtcttaaccagcaaggtgttagacctcaaaaactatatagataaacagttgttacctattgttaacaagcaaagctgcagcatatcaaacattgaaactgtgatagagttccaacaaaagaacaacagactactagagattaccagagaatttagtgttaatgcaggtgtaactacacctgtaagcacttatatgttaactaatagtgagttattatcattaatcaatgatatgcctataacaaatgatcagaaaaagttaatgtccagcaatgttcaaatagttagacagcaaagttactctatcatgtcaataataaaagaggaagtcttagcatatgtagtacaattaccactatatggtgtaatagatactccttgttggaaactacacacatcccctctatgtacaaccaacacaaaggaaggatccaacatctgcttaacaagaaccgacagaggatggtactgtgacaatgcaggatcagtatcctttttcccacaagctgaaacatgtaaagttcaatcgaatcgggtgttttgtgacacaatgaacagtttaacattaccaagtgaggtaaatctctgcaacattgacatattcaaccccaaatatgattgcaaaattatgacttcaaaaacagatgtaagcagctccgttatcacatctctaggagccattgtgtcatgctatggcaaaaccaaatgtacagcatccaataaaaatcgtgggatcataaagacattctctaacgggtgtgattatgtatcaaataagggggtggatactgtgtctgtaggtaatacattatattatgtaaataagcaagaaggcaaaagtctctatgtaaaaggtgaaccaataataaatttctatgatccattagtgttcccctctgatgaatttgatgcatcaatatctcaagtcaatgagaaaattaatcagagtctagcatttatccgtaaatcagatgaattattacataatgtaaatgctggtaaatccaccacaaatatcatgataactaccataattatagtaattatagtaatattgttagcattaattgcagttggactgcttctatactgcaaggccagaagcacaccagtcacattaagtaaggatcaactgagtggtataaataatattgcatttagtaactga
>MH760607.1_Human_orthopneumovirus_strain_A/NSW/WM3453A/13_partial_genome
atggagttgccaatcctcaaaacaaatgctattaccacaatccttgctgcagtcacactctgtttcgcttccagtcaaaacatcactgaagaattttatcaatcaacatgcagtgcagttagcaaaggctatcttagtgctctaagaactggttggtatactagtgttataactatagaattaagtagtatcaaggaaaataagtgtaatggtacagacgctaaggtaaaattaataaaacaagaattagataaatataaaaatgctgtaacagaattgcagttgctcatgcaaagcacaccagcagccaacagtcgagccagaagagaactaccaagatttatgaattatacactcaacaataccaaaaacaccaatgtaacattaagtaagaaaaggaaaagaagatttcttggatttttgttaggtgttggatctgcaatcgccagtggcattgccgtatccaaggtcctgcacctagaaggggaagtgaacaaaatcaaaagtgctctactatccacaaacaaggctgtagtcagcttatctaatggagtcagtgtcttaaccagcaaggtgttagacctcaaaaactatatagataaacagttgttacctattgttaacaagcaaagctgcagcatatcaaacattgaaactgtgatagagttccaacaaaagaacaacagactactagagattaccagagaatttagtgttaatgcaggtgtaactacacctgtaagcacttatatgttaactaatagtgagttattatcattaatcaatgatatgcctataacaaatgatcagaaaaagttaatgtccagcaatgttcaaatagttagacagcaaagttactctatcatgtcaataataaaagaggaagtcttagcatatgtagtacaattaccactatatggtgtaatagatactccttgttggaaactacacacatcccctctatgtacaaccaacacaaaggaaggatccaacatctgcttaacaagaaccgacagaggatggtactgtgacaatgcaggatcagtatcctttttcccacaagctgaaacatgtaaagttcaatcgaatcgggtgttttgtgacacaatgaacagtttaacattaccaagtgaggtaaatctctgcaacattgacatattcaaccccaaatatgattgcaaaattatgacttcaaaaacagatgtaagcagctccgttatcacatctctaggagccattgtgtcatgctatggcaaaaccaaatgtacagcatccaataaaaatcgtgggatcataaagacattctctaacgggtgtgattatgtatcaaataagggggtggatactgtgtctgtaggtaatacattatattatgtaaataagcaagaaggcaaaagtctctatgtaaaaggtgaacctataataaatttctatgatccattagtgttcccctctgatgaatttgatgcatcaatatctcaagtcaatgagaaaattaatcagagtctagcatttatccgtaaatcagatgaattattacataatgtaaatgctggtaaatccaccacaaatatcatgataactaccataattatagtaattatagtaatattgttagcattaattgcagttggactgcttctatactgcaaggccagaagcacaccagtcacattaagtaaggatcaactgagtggtataaataatattgcatttagtaactga
>MG813978.1_Human_orthopneumovirus_isolate_A-TX-009a-2012-WGS_complete_genome______________country_USA_date_13-Feb-2012
atggagttgccaatcctcaaaacaaatgctattaccacaatccttgctgcagtcacactctgtttcgcttccagtcaaaacatcactgaagaattttatcaatcaacatgcagtgcagttagcaaaggctatcttagtgctctaagaactggttggtatactagtgttataactatagaattaagtaatatcaaggaaaataagtgtaatggtacagacgctaaggcaaaattaataaaacaagaattagataaatataaaaatgctgtaacagaattgcagttgctcatgcaaagcacaccagcagccaacagtcgagccagaagagaactaccaagatttatgaattatacactcaacaataccaaaaacaccaatgtaacattaagtaagaaaaggaaaagaagatttcttggatttttgttaggtgttggatctgcaatcgccagtggcattgccgtatccaaggtcctgcacctagaaggggaagtgaacaaaatcaaaagtgctctactatccacaaacaaggctgtagtcagcttatctaatggagtcagtgtcttaaccagcaaggtgttagacctcaaaaactatatagataaacagttgttacctattgttaacaagcaaagctgcagcatatcaaacattgaaactgtgatagagttccaacaaaagaacaacagactactagagattaccagagaatttagtgttaatgcaggtgtaactacacctgtaagcacttatatgttaactaatagtgagttattatcattaatcaatgatatgcctataacaaatgatcagaaaaagttaatgtccagcaatgttcaaatagttagacagcaaagttactctatcatgtcaataataaaagaggaagtcttagcatatgtagtacaattaccactatatggtgtaatagatactccttgttggaaactacacacatcccctctatgtacaaccaacacaaaggaaggatccaacatctgcttaacaagaaccgacagaggatggtactgtgacaatgcaggatcagtatcctttttcccacaagctgaaacatgtaaagttcaatcgaatcgggtgttttgtgacacaatgaacagtttaacattaccaagtgaggtaaatctctgcaacattgacatattcaaccccaaatatgattgcaaaattatgacttcaaaaacagatgtaagcagctccgttatcacatctctaggagccattgtgtcatgctatggcaaaaccaaatgtacagcatccaataaaaatcgtgggatcataaagacattctctaacgggtgtgattatgtatcaaataagggggtggatactgtgtctgtaggtaatacattatattatgtaaataagcaagaaggcaaaagtctctatgtaaaaggtgaaccaataataaatttctatgatccattagtgttcccctctgatgaatttgatgcatcaatatctcaagtcaatgagaaaattaatcagagtctagcatttatccgtaaatcagatgaattattacataatgtaaatgctggtaaatccaccacaaatatcatgataactaccataattatagtaattatagtaatattgttagcattaattgcagttggactgcttctatactgcaaggccagaagcacaccagtcacattaagtaaggatcaactgagtggtataaataatattgcatttagtaactga
>MG813979.1_Human_orthopneumovirus_isolate_A-TX-009b-2012-WGS_complete_genome______________country_USA
atggagttgccaatcctcaaaacaaatgctattaccacaatccttgctgcagtcacactctgtttcgcttccagtcaaaacatcactgaagaattttatcaatcaacatgcagtgcagttagcaaaggctatcttagtgctctaagaactggttggtatactagtgttataactatagaattaagtaatatcaaggaaaataagtgtaatggtacagacgctaaggcaaaattaataaaacaagaattagataaatataaaaatgctgtaacagaattgcagttgctcatgcaaagcacaccagcagccaacagtcgagccagaagagaactaccaagatttatgaattatacactcaacaataccaaaaacaccaatgtaacattaagtaagaaaaggaaaagaagatttcttggatttttgttaggtgttggatctgcaatcgccagtggcattgccgtatccaaggtcctgcacctagaaggggaagtgaacaaaatcaaaagtgctctactatccacaaacaaggctgtagtcagcttatctaatggagtcagtgtcttaaccagcaaggtgttagacctcaaaaactatatagataaacagttgttacctattgttaacaagcaaagctgcagcatatcaaacattgaaactgtgatagagttccaacaaaagaacaacagactactagagattaccagagaatttagtgttaatgcaggtgtaactacacctgtaagcacttatatgttaactaatagtgagttattatcattaatcaatgatatgcctataacaaatgatcagaaaaagttaatgtccagcaatgttcaaatagttagacagcaaagttactctatcatgtcaataataaaagaggaagtcttagcatatgtagtacaattaccactatatggtgtaatagatactccttgttggaaactacacacatcccctctatgtacaaccaacacaaaggaaggatccaacatctgcttaacaagaaccgacagaggatggtactgtgacaatgcaggatcagtatcctttttcccacaagctgaaacatgtaaagttcaatcgaatcgggtgttttgtgacacaatgaacagtttaacattaccaagtgaggtaaatctctgcaacattgacatattcaaccccaaatatgattgcaaaattatgacttcaaaaacagatgtaagcagctccgttatcacatctctaggagccattgtgtcatgctatggcaaaaccaaatgtacagcatccaataaaaatcgtgggatcataaagacattctctaacgggtgtgattatgtatcaaataagggggtggatactgtgtctgtaggtaatacattatattatgtaaataagcaagaaggcaaaagtctctatgtaaaaggtgaaccaataataaatttctatgatccattagtgttcccctctgatgaatttgatgcatcaatatctcaagtcaatgagaaaattaatcagagtctagcatttatccgtaaatcagatgaattattacataatgtaaatgctggtaaatccaccacaaatatcatgataactaccataattatagtaattatagtaatattgttagcattaattgcagttggactgcttctatactgcaaggccagaagcacaccagtcacattaagtaaggatcaactgagtggtataaataatattgcatttagtaactga
>MH447952.1_Human_respiratory_syncytial_virus_A_isolate_TH/C3208/2012_complete_genome
atggagttgccaatcctcaaaacaaatgctattaccacaatccttgctgcagtcacactctgtttcgcttccagtcaaaacatcactgaagaattttatcaatcaacatgcagtgcagttagcaaaggctatcttagtgctctaagaactggttggtatactagtgttataactatagaattaagtaatatcaaggaaaataagtgtaatggtacagacgctaaggtaaaattaataaaacaagaattagataaatataaaaatgctgtaacagaattgcagttgctcatgcaaagcacaccagcagccaacagtcgagccagaagagaactaccaagatttatgaattatacactcaacaataccaaaaacaccaatgtaacattaagtaagaaaaggaaaagaagatttcttggatttttgttaggtgttggatctgcaatcgccagtggcattgccgtatccaaggtcctgcacctagaaggggaagtgaacaaaatcaaaagtgctctactatccacaaacaaggctgtagtcagcttatctaatggagtcagtgtcttaaccagcaaggtgttagacctcaaaaactatatagataaacagttgttacctattgttaacaagcaaagctgcagcatatcaaacattgaaactgtgatagagttccaacaaaagaacaacagactactagagattaccagagaatttagtgttaatgcaggtgtaactacacctgtaagcacttatatgttaactaatagtgagttattatcattaatcaatgatatgcctataacaaatgatcagaaaaagttaatgtccagcaatgttcaaatagttagacagcaaagttactctatcatgtcaataataaaaaaggaagtcttagcatatgtagtacaattaccactatatggtgtaatagatactccttgttggaaactacacacatcccctctatgtacaaccaacacaaaggaaggatccaacatctgcttaacaagaaccgacagaggatggtactgtgacaatgcaggatcagtatcctttttcccacaagctgaaacatgtaaagttcaatcgaatcgggtgttttgtgacacaatgaacagtttaacattaccaagtgaggtaaatctctgcaacattgacatattcaaccccaaatatgattgcaaaattatgacttcaaaaacagatgtaagcagctccgttatcacatctctaggagccattgtgtcatgctatggcaaaaccaaatgtacagcatccaataaaaatcgtgggatcataaagacattctctaacgggtgtgattatgtatcaaataagggggtggatactgtgtctgtaggtaatacattatattatgtaaataagcaagaaggcaaaagtctctatgtaaaaggtgaaccaataataaatttctatgatccattagtgttcccctctgatgaatttgatgcatcaatatctcaagtcaatgagaaaattaatcagagtctagcatttatccgtaaatcagatgaattattacataatgtaaatgctggtaaatccaccacaaatatcatgataactaccataattatagtaattatagtaatattgttagcattaattgcagttggactgcttctatactgcaaggccagaagcacaccagtcacattaagtaaggatcaactgagtggtataaataatattgcatttagtaactga
>MH828500.1_Human_orthopneumovirus_strain_RSVA/Vietnam/vzrsva10/2013_complete_genome
atggagttgccaatcctcaaaacaaatgctattaccacaatccttgctgcagtcacactctgtttcgcttccagtcaaaacatcactgaagaattttatcaatcaacatgcagtgcagttagcaaaggctatcttagtgctctaagaactggttggtatactagtgttataactatagaattaagtaatatcaaggaaaataagtgtaatggtacagacgctaaggtaaaattaataaaacaagaattagataaatataaaaatgctgtaacagaattgcagttgctcatgcaaagcacaccagcagccaacagtcgagccagaagagaactaccaagatttatgaattatacactcaacaataccaaaaacaccaatgtaacattaagtaagaaaaggaaaagaagatttcttggatttttgttaggtgttggatctgcaatcgccagtggcattgccgtatccaaggtcctgcacctagaaggggaagtgaacaaaatcaaaagtgctctactatccacaaacaaggctgtagtcagcttatctaatggagtcagtgtcttaaccagcaaggtgttagacctcaaaaactatatagataaacagttgttacctattgttaacaagcaaagctgcagcatatcaaacattgaaactgtgatagagttccaacaaaagaacaacagactattagagattaccagagaatttagtgttaatgcaggtgtaactacacctgtaagcacttatatgttaactaatagtgagttattatcattaatcaatgatatgcctataacaaatgatcagaaaaagttaatgtccagcaatgttcaaatagttagacagcaaagttactctatcatgtcaataataaaagaggaagtcttagcatatgtagtacaattaccactatatggtgtaatagatactccttgttggaaactacacacatcccctctatgtacaaccaacacaaaggaaggatccaacatctgcttaacaagaaccgacagaggatggtactgtgacaatgcaggatcagtatcctttttcccacaagctgaaacatgtaaagttcaatcgaatcgggtgttttgtgacacaatgaacagtttaacattaccaagtgaggtaaatctctgcaacattgacatattcaaccccaaatatgattgcaaaattatgacttcaaaaacagatgtaagcagctccgttatcacatctctaggagccattgtgtcatgctatggcaaaaccaaatgtacagcatccaataaaaatcgtgggatcataaagacattctctaacgggtgtgattatgtatcaaataagggggtggatactgtgtctgtaggtaatacattatattatgtaaataagcaagaaggtaaaagtctctatgtaaaaggtgaaccaataataaatttctatgatccattagtgttcccctctgatgaatttgatgcatcaatatctcaagtcaatgagaaaattaatcagagtctagcatttatccgtaaatcagatgaattattacataatgtaaatgctggtaaatccaccacaaatatcatgataactaccataattatagtaattatagtaatattgttagcattaattgcagttggactgcttctatactgcaaggccagaagcacaccagtcacattaagtaaggatcaactgagtggtataaataatattgcatttagtaactga
>KU950677.1_Human_orthopneumovirus_strain_RSVA/Homo_sapiens/USA/TH_10148/2012_complete_genome
atggagttgccaatcctcaaaacaaatgctattaccacaatccttgctgcagtcacactctgtttcgctttcagtcaaaacatcactgaagaattttatcaatcaacatgcagtgcagttagcaaaggctatcttagtgctctaagaactggttggtatactagtgttataactatagaattaagtaatatcaaggaaaataagtgtaatggtacagacgctaaggtaaaattaataaaacaagaattagataaatataaaaatgctgtaatagaattgcagttgctcatgcaaagcacaccagcagccaacagtcgagccagaagagaactaccaagatttatgaattatacactcaacaataccaaaaacaccaatgtaacattaagtaagaaaaggaaaagaagatttcttggatttttgttaggtgttggatctgcaatcgccagtggcattgccgtatccaaggtcctgcacctagaaggggaagtgaacaaaatcaaaagtgctctactatccacaaacaaggctgtagtcagcttatctaatggagtcagtgtcttaaccagcaaggtgttagacctcaaaaactatatagataaacagttgttacctattgttaacaagcaaagctgcagcatatcaaacattgaaactgtgatagagttccaacaaaagaacaacagactactagagattaccagagaatttagtgttaatgcaggtgtaactacacctgtaagcacttatatgttaactaatagtgagttattatcattaatcaatgatatgcctataacaaatgatcagaaaaagttaatgtccagcaatgttcaaatagttagacagcaaagttactctatcatgtcaataataaaagaggaagtcttagcatatgtagtacaattaccactatatggtgtaatagatactccttgttggaaactacacacatcccctctatgtacaaccaacacaaaggaaggatccaacatctgcttaacaagaaccgacagaggatggtactgtgacaatgcaggatcagtatcctttttcccacaagctgaaacatgtaaagttcaatcgaatcgggtgttttgtgacacaatgaacagtttaacattaccaagtgaggtaaatctctgcaacattgacatattcaaccccaaatatgattgcaaaattatgacttcaaaaacagatgtaagcagctccgttatcacatctctaggagccattgtgtcatgctatggcaaaaccaaatgcacagcatccaataaaaatcgtgggatcataaagacattctccaacgggtgtgattatgtatcaaataagggggtggatactgtgtctgtaggtaatacattatattatgtaaataagcaagaaggcaaaagtctctatgtaaaaggtgaaccaataataaatttctatgatccattagtgttcccctctgatgaatttgatgcatcaatatctcaagtcaatgagaaaattaatcagagtctagcatttatccgtaaatcagatgaattattacataatgtaaatgctggtaaatccaccacaaatatcatgataactaccataattatagtaattatagtaatattgttagcattaattgcagttggactgcttctatactgcaaggccagaagcacaccagtcacattaagtaaggatcaactgagtggtataaataatattgcatttagtaactga
>KU950486.1_Human_orthopneumovirus_strain_RSVA/Homo_sapiens/USA/TH_10280/2012_complete_genome
atggagttgccaatcctcaaaacaaatgctattaccacaatccttgctgcagtcacactctgttttgcttccagtcaaaacatcactgaagaattttatcaatcaacatgcagtgcagttagcaaaggctatcttagtgctctaagaactggttggtatactagtgttataactatagaattaagtaatatcaaggaaaataagtgtaatggtacagacgctaaggtaaaattaataaaacaagaattagataaatataaaaatgctgtaacagaattgcagttgctcatgcaaagcacaccagcagccaacagtcgagccagaagagaactaccaagatttatgaattatacactcaacaataccaaaaacaccaatgtaacattaagtaagaaaaggaaaagaagatttcttggatttttgttaggtgttggatctgcaatcgccagtggcattgccgtatccaaggtcctgcacctagaaggggaagtgaacaaaatcaaaagtgctctactatccacaaacaaggctgtagtcagcttatctaatggagtcagtgtcttaaccagcaaggtgttagacctcaaaaactatatagataaacagttgttacctattgttaacaagcaaagctgcagcatatcaaacattgaaactgtgatagagttccaacaaaagaacaacagactactagagattaccagagaatttagtgttaatgcaggtgtaactacacctgtaagcacttatatgttaactaatagtgagttattatcattaatcaatgatatgcctataacaaatgatcagaaaaagttaatgtccagcaatgttcaaatagttagacagcaaagttactctatcatgtcaataataaaagaggaagtcttagcatatgtagtacaattaccactatatggtgtaatagatactccttgttggaaactacacacatcccctctatgtacaaccaacacaaaggaaggatccaacatctgcttaacaagaaccgacagaggatggtactgtgacaatgcaggatcagtatcctttttcccacaagctgaaacatgtaaagttcaatcgaatcgggtgttttgtgacacaatgaacagtttaacattaccaagtgaggtaaatctctgcaacattgacatattcaaccccaaatatgattgcaaaattatgacttcaaaaacagatgtaagcagctccgttatcacatctctaggagccattgtgtcatgctatggcaaaaccaaatgtacagcatccaataaaaatcgtgggatcataaagacattctctaacgggtgtgattatgtatcaaataagggggtggatactgtgtctgtaggtaatacattatattatgtaaataagcaagaaggcaaaagtctctatgtaaaaggtgaaccaataataaatttctatgatccattagtgttcccctctgatgaatttgatgcatcaatatctcaagtcaatgagaaaattaatcagagtctagcatttatccgtaaatcagatgaattattacataatgtaaatgctggtaaatccaccacaaatatcatgataactaccataattatagtaattatagtaatattgttagcattaattgcagttggactgcttctatactgcaaggccagaagcacaccagtcacattaagtaaggatcaactgagtggtataaataatattgcatttagtaactga
>KX894807.1_Human_orthopneumovirus_strain_RSVA/Homo_sapiens/USA/TH_10280P/2013_complete_genome
atggagttgccaatcctcaaaacaaatgctattaccacaatccttgctgcagtcacactctgttttgcttccagtcaaaacatcactgaagaattttatcaatcaacatgcagtgcagttagcaaaggctatcttagtgctctaagaactggttggtatactagtgttataactatagaattaagtaatatcaaggaaaataagtgtaatggtacagacgctaaggtaaaattaataaaacaagaattagataaatataaaaatgctgtaacagaattgcagttgctcatgcaaagcacaccagcagccaacagtcgagccagaagagaactaccaagatttatgaattatacactcaacaataccaaaaacaccaatgtaacattaagtaagaaaaggaaaagaagatttcttggatttttgttaggtgttggatctgcaatcgccagtggcattgccgtatccaaggtcctgcacctagaaggggaagtgaacaaaatcaaaagtgctctactatccacaaacaaggctgtagtcagcttatctaatggagtcagtgtcttaaccagcaaggtgttagacctcaaaaactatatagataaacagttgttacctattgttaacaagcaaagctgcagcatatcaaacattgaaactgtgatagagttccaacaaaagaacaacagactactagagattaccagagaatttagtgttaatgcaggtgtaactacacctgtaagcacttatatgttaactaatagtgagttattatcattaatcaatgatatgcctataacaaatgatcagaaaaagttaatgtccagcaatgttcaaatagttagacagcaaagttactctatcatgtcaataataaaagaggaagtcttagcatatgtagtacaattaccactatatggtgtaatagatactccttgttggaaactacacacatcccctctatgtacaaccaacacaaaggaaggatccaacatctgcttaacaagaaccgacagaggatggtactgtgacaatgcaggatcagtatcctttttcccacaagctgaaacatgtaaagttcaatcgaatcgggtgttttgtgacacaatgaacagtttaacattaccaagtgaggtaaatctctgcaacattgacatattcaaccccaaatatgattgcaaaattatgacttcaaaaacagatgtaagcagctccgttatcacatctctaggagccattgtgtcatgctatggcaaaaccaaatgtacagcatccaataaaaatcgtgggatcataaagacattctctaacgggtgtgattatgtatcaaataagggggtggatactgtgtctgtaggtaatacattatattatgtaaataagcaagaaggcaaaagtctctatgtaaaaggtgaaccaataataaatttctatgatccattagtgttcccctctgatgaatttgatgcatcaatatctcaagtcaatgagaaaattaatcagagtctagcatttatccgtaaatcagatgaattattacataatgtaaatgctggtaaatccaccacaaatatcatgataactaccataattatagtaattatagtaatattgttagcattaattgcagttggactgcttctatactgcaaggccagaagcacaccagtcacattaagtaaggatcaactgagtggtataaataatattgcatttagtaactga
>KU950655.1_Human_orthopneumovirus_strain_RSVA/Homo_sapiens/USA/TH_10293/2012_complete_genome
atggagttgccaatcctcaaaacaaatgctattaccacaatccttgctgcagtcacactctgtttcgcttccagtcaaaacatcactgaagaattttatcaatcaacatgcagtgcagttagcaaaggctatcttagtgctctaagaactggttggtatactagtgttataactatagaattaagtaatatcaaggaaaataagtgtaatggtacagacgctaaggtaaaattaataaaacaagaattagataaatataaaaatgctgtaacagaattgcagttgctcatgcaaagcacaccagcagctaacagtcgagccagaagagaactaccaagatttatgaattatacactcaacaataccaaaaacaccaatgtaacattaagtaagaaaaggaaaagaagatttcttggatttttgttaggtgttggatctgcaatcgccagtggcattgccgtatccaaggtcctgcacctagaaggggaagtgaacaaaatcaaaagtgctctactatccacaaacaaggctgtagtcagcttatctaatggagtcagtgtcttaaccagcaaggtgttagacctcaaaaactatatagataaacagttgttacctattgttaacaagcaaagctgcagcatatcaaacattgaaactgtgatagagttccaacaaaagaacaacagactactagagattaccagagaatttagtgttaatgcaggtgtaactacacctgtaagcacttatatgttaactaatagtgagttattatcattaatcaatgatatgcctataacaaatgatcagaaaaagttaatgtccagcaatgttcaaatagttagacagcaaagttactctatcatgtcaataataaaagaggaagtcttagcatatgtagtacaattaccactatatggtgtaatagatactccttgttggaaactacacacatcccctctatgtacaaccaacacaaaggaaggatccaacatctgcttaacaagaaccgacagaggatggtactgtgacaatgcaggatcagtatcctttttcccacaagctgaaacatgtaaagttcaatcgaatcgggtgttttgtgacacaatgaacagtttaacattaccaagtgaggtaaatctctgcaacattgacatattcaaccccaaatatgattgcaaaattatgacttcaaaaacagatgtaagcagctccgttatcacatctctaggagccattgtgtcatgctatggcaaaaccaaatgtacagcatccaataaaaatcgtgggatcataaagacattctctaacgggtgtgattatgtatcaaataagggggtggatactgtgtctgtaggtaatacattatattatgtaaataagcaagaaggcaaaagtctctatgtaaaaggtgaaccaataataaatttctatgatccattagtgttcccctctgatgaatttgatgcatcaatatctcaagtcaatgagaaaattaatcagagtctagcatttatccgtaaatcagatgaattattacataatgtaaatgctggtaaatccaccacaaatatcatgataactaccataattatagtaattatagtaatactgttagcatcaattgcagttggactgcttctatactgcaaggccagaagcacaccagtcacattaagtaaggatcaactgagtggtataaataatattgcatttagtaactga
>KX894797.1_Human_orthopneumovirus_strain_RSVA/Homo_sapiens/USA/TH_10305P/2013_complete_genome
atggagttgccaatcctcaaaacaaatgctattaccacaatccttgctgcagtcacactctgtttcgcttccagtcaaaacatcactgaagaattttatcaatcaacatgcagtgcagttagcaaaggctatcttagtgctctaagaactggttggtatactagtgttataactatagaattaagtaatatcaaggaaaataagtgtaatggtacagacgctaaggtaaaattaataaaacaagaattagataaatataaaaatgctgtaacagaattgcagttgctcatgcaaagcacaccagcagctaacagtcgagccagaagagaactaccaagatttatgaattatacactcaacaataccaaaaacaccaatgtaacattaagtaagaaaaggaaaagaagatttcttggatttttgttaggtgttggatctgcaatcgccagtggcattgccgtatccaaggtcctgcacctagaaggggaagtgaacaaaatcaaaagtgctctactatccacaaacaaggctgtagtcagcttatctaatggagtcagtgtcttaaccagcaaggtgttagacctcaaaaactatatagataaacagttgttacctattgttaacaagcaaagctgcagcatatcaaacattgaaactgtgatagagttccaacaaaagaacaacagactactagagattaccagagaatttagtgttaatgcaggtgtaactacacctgtaagcacttatatgttaactaatagtgagttattatcattaatcaatgatatgcctataacaaatgatcagaaaaagttaatgtccagcaatgttcaaatagttagacagcaaagttactctatcatgtcaataataaaagaggaagtcttagcatatgtagtacaattaccactatatggtgtaatagatactccttgttggaaactacacacatcccctctatgtacaaccaacacaaaggaaggatccaacatctgcttaacaagaaccgacagaggatggtactgtgacaatgcaggatcagtatcctttttcccacaagctgaaacatgtaaagttcaatcgaatcgggtgttttgtgacacaatgaacagtttaacattaccaagtgaggtaaatctctgcaacattgacatattcaaccccaaatatgattgcaaaattatgacttcaaaaacagatgtaagcagctccgttatcacatctctaggagccattgtgtcatgctatggcaaaaccaaatgtacagcatccaataaaaatcgtgggatcataaagacattctctaacgggtgtgattatgtatcaaataagggggtggatactgtgtctgtaggtaatacattatattatgtaaataagcaagaaggcaaaagtctctatgtaaaaggtgaaccaataataaatttctatgatccattagtgttcccctctgatgaatttgatgcatcaatatctcaagtcaatgagaaaattaatcagagtctagcatttatccgtaaatcagatgaattattacataatgtaaatgctggtaaatccaccacaaatatcatgataactaccataattatagtaattatagtaatattgttagcattaattgcagttggactgcttctatactgcaaggccagaagcacaccagtcacattaagtaaggatcaactgagtggtataaataatattgcatttagtaactga
>KX894805.1_Human_orthopneumovirus_strain_RSVA/Homo_sapiens/USA/TH_10293P/2013_complete_genome
atggagttgccaatcctcaaaacaaatgctattaccacaatccttgctgcagtcacactctgtttcgcttccagtcaaaacatcactgaagaattttatcaatcaacatgcagtgcagttagcaaaggctatcttagtgctctaagaactggttggtatactagtgttataactatagaattaagtaatatcaaggaaaataagtgtaatggtacagacgctaaggtaaaattaataaaacaagaattagataaatataaaaatgctgtaacagaattgcagttgctcatgcaaagcacatcagcagctaacagtcgagccagaagagaactaccaagatttatgaattatacactcaacaataccaaaaacaccaatgtaacattaagtaagaaaaggaaaagaagatttcttggatttttgttaggtgttggatctgcaatcgccagtggcattgccgtatccaaggtcctgcacctagaaggggaagtgaacaaaatcaaaagtgctctactatccacaaacaaggctgtagtcagcttatctaatggagtcagtgtcttaaccagcaaggtgttagacctcaaaaactatatagataaacagttgttacctattgttaacaagcaaagctgcagcatatcaaacattgaaactgtgatagagttccaacaaaagaacaacagactactagagattaccagagaatttagtgttaatgcaggtgtaactacacctgtaagcacttatatgttaactaatagtgagttattatcattaatcaatgatatgcctataacaaatgatcagaaaaagttaatgtccagcaatgttcaaatagttagacagcaaagttactctatcatgtcaataataaaagaggaagtcttagcatatgtagtacaattaccactatatggtgtaatagatactccttgttggaaactacacacatcccctctatgtacaaccaacacaaaggaaggatccaacatctgcttaacaagaaccgacagaggatggtactgtgacaatgcaggatcagtatcctttttcccacaagctgaaacatgtaaagttcaatcgaatcgggtgttttgtgacacaatgaacagtttaacattaccaagtgaggtaaatctctgcaacattgacatattcaaccccaaatatgattgcaaaattatgacttcaaaaacagatgtaagcagctccgttatcacatctctaggagccattgtgtcatgctatggcaaaaccaaatgtacagcatccaataaaaatcgtgggatcataaagacattctctaacgggtgtgattatgtatcaaataagggggtggatactgtgtctgtaggtaatacattatattatgtaaataagcaagaaggcaaaagtctctatgtaaaaggtgaaccaataataaatttctatgatccattagtgttcccctctgatgaatttgatgcatcaatatctcaagtcaatgagaaaattaatcagagtctagcatttatccgtaaatcagatgaattattacataatgtaaatgctggtaaatccaccacaaatatcatgataactaccataattatagtaattatagtaatactgttagcatcaattgcagttggactgcttctatactgcaaggccagaagcacaccagtcacattaagtaaggatcaactgagtggtataaataatattgcatttagtaactga
>KU950556.1_Human_orthopneumovirus_strain_RSVA/Homo_sapiens/USA/TH_10305/2012_complete_genome
atggagttgccaatcctcaaaacaaatgctattaccacaatccttgctgcagtcacactctgtttcgcttccagtcaaaacatcactgaagaattttatcaatcaacatgcagtgcagttagcaaaggctatcttagtgctctaagaactggttggtatactagtgttataactatagaattaagtaatatcaaggaaaataagtgtaatggtacagacgctaaggtaaaattaataaaacaagaattagataaatataaaaatgctgtaacagaattgcagttgctcatgcaaagcacaccagcagctaacagtcgagccagaagagaactaccaagatttatgaattatacactcaacaataccaaaaacaccaatgtaacattaagtaagaaaaggaaaagaagatttcttggatttttgttaggtgttggatctgcaatcgccagtggcattgccgtatccaaggtcctgcacctagaaggggaagtgaacaaaatcaaaagtgctctactatccacaaacaaggctgtagtcagcttatctaatggagtcagtgtcttaaccagcaaggtgttagacctcaaaaactatatagataaacagttgttacctattgttaacaagcaaagctgcagcatatcaaacattgaaactgtgatagagttccaacaaaagaacaacagactactagagattaccagagaatttagtgttaatgcaggtgtaactacacctgtaagcacttatatgttaactaatagtgagttattatcattaatcaatgatatgcctataacaaatgatcagaaaaagttaatgtccagcaatgttcaaatagttagacagcaaagttactctatcatgtcaataataaaagaggaagtcttagcatatgtagtacaattaccactatatggtgtaatagatactccttgttggaaactacacacatcccctctatgtacaaccaacacaaaggaaggatccaacatctgcttaacaagaaccgacagaggatggtactgtgacaatgcaggatcagtatcctttttcccacaagctgaaacatgtaaagttcaatcgaatcgggtgttttgtgacacaatgaacagtttaacattaccaagtgaggtaaatctctgcaacattgacatattcaaccccaaatatgattgcaaaattatgacttcaaaaacagatgtaagcagctccgttatcacatctctaggagccattgtgtcatgctatggcaaaaccaaatgtacagcatccaataaaaatcgtgggatcataaagacattctctaacgggtgtgattatgtatcaaataagggggtggatactgtgtctgtaggtaatacattatattatgtaaataagcaagaaggcaaaagtctctatgtaaaaggtgaaccaataataaatttctatgatccattagtgttcccctctgatgaatttgatgcatcaatatctcaagtcaatgagaaaattaatcagagtctagcatttatccgtaaatcagatgaattattacataatgtaaatgctggtaaatccaccacaaatatcatgataactaccataattatagtaattatagtaatattgttagcattaattgcagttggactgcttctatactgcaaggccagaagcacaccagtcacattaagtaaggatcaactgagtggtataaataatattgcatttagtaactga
>KJ672458.1_Human_respiratory_syncytial_virus_strain_RSVA/Homo_sapiens/USA/LA2_77/2013_complete_genome
atggagttgccaatcctcaaaacaaatgctattaccacaatccttgctgcagtcacactctgtttcgcttccagtcaaaacatcactgaagaattttatcaatcaacatgcagtgcagttagcaaaggctatcttagtgctctaagaactggttggtatactagtgttataactatagaattaagtaatatcaaggaaaataagtgtaatggtacagacgctaaggtaaaattaataaaacaagaattagataaatataaaaatgctgtaacagaattgcagttgctcatgcaaagcacaccagcagctaacagtcgagccagaagagaactaccaagatttatgaattatacactcaacaataccaaaaacaccaatgtaacattaagtaagaaaaggaaaagaagatttcttggatttttgttaggtgttggatctgcaatcgccagtggcattgccgtatccaaggtcctgcacctagaaggggaagtgaacaaaatcaaaagtgctctactatccacaaacaaggctgtagtcagcttatctaatggagtcagtgtcttaaccagcaaggtgttagacctcaaaaactatatagataaacagttgttacctattgttaacaagcaaagctgcagcatatcaaacattgaaactgtgatagagttccaacaaaagaacaacagactactagagattaccagagaatttagtgttaatgcaggtgtaactacacctgtaagcacttatatgttaactaatagtgagttattatcattaatcaatgatatgcctataacaaatgatcagaaaaagttaatgtccagcaatgttcaaatagttagacagcaaagttactctatcatgtcaataataaaagaggaagtcttagcatatgtagtacaattaccactatatggtgtaatagatactccttgttggaaactacacacatcccctctatgtacaaccaacacaaaggaaggatccaacatctgcttaacaagaaccgacagaggatggtactgtgacaatgcaggatcagtatcctttttcccacaagctgaaacatgtaaagttcaatcgaatcgggtgttttgtgacacaatgaacagtttaacattaccaagtgaggtaaatctctgcaacattgacatattcaaccccaaatatgattgcaaaattatgacttcaaaaacagatgtaagcagctccgttatcacatctctaggagccattgtgtcatgctatggcaaaaccaaatgtacagcatccaataaaaatcgtgggatcataaagacattctctaacgggtgtgattatgtatcaaataagggggtggatactgtgtctgtaggtaatacattatattatgtaaataagcaagaaggcaaaagtctctatgtaaaaggtgaaccaataataaatttctatgatccattagtgttcccctctgatgaatttgatgcatcaatatctcaagtcaatgagaaaattaatcagagtctagcatttatccgtaaatcagatgaattattacataatgtaaatgctggtaaatccaccacaaatatcatgataactaccataattatagtaattatagtaatattgttagcattaattgcagttggactgcttctatactgcaaggccagaagcacaccagtcacattaagtaaggatcaactgagtggtataaataatattgcatttagtaactga
>KU950502.1_Human_orthopneumovirus_strain_RSVA/Homo_sapiens/USA/TH_10155/2012_complete_genome
atggagttgccaatcctcaaaacaaatgctattaccacaatccttgctgcagtcacactctgtttcgcttccagtcaaaacatcactgaagaattttatcaatcaacatgcagtgcagttagcaaaggctatcttagtgctctaagaactggttggtatactagtgttataactatagaattaagtaatatcaaggaaaataagtgtaatggtacagacgctaaggtaaaattaataaaacaagaattagataaatataaaaatgctgtaacagaattgcagttgctcatgcaaagcacaccagcagctaacagtcgagccagaagagaactaccaagatttatgaattatacactcaacaataccaaaaacaccaatgtaacattaagtaagaaaaggaaaagaagatttcttggatttttgttaggtgttggatctgcaatcgccagtggcattgccgtatccaaggtcctgcacctagaaggggaagtgaacaaaatcaaaagtgctctactatccacaaacaaggctgtagtcagcttatctaatggagtcagtgtcttaaccagcaaggtgttagacctcaaaaactatatagataaacagttgttacctattgttaacaagcaaagctgcagcatatcaaacattgaaactgtgatagagttccaacaaaagaacaacagactactagagattaccagagaatttagtgttaatgcaggtgtaactacacctgtaagcacttatatgttaactaatagtgagttattatcattaatcaatgatatgcctataacaaatgatcagaaaaagttaatgtccagcaatgttcaaatagttagacagcaaagttactctatcatgtcaataataaaagaggaagtcttagcatatgtagtacaattaccactatatggtgtaatagatactccttgttggaaactacacacatcccctctatgtacaaccaacacaaaggaaggatccaacatctgcttaacaagaaccgacagaggatggtactgtgacaatgcaggatcagtatcctttttcccacaagctgaaacatgtaaagttcaatcgaatcgggtgttttgtgacacaatgaacagtttaacattaccaagtgaggtaaatctctgcaacattgacatattcaaccccaaatatgattgcaaaattatgacttcaaaaacagatgtaagcagctccgttatcacatctctaggagccattgtgtcatgctatggcaaaaccaaatgtacagcatccaataaaaatcgtgggatcataaagacattctctaacgggtgtgattatgtatcaaataagggggtggatactgtgtctgtaggtaatacattatattatgtaaataagcaagaaggcaaaagtctctatgtaaaaggtgaaccaataataaatttctatgatccattagtgttcccctctgatgaatttgatgcatcaatatctcaagtcaatgagaaaattaatcagagtctagcatttatccgtaaatcagatgaattattacataatgtaaatgctggtaaatccaccacaaatatcatgataactaccataattatagtaattatagtaatattgttagcattaattgcagttggactgcttctatactgcaaggccagaagcacaccagtcacattaagtaaggatcaactgagtggtataaataatattgcatttagtaactga
>KJ627264.1_Human_respiratory_syncytial_virus_strain_RSVA/Homo_sapiens/PER/IPE01270/2012_complete_genome
atggagttgccaatcctcaaaacaaatgctattaccacaatccttgctgcagtcacactctgtttcgcttccagtcaaaacatcactgaagaattttatcaatcaacatgcagtgcagttagcaaaggctatcttagtgctctaagaactggttggtatactagtgttataactatagaattaagtaatatcaaggaaaataagtgtaatggtacagacgctaaggtaaaattaataaaacaagaattagataaatataaaaatgctgtaacagaattgcagttgctcatgcaaagcacaccagcagctaacagtcgagccagaagagaactaccaagatttatgaattatacactcaacaataccaaaaacaccaatgtaacattaagtaagaaaaggaaaagaagatttcttggatttttgttaggtgttggatctgcaatcgccagtggcattgccgtatccaaggtcctgcacctagaaggggaagtgaacaaaatcaaaagtgctctactatccacaaacaaggctgtagtcagcttatctaatggagtcagtgtcttaaccagcaaggtgttagacctcaaaaactatatagataaacagttgttacctattgttaacaagcaaagctgcagcatatcaaacattgaaactgtgatagagttccaacaaaagaacaacagactactagagattaccagagaatttagtgttaatgcaggtgtaactacacctgtaagcacttatatgttaactaatagtgagttattatcattaatcaatgatatgcctataacaaatgatcagaaaaaattaatgtccagcaatgttcaaatagttagacagcaaagttactctatcatgtcaataataaaagaggaagtcttagcatatgtagtacaattaccactatatggtgtaatagatactccttgttggaaactacacacatcccctctatgtacaaccaacacaaaggaaggatccaacatctgcttaacaagaaccgacagaggatggtactgtgacaatgcaggatcagtatcctttttcccacaagctgaaacatgtaaagttcaatcgaatcgggtgttttgtgacacaatgaacagtttaacattaccaagtgaggtaaatctctgcaacattgacatattcaaccccaaatatgattgcaaaattatgacttcaaaaacagatgtaagcagctccgttatcacatctctaggagccattgtgtcatgctatggcaaaaccaaatgtacagcatccaataaaaatcgtgggatcataaagacattctctaacgggtgtgattatgtatcaaataagggggtggatactgtgtctgtaggtaatacattatattatgtaaataagcaagaaggcaaaagtctctatgtaaaaggtgaaccaataataaatttctatgatccattagtgttcccctctgatgaatttgatgcatcaatatctcaagtcaatgagaaaattaatcagagtctagcatttatccgtaaatcagatgaattattacataatgtaaatgctggtaaatccaccacaaatatcatgataactaccataattatagtaattatagtaatattgttagcattaattgcagttggactgcttctatactgcaaggccagaagcacaccagtcacattaagtaaggatcaactgagtggtataaataatattgcatttagtaactga
>KJ672465.1_Human_respiratory_syncytial_virus_strain_RSVA/Homo_sapiens/USA/LA2_13/2012_complete_genome
atggagttgccaatcctcaaaacaaatgctattaccacaatccttgctgcagtcacactctgttttgcttccagtcaaaacatcactgaagaattttatcaatcaacatgcagtgcagttagcaaaggctatcttagtgctctaagaactggttggtatactagtgttataactatagaattaagtaatatcaaggaaaataagtgtaatggtacagacgctaaggtaaaattaataaaacaagaattagataaatataaaaatgctgtaacagaattacagttgctcatgcaaagcacaccagcagctaacagtcgagccagaagagaactaccaagatttatgaattatacactcaacaataccaaaaacaccaatgtaacattaagtaagaaaaggaaaagaagatttcttggatttttgttaggcgttggatctgcaatcgctagtggcattgccgtatccaaggtcctgcacctagaaggggaagtgaacaaaatcaaaagtgctctactatccacaaacaaggctgtagtcagcttatctaatggagtcagtgtcttaaccagcaaggtgttagacctcaaaaactatatagataaacagttgttacctattgttaacaagcaaagctgcagcatatcaaacattgaaactgtgatagagttccaacaaaagaacaacagactactagagattaccagagaatttagtgttaaagcaggtgtaactacacctgtaagcacttatatgttaactaatagtgagttattatcattaatcaatgatatgcctataacaaatgatcagaaaaagttaatgtccagcaatgttcaaatagttagacagcaaagttactctatcatgtcaataataaaagaggaagtcttagcatatgtagtacaattaccactatatggtgtaatagatactccttgttggaaactacacacatcccctctatgtacaaccaacacaaaggaaggatccaacatctgcttaacaagaaccgacagaggatggtactgtgacaatgcaggatcagtatcctttttcccacaagctgaaacatgtaaagttcaatcgaatcgggtgttttgtgacacaatgaacagtttaacattaccaagtgaggtaaatctctgcaacattgacatattcaaccccaaatatgattgcaaaattatgacttcaaaaacagatgtaagcagctccgttatcacatctctaggagccattgtgtcatgctatggcaaaaccaaatgtacagcatccaataaaaatcgtgggatcataaagacattctctaacgggtgtgattatgtatcaaataagggggtggatactgtgtctgtaggtaatacattatattatgtaaataagcaagaaggcaaaagtctctatgtaaaaggtgaaccaataataaatttctatgatccattagtgttcccctctgatgaatttgatgcatcaatatctcaagtcaatgagaaaattaatcagagtctagcatttatccgtaaatcagatgaattattacataatgtaaatgctggtaaatccaccacaaatatcatgataactaccataattatagtaattatagtaatattgttagcattaattgcagttggactgcttctatactgcaaggccagaagcacaccagtcacattaagtaaggatcaactgagtggtataaataatattgcatttagtaactga
>MH181924.1_Human_respiratory_syncytial_virus_A_isolate_KEN/KILIFI/WGS/1059_08/06/2012_partial_genome
atggagttgccaatcctcaaaacaaatgctattaccacaatccttgctgcagtcacactctgtttcgcttccagtcaaaacatcactgaagaattttatcaatcaacatgcagtgcagttagcaaaggctatcttagtgctctaagaactggttggtatactagtgttataactatagaattaagtaatatcaaggaaaataagtgtaatggtacagacgctaaggtaaaattaataaaacaagaattagataaatataaaaatgctgtaacagaattgcagttgctcatgcaaagcacaccagcagctaacagtcgagccagaagagaactaccaagatttatgaattatacactcaacaataccaaaaacaccaatgtaacattaagtaagaaaaggaaaagaagatttcttggatttttgttaggtgttggatctgcaatcgccagtggcattgccgtatccaaggtcctgcacctagaaggggaagtgaacaaaatcaaaagtgctctactgtccacaaacaaggctgtagtcagcttatctaatggagtcagtgtcttaaccagcaaggtgttagacctcaaaaactatatagataaacagttgttacctattgttaacaagcaaagctgcagcatatcaaacattgaaactgtgatagagttccaacaaaagaacaacagactactagagattaccagagaatttagtgttaatgcaggtgtaactacacctgtaagcacttatatgttaactaatagtgagttattatcattaatcaatgatatgcctataacaaatgatcagaaaaagttaatgtccagcaatgttcaaatagttagacagcaaagttactctatcatgtcaataataaaagaggaagtcttagcatatgtagtacaattaccactatatggtgtaatagatactccttgttggaaactacacacatcccctctatgtacaaccaacacaaaggaaggatccaacatctgcttaacaagaaccgacagaggatggtactgtgacaatgcaggatcagtatcctttttcccacaagctgaaacatgtaaagttcaatcgaatcgggtgttttgtgacacaatgaacagtttaacattaccaagtgaggtaaatctctgcaacattgacatattcaaccccaaatatgattgcaaaattatgacttcaaaaacagatgtaagcagctccgttatcacatctctaggagccattgtgtcatgctatggcaaaaccaaatgtacagcatccaataaaaatcgtgggatcataaagacattctctaacgggtgtgattatgtatcaaataagggggtggatactgtgtctgtaggtaatacattatattatgtaaataagcaagaaggcaaaagtctctatgtaaaaggtgaaccaataataaatttctatgatccattagtgttcccctctgatgaatttgatgcatcaatatctcaagtcaatgagaaaattaatcagagtatagcatttatccgtaaatcagatgaattattacataatgtaaatgctggtaaatccaccacaaatatcatgataactaccataattatagtaattatagtaatattgttagcattaattgcagttggactgcttctatactgcaaggccagaagcacaccagtcacattaagtaaggatcaactgagtggtataaataatattgcatttagtaactga
>MH181922.1_Human_respiratory_syncytial_virus_A_isolate_KEN/KILIFI/WGS/1056_30/05/2012_partial_genome
atggagttgccaatcctcaaaacaaatgctattaccacaatccttgctgcagtcacactctgtttcgcttccagtcaaaacatcactgaagaattttatcaatcaacatgcagtgcagttagcaaaggctatcttagtgctctaagaactggttggtatactagtgttataactatagaattaagtaatatcaaggaaaataagtgtaatggtacagacgctaaggtaaaattaataaaacaagaattagataaatataaaaatgctgtaacagaattgcagttgctcatgcaaagcacaccagcagctaacagtcgagccagaagagaactaccaagatttatgaattatacactcaacaataccaaaaacaccaatgtaacattaagtaagaaaaggaaaagaagatttcttggatttttgttaggtgttggatctgcaatcgccagtggcattgccgtatccaaggtcctgcacctagaaggggaagtgaacaaaatcaaaagtgctctactgtccacaaacaaggctgtagtcagcttatctaatggagtcagtgtcttaaccagcaaggtgttagacctcaaaaactatatagataaacagttgttacctattgttaacaagcaaagctgcagcatatcaaacattgaaactgtgatagagttccaacaaaagaacaacagactactagagattaccagagaatttagtgttaatgcaggtgtaactacacctgtaagcacttatatgttaactaatagtgagttattatcattaatcaatgatatgcctataacaaatgatcagaaaaagttaatgtccagcaatgttcaaatagttagacagcaaagttactctatcatgtcaataataaaagaggaagtcttagcatatgtagtacaattaccactatatggtgtaatagatactccttgttggaaactacacacatcccctctatgtacaaccaacacaaaggaaggatccaacatctgcttaacaagaaccgacagaggatggtactgtgacaatgcaggatcagtatcctttttcccacaagctgaaacatgtaaagttcaatcgaatcgggtgttttgtgacacaatgaacagtttaacattaccaagtgaggtaaatctctgcaacattgacatattcaaccccaaatatgattgcaaaattatgacttcaaaaacagatgtaagcagctccgttatcacatctctaggagccattgtgtcatgctatggcaaaaccaaatgtacagcatccaataaaaatcgtgggatcataaagacattctctaacgggtgtgattatgtatcaaataagggggtggatactgtgtctgtaggtaatacattatattatgtaaataagcaagaaggcaaaagtctctatgtaaaaggtgaaccaataataaatttctatgatccattagtgttcccctctgatgaatttgatgcatcaatatctcaagtcaatgagaaaattaatcagagtatagcatttatccgtaaatcagatgaattattacataatgtaaatgctggtaaatccaccacaaatatcatgataactaccataattatagtaattatagtaatattgttagcattaattgcagttggactgcttctatactgcaaggccagaagcacaccagtcacattaagtaaggatcaactgagtggtataaataatattgcatttagtaactga
>MH181931.1_Human_respiratory_syncytial_virus_A_isolate_KEN/KILIFI/WGS/1070_23/07/2012_partial_genome
atggagttgccaatcctcaaaacaaatgctattaccacaatccttgctgcagtcacactctgtttcgcttccagtcaaaacatcactgaagaattttatcaatcaacatgcagtgcagttagcaaaggctatcttagtgctctaagaactggttggtatactagtgttataactatagaattaagtaatatcaaggaaaataagtgtaatggtacagacgctaaggtaaaattaataaaacaagaattagataaatataaaaatgctgtaacagaattgcagttgctcatgcaaagcacaccagcagctaacagtcgagccagaagagaactaccaagatttatgaattatacactcaacaataccaaaaacaccaatgtaacattaagtaagaaaaggaaaagaagatttcttggatttttgttaggtgttggatctgcaatcgccagtggcattgccgtatccaaggtcctgcacctagaaggggaagtgaacaaaatcaaaagtgctctactgtccacaaacaaggctgtagtcagcttatctaatggagtcagtgtcttaaccagcaaggtgttagacctcaaaaactatatagataaacagttgttacctattgttaacaagcaaagctgcagcatatcaaacattgaaactgtgatagagttccaacaaaagaacaacagactactagagattaccagagaatttagtgttaatgcaggtgtaactacacctgtaagcacttatatgttaactaatagtgagttattatcattaatcaatgatatgcctataacaaatgatcagaaaaagttaatgtccagcaatgttcaaatagttagacagcaaagttactctatcatgtcaataataaaagaggaagtcttagcatatgtagtacaattaccactatatggtgtaatagatactccttgttggaaactacacacatcccctctatgtacaaccaacacaaaggaaggatccaacatctgcttaacaagaaccgacagaggatggtactgtgacaatgcaggatcagtatcctttttcccacaagctgaaacatgtaaagttcaatcgaatcgggtgttttgtgacacaatgaacagtttaacattaccaagtgaggtaaatctctgcaacattgacatattcaaccccaaatatgattgcaaaattatgacttcaaaaacagatgtaagcagctccgttatcacatctctaggagccattgtgtcatgctatggcaaaaccaaatgtacagcatccaataaaaatcgtgggatcataaagacattctctaacgggtgtgattatgtatcaaataagggggtggatactgtgtctgtaggtaatacattatattatgtaaataagcaagaaggcaaaagtctctatgtaaaaggtgaaccaataataaatttctatgatccattagtgttcccctctgatgaatttgatgcatcaatatctcaagtcaatgagaaaattaatcagagtatagcatttatccgtaaatcagatgaattattacataatgtaaatgctggtaaatccaccacaaatatcatgataactaccataattatagtaattatagtaatattgttagcattaattgcagttggactgcttctatactgcaaggccagaagcacaccagtcacattaagtaaggatcaactgagtggtataaataatattgcatttagtaactga
>MH181930.1_Human_respiratory_syncytial_virus_A_isolate_KEN/KILIFI/WGS/1068_10/07/2012_partial_genome
atggagttgccaatcctcaaaacaaatgctattaccacaatccttgctgcagtcacactctgtttcgcttccagtcaaaacatcactgaagaattttatcaatcaacatgcagtgcagttagcaaaggctatcttagtgctctaagaactggttggtatactagtgttataactatagaattaagtaatatcaaggaaaataagtgtaatggtacagacgctaaggtaaaattaataaaacaagaattagataaatataaaaatgctgtaacagaattgcagttgctcatgcaaagcacaccagcagctaacagtcgagccagaagagaactaccaagatttatgaattatacactcaacaataccaaaaacaccaatgtaacattaagtaagaaaaggaaaagaagatttcttggatttttgttaggtgttggatctgcaatcgccagtggcattgccgtatccaaggtcctgcacctagaaggggaagtgaacaaaatcaaaagtgctctactgtccacaaacaaggctgtagtcagcttatctaatggagtcagtgtcttaaccagcaaggtgttagacctcaaaaactatatagataaacagttgttacctattgttaacaagcaaagctgcagcatatcaaacattgaaactgtgatagagttccaacaaaagaacaacagactactagagattaccagagaatttagtgttaatgcaggtgtaactacacctgtaagcacttatatgttaactaatagtgagttattatcattaatcaatgatatgcctataacaaatgatcagaaaaagttaatgtccagcaatgttcaaatagttagacagcaaagttactctatcatgtcaataataaaagaggaagtcttagcatatgtagtacaattaccactatatggtgtaatagatactccttgttggaaactacacacatcccctctatgtacaaccaacacaaaggaaggatccaacatctgcttaacaagaaccgacagaggatggtactgtgacaatgcaggatcagtatcctttttcccacaagctgaaacatgtaaagttcaatcgaatcgggtgttttgtgacacaatgaacagtttaacattaccaagtgaggtaaatctctgcaacattgacatattcaaccccaaatatgattgcaaaattatgacttcaaaaacagatgtaagcagctccgttatcacatctctaggagccattgtgtcatgctatggcaaaaccaaatgtacagcatccaataaaaatcgtgggatcataaagacattctctaacgggtgtgattatgtatcaaataagggggtggatactgtgtctgtaggtaatacattatattatgtaaataagcaagaaggcaaaagtctctatgtaaaaggtgaaccaataataaatttctatgatccattagtgttcccctctgatgaatttgatgcatcaatatctcaagtcaatgagaaaattaatcagagtatagcatttatccgtaaatcagatgaattattacataatgtaaatgctggtaaatccaccacaaatatcatgataactaccataattatagtaattatagtaatattgttagcattaattgcagttggactgcttctatactgcaaggccagaagcacaccagtcacattaagtaaggatcaactgagtggtataaataatattgcatttagtaactga
>KM042392.1_Human_respiratory_syncytial_virus_strain_RSVA/Homo_sapiens/USA/LA2_56/2013_complete_genome
atggagttgccaatcctcaaaacaaatgctattaccacaatccttgctgcagtcacactctgtttcgcttccagtcaaaacatcactgaagaattttatcaatcaacatgcagtgcagttagcaaaggctatcttagtgctctaagaactggttggtatactagtgttataactatagaattaagtaatatcaaggaaaataagtgtaatggtacagacgctaaggtaaaattaataaaacaagaattagataaatataaaaatgctgtaacagaattgcagttgctcatgcaaagcacaccagcagctaacagtcgagccagaagagaactaccaagatttatgaattatacactcaacaataccaaaaacatcaatgtaacattaagtaagaaaaggaaaagaagatttcttggatttttgttaggtgttggatctgcaatcgccagtggcattgccgtatccaaggtcctgcacctagaaggggaagtgaacaaaatcaaaagtgctctactatccacaaacaaggctgtagtcagcttatctaatggagtcagtgtcttaaccagcaaggtgttagacctcaaaaactatatagataaacagttgttacctattgttaacaagcaaagctgcagcatatcaaacattgaaactgtgatagagttccaacaaaagaacaacagactactagagattaccagagaatttagtgttaatgcaggtgtaactacacctgtaagcacttatatgttaactaatagtgagttattatcattaatcaatgatatgcctataacaaatgatcagaaaaagttaatgtccagcaatgttcaaatagttagacagcaaagttactctatcatgtcaataataaaagaggaagtcttagcatatgtagtacaattaccactatatggtgtaatagatactccttgttggaaactacacacatcccctctatgtacaaccaacacaaaggaaggatccaacatctgcttaacaagaaccgacagaggatggtactgtgacaatgcaggatcagtatcctttttcccacaagctgaaacatgtaaagttcaatcgaatcgggtgttttgtgacacaatgaacagtttaacattaccaagtgaggtaaatctctgcaacattgacatattcaaccccaaatatgattgcaaaattatgacttcaaaaacagatgtaagcagctccgttatcacatctctaggagccattgtgtcatgctatggcaaaaccaaatgtacagcatccaataaaaatcgtgggatcataaagacattctctaacgggtgtgattatgtatcaaataagggggtggatactgtgtctgtaggtaatacattatattatgtaaataagcaagaaggcaaaagtctctatgtaaaaggtgaaccaataataaatttctatgatccattagtgttcccctctgatgaatttgatgcatcaatatctcaagtcaatgagaaaattaatcagagtctagcatttatccgtaaatcagatgaattattacataatgtaaatgctggtaaatccaccacaaatatcatgataactaccataattatagtaattatagtaatattgttagcattaattgcagttggactgcttctatactgcaaggccagaagcacaccagtcacattaagtaaggatcaactgagtggtataaataatattgcatttagtaactga
>KU950570.1_Human_orthopneumovirus_strain_RSVA/Homo_sapiens/USA/TH_10130/2012_complete_genome
atggagttgccaatcctcaaaacaaatgctattaccacaatccttgctgcagtcacactctgtttcgcttccagtcaaaacatcactgaagaattttatcaatcaacatgcagtgcagttagcaaaggctatcttagtgctctaagaactggttggtatactagtgttataactatagaattaagtaatatcaaggaaaataagtgtaatggtacagacgctaaggtaaaattaataaaacaagaattagataaatataaaaatgctgtaacagaattgcagttgctcatgcaaagcacaccagcagccaacagtcgagccagaagagaactaccaagatttatgaattatacactcaacaataccaaaaacaccaatgtaacattaagtaagaaaaggaaaagaagatttcttggatttttgttaggtgttggatctgcaatcgccagtggcattgccgtatccaaggtcctgcacctagaaggggaagtgaacaaaatcaaaagtgctctactatccacaaacaaggctgtagtcagcttatctaatggagtcagtgtcttaaccagcaaggtgttagacctcaaaaactatatagataaacagttgttacctattgttaacaagcaaagctgcagcatatcaaacattgaaactgtgatagagttccaacaaaagaacaacagactactagagattaccagagaatttagtgttaatgcaggtgtaactacacctgtaagcacttatatgttaactaatagtgagttattatcattaatcaatgatatgcctataacaaatgatcagaaaaagttaatgtccagcaatgttcaaatagttagacagcaaagttactctatcatgtcaataataaaagaggaagtcttagcatatgtagtacaattaccattatatggtgtaatagatactccttgttggaaactacacacatcccctctatgtacaaccaacacaaaggaaggatccaacatctgcttaacaagaaccgacagaggatggtactgtgacaatgcaggatcagtatcctttttcccacaagctgaaacatgtaaagttcaatcgaatcgggtgttttgtgacacaatgaacagtttaacattaccaagtgaggtaaatctctgcaacattgacatattcaaccccaaatatgattgcaaaattatgacttcaaaaacagatgtaagcagctccgttatcacatctctaggagccattgtgtcatgctatggcaaaaccaaatgtacagcatccaataaaaatcgtgggatcataaagacattctctaacgggtgtgattatgtatcaaataagggggtggatactgtgtctgtaggtaatacattatattatgtaaataagcaagaaggcaaaagtctctatgtaaaaggtgaaccaataataaatttctatgatccattagtgttcccctctgatgaatttgatgcatcaatatctcaagtcaatgagaaaattaatcagagtctagcatttatccgtaaatcagatgaattattacataatgtaaatgctggtaaatccaccacaaatatcatgataactaccataattatagtaattatagtaatattgttagcattaattgcagttggactgcttctatactgcaaggccagaagcacaccagtcacattaagtaaggatcaactgagtggtataaataatattgcatttagtaactga
>KU950557.1_Human_orthopneumovirus_strain_RSVA/Homo_sapiens/USA/TH_10109/2012_complete_genome
atggagttgccaatcctcaaaacaaatgctattaccacaatccttgctgcagtcacactctgtttcgcttccagtcaaaacatcactgaagaattttatcaatcaacatgcagtgcagttagcaaaggctatcttagtgctctaagaactggttggtatactagtgttataactatagaattaagtaatatcaaggaaaataagtgtaatggtacagacgctaaggtaaaattaataaaacaagaattagataaatataaaaatgctgtaacagaattgcagttgctcatgcaaagcacaccagcagccaacagtcgagccagaagagaactaccaagatttatgaattatacactcaacaataccaaaaacaccaatgtaacattaagtaagaaaaggaaaagaagatttcttggatttttgttaggtgttggatctgcaatcgccagtggcattgccgtatccaaggtcctgcacctagaaggggaagtgaacaaaatcaaaagtgctctactatccacaaacaaggctgtagtcagcttatctaatggagtcagtgtcttaaccagcaaggtgttagacctcaaaaactatatagataaacagttgttacctattgttaacaagcaaagctgcagcatatcaaacattgaaactgtgatagagttccaacaaaagaacaacagactactagagattaccagagaatttagtgttaatgcaggtgtaactacacctgtaagcacttatatgttaactaatagtgagttattatcattaatcaatgatatgcctataacaaatgatcagaaaaagttaatgtccagcaatgttcaaatagttagacagcaaagttactctatcatgtcaataataaaagaggaagtcttagcatatgtagtacaattaccattatatggtgtaatagatactccttgttggaaactacacacatcccctctatgtacaaccaacacaaaggaaggatccaacatctgcttaacaagaaccgacagaggatggtactgtgacaatgcaggatcagtatcctttttcccacaagctgaaacatgtaaagttcaatcgaatcgggtgttttgtgacacaatgaacagtttaacattaccaagtgaggtaaatctctgcaacattgacatattcaaccccaaatatgattgcaaaattatgacttcaaaaacagatgtaagcagctccgttatcacatctctaggagccattgtgtcatgctatggcaaaaccaaatgtacagcatccaataaaaatcgtgggatcataaagacattctctaacgggtgtgattatgtatcaaataagggggtggatactgtgtctgtaggtaatacattatattatgtaaataagcaagaaggcaaaagtctctatgtaaaaggtgaaccaataataaatttctatgatccattagtgttcccctctgatgaatttgatgcatcaatatctcaagtcaatgagaaaattaatcagagtctagcatttatccgtaaatcagatgaattattacataatgtaaatgctggtaaatccaccacaaatatcatgataactaccataattatagtaattatagtaatattgttagcattaattgcagttggactgcttctatactgcaaggccagaagcacaccagtcacattaagtaaggatcaactgagtggtataaataatattgcatttagtaactga
>KU950664.1_Human_orthopneumovirus_strain_RSVA/Homo_sapiens/USA/TH_10110/2012_complete_genome
atggagttgccaatcctcaaaacaaatgctattaccacaatccttgctgcagtcacactctgtttcgcttccagtcaaaacatcactgaagaattttatcaatcaacatgcagtgcagttagcaaaggctatcttagtgctctaagaactggttggtatactagtgttataactatagaattaagtaatatcaaggaaaataagtgtaatggtacagacgctaaggtaaaattaataaaacaagaattagataaatataaaaatgctgtaacagaattgcagttgctcatgcaaagcacaccagcagccaacagtcgagccagaagagaactaccaagatttatgaattatacactcaacaataccaaaaacaccaatgtaacattaagtaagaaaaggaaaagaagatttcttggatttttgttaggtgttggatctgcaatcgccagtggcattgccgtatccaaggtcctgcacctagaaggggaagtgaacaaaatcaaaagtgctctactatccacaaacaaggctgtagtcagcttatctaatggagtcagtgtcttaaccagcaaggtgttagacctcaaaaactatatagataaacagttgttacctattgttaacaagcaaagctgcagcatatcaaacattgaaactgtgatagagttccaacaaaagaacaacagactactagagattaccagagaatttagtgttaatgcaggtgtaactacacctgtaagcacttatatgttaactaatagtgagttattatcattaatcaatgatatgcctataacaaatgatcagaaaaagttaatgtccagcaatgttcaaatagttagacagcaaagttactctatcatgtcaataataaaagaggaagtcttagcatatgtagtacaattaccattatatggtgtaatagatactccttgttggaaactacacacatcccctctatgtacaaccaacacaaaggaaggatccaacatctgcttaacaagaaccgacagaggatggtactgtgacaatgcaggatcagtatcctttttcccacaagctgaaacatgtaaagttcaatcgaatcgggtgttttgtgacacaatgaacagtttaacattaccaagtgaggtaaatctctgcaacattgacatattcaaccccaaatatgattgcaaaattatgacttcaaaaacagatgtaagcagctccgttatcacatctctaggagccattgtgtcatgctatggcaaaaccaaatgtacagcatccaataaaaatcgtgggatcataaagacattctctaacgggtgtgattatgtatcaaataagggggtggatactgtgtctgtaggtaatacattatattatgtaaataagcaagaaggcaaaagtctctatgtaaaaggtgaaccaataataaatttctatgatccattagtgttcccctctgatgaatttgatgcatcaatatctcaagtcaatgagaaaattaatcagagtctagcatttatccgtaaatcagatgaattattacataatgtaaatgctggtaaatccaccacaaatatcatgataactaccataattatagtaattatagtaatattgttagcattaattgcagttggactgcttctatactgcaaggccagaagcacaccagtcacattaagtaaggatcaactgagtggtataaataatattgcatttagtaactga
>KJ672449.1_Human_respiratory_syncytial_virus_strain_RSVA/Homo_sapiens/USA/LA2_28/2012_complete_genome
atggagttgccaatcctcaaaacaaatgctattaccacaatccttgctgcagtcacactctgtttcgcttccagtcaaaacatcactgaagaattttatcaatcaacatgcagtgcagttagcaaaggctatcttagtgctctaagaactggttggtatactagtgttataactatagaattaagtaatatcaaggaaaataagtgtaatggtacagacgctaaggtaaaattaataaaacaagaattagataaatataaaaatgctgtaacagaattgcagttgctcatgcaaagcacaccagcagccaacagtcgagccagaagagaactaccaagatttatgaattatacactcaacaataccaaaaacaccaatgtaacattaagtaagaaaaggaaaagaagatttcttggatttttgttaggtgttggatctgcaatcgccagtggcattgccgtatccaaggtcctgcacctagaaggggaagtgaacaaaatcaaaagtgctctactatccacaaacaaggctgtagtcagcttatctaatggagtcagtgtcttaaccagcaaggtgttagacctcaaaaactatatagataaacagttgttacctattgttaacaagcaaagctgcagcatatcaaacattgaaactgtgatagagttccaacaaaagaacaacagactactagagattaccagagaatttagtgttaatgcaggtgtaactacacctgtaagcacttatatgttaactaatagtgagttattatcattaatcaatgatatgcctataacaaatgatcagaaaaagttaatgtccagcaatgttcaaatagttagacagcaaagttactctatcatgtcaataataaaagaggaagtcttagcatatgtagtacaattaccattatatggtgtaatagatactccttgttggaaactacacacatcccctctatgtacaaccaacacaaaggaaggatccaacatctgcttaacaagaaccgacagaggatggtactgtgacaatgcaggatcagtatcctttttcccacaagctgaaacatgtaaagttcaatcgaatcgggtgttttgtgacacaatgaacagtttaacattaccaagtgaggtaaatctctgcaacattgacatattcaaccccaaatatgattgcaaaattatgacttcaaaaacagatgtaagcagctccgttatcacatctctaggagccattgtgtcatgctatggcaaaaccaaatgtacagcatccaataaaaatcgtgggatcataaagacattctctaacgggtgtgattatgtatcaaataagggggtggatactgtgtctgtaggtaatacattatattatgtaaataagcaagaaggcaaaagtctctatgtaaaaggtgaaccaataataaatttctatgatccattagtgttcccctctgatgaatttgatgcatcaatatctcaagtcaatgagaaaattaatcagagtctagcatttatccgtaaatcagatgaattattacataatgtaaatgctggtaaatccaccacaaatatcatgataactaccataattatagtaattatagtaatattgttagcattaattgcagttggactgcttctatactgcaaggccagaagcacaccagtcacattaagtaaggatcaactgagtggtataaataatattgcatttagtaactga
>KU950550.1_Human_orthopneumovirus_strain_RSVA/Homo_sapiens/USA/TH_10287/2012_complete_genome
atggagttgccaatcctcaaaacaaatgctattaccacaatccttgctgcagtcacactctgtttcgcttccagtcaaaacatcactgaagaattttatcaatcaacatgcagtgcagttagcaaaggctatcttagtgctctaagaactggttggtatactagtgttataactatagaattaagtaatatcaaggaaaataagtgtaatggtacagacgctaaggtaaaattaataaaacaagaattagataaatataaaaatgctgtaacagaattgcagttgctcatgcaaagcacaccagcagccaacagtcgagccagaagagaactaccaagatttatgaattatacactcaacaataccaaaaacaccaatgtaacattaagtaagaaaaggaaaagaagatttcttggatttttgttaggtgttggatctgcaatcgccagtggcattgccgtatccaaggtcctgcacctagaaggggaagtgaacaaaatcaaaagtgctctactatccacaaacaaggctgtagtcagcttatctaatggagtcagtgtcttaaccagcaaggtgttagacctcaaaaactatatagataaacagttgttacctattgttaacaagcaaagctgcagcatatcaaacattgaaactgtgatagagttccaacaaaagaacaacagactactagagattaccagagaatttagtgttaatgcaggtgtaactacacctgtaagcacttatatgttaactaatagtgagttattatcattaatcaatgatatgcctataacaaatgatcagaaaaagttaatgtccagcaatgttcaaatagttagacagcaaagttactctatcatgtcaataataaaagaggaagtcttagcatatgtagtacaattaccattatatggtgtaatagatactccttgttggaaactacacacatcccctctatgtacaaccaacacaaaggaaggatccaacatctgcttaacaagaaccgacagaggatggtactgtgacaatgcaggatcagtatcctttttcccacaagctgaaacatgtaaagttcaatcgaatcgggtgttttgtgacacaatgaacagtttaacattaccaagtgaggtaaatctctgcaacattgacatattcaaccccaaatatgattgcaaaattatgacttcaaaaacagatgtaagcagctccgttatcacatctctaggagccattgtgtcatgctatggcaaaaccaaatgtacagcatccaataaaaatcgtgggatcataaagacattctctaacgggtgtgattatgtatcaaataagggggtggatactgtgtctgtaggtaatacactatactatgtaaataagcaagaaggcaaaagtctctatgtaaaaggtgaaccaataataaatttctatgatccattagtgttcccctctgatgaatttgatgcatcaatatctcaagtcaatgagaaaattaatcagagtctagcatttatccgtaaatcagatgaattattacataatgtaaatgctggtaaatccaccacaaatatcatgataactaccataattatagtaattatagtaatattgttagcattaattgcagttggactgcttctatactgcaaggccagaagcacaccagtcacattaagtaaggatcaactgagtggtataaataatattgcatttagtaactga
>KJ672432.1_Human_respiratory_syncytial_virus_strain_RSVA/Homo_sapiens/USA/LA2_72/2013_complete_genome
atggagttgccaatcctcaaaacaaatgctattaccacaatccttgctgcagtcacactctgtttcgcttccagtcaaaacatcactgaagaattttatcaatcaacatgcagtgcagttagcaaaggctatcttagtgctctaagaactggttggtatactagtgttataactatagaattaagtaatatcaaggaaaataagtgtaatggtacagacgctaaggtaaaattaataaaacaagaattagataaatataaaaatgctgtaacagaattgcagttgctcatgcaaagcacaccagcagccaacagtcgagccagaagagaactaccaagatttatgaattatacactcaacaataccaaaaacaccaatgtaacattaagtaagaaaaggaaaagaagatttcttggatttttgttaggtgttggatctgcaatcgccagtggcattgccgtatccaaggtcctgcacctagaaggggaagtgaacaaaatcaaaagtgctctactatccacaaacaaggctgtagtcagcttatctaatggagtcagtgtcttaaccagcaaggtgttagacctcaaaaactatatagataaacagttgttacctattgttaacaagcaaagctgcagcatatcaaacattgaaactgtgatagagttccaacaaaagaacaacagactactagagattaccagagaatttagtgttaatgcaggtgtaactacacctgtaagcacttatatgttaactaatggtgagttattatcattaatcaatgatatgcctataacaaatgatcagaaaaagttaatgtccagcaatgttcaaatagttagacagcaaagttactctatcatgtcaataataaaagaggaagtcttagcatatgtagtacaattaccactatatggtgtaatagatactccttgttggaaactacacacatcccctctatgtacaaccaacacaaaggaaggatccaacatctgcttaacaagaaccgacagaggatggtactgtgacaatgcaggatcagtatcctttttcccacaagctgaaacatgtaaagttcaatcgaatcgggtgttttgtgacacaatgaacagtttaacattaccaagtgaggtaaatctctgcaacattgacatattcaaccccaaatatgattgcaaaattatgacttcaaaaacagatgtaagcagctccgttatcacatctctaggagccattgtgtcatgctatggcaaaaccaaatgtacagcatccaataaaaatcgtgggatcataaagacattctctaacgggtgtgattatgtatcaaataagggggtggatactgtgtctgtaggtaatacattatattatgtaaataagcaagaaggcaaaagtctctatgtaaaaggtgaaccaataataaatttctatgatccattagtgttcccctctgatgaatttgatgcatcaatatctcaagtcaatgagaaaattaatcagagtctagcatttatccgtaaatcagatgaattattatataatgtaaatgctggtaaatccaccacaaatatcatgataactaccataattatagtaattatagtaatattgttagcattaattgcagttggactgcttctatactgcaaggccagaagcacaccagtcacattaagtaaggatcaactgagtggtataaataatattgcatttagtaactga
>KJ672448.1_Human_respiratory_syncytial_virus_strain_RSVA/Homo_sapiens/USA/LA2_74/2013_complete_genome
atggagttgccaatcctcaaaacaaatgctattaccacaatccttgctgcagtcacactctgtttcgcttccagtcaaaacatcactgaagaattttatcaatcaacatgcagtgcagttagcaaaggctatcttagtgctctaagaactggttggtatactagtgttataactatagaattaagtaatatcaaggaaaataagtgtaatggtacagacgctaaggtaaaattaataaaacaagaattagataaatataaaaatgctgtaacagaattgcagttgctcatgcaaagcacaccagcagccaacagtcgagccagaagagaactaccaagatttatgaattatacactcaacaataccaaaaacaccaatgtaacattaagtaagaaaaggaaaagaagatttcttggatttttgttaggtgttggatctgcaatcgccagtggcattgccgtatccaaggtcctgcacctagaaggggaagtgaacaaaatcaaaagtgctctactatccacaaacaaggctgtagtcagcttatctaatggagtcagtgtcttaaccagcaaggtgttagacctcaaaaactatatagataaacagttgttacctattgttaacaagcaaagctgcagcatatcaaacattgaaactgtgatagagttccaacaaaagaacaacagactactagagattaccagagaatttagtgttaatgcaggtgtaactacacctgtaagcacttatatgttaactaatggtgagttattatcattaatcaatgatatgcctataacaaatgatcagaaaaagttaatgtccagcaatgttcaaatagttagacagcaaagttactctatcatgtcaataataaaagaggaagtcttagcatatgtagtacaattaccactatatggtgtaatagatactccttgttggaaactacacacatcccctctatgtacaaccaacacaaaggaaggatccaacatctgcttaacaagaaccgacagaggatggtactgtgacaatgcaggatcagtatcctttttcccacaagctgaaacatgtaaagttcaatcgaatcgggtgttttgtgacacaatgaacagtttaacattaccaagtgaggtaaatctctgcaacattgacatattcaaccccaaatatgattgcaaaattatgacttcaaaaacagatgtaagcagctccgttatcacatctctaggagccattgtgtcatgctatggcaaaaccaaatgtacagcatccaataaaaatcgtgggatcataaagacattctctaacgggtgtgattatgtatcaaataagggggtggatactgtgtctgtaggtaatacattatattatgtaaataagcaagaaggcaaaagtctctatgtaaaaggtgaaccaataataaatttctatgatccattagtgttcccctctgatgaatttgatgcatcaatatctcaagtcaatgagaaaattaatcagagtctagcatttatccgtaaatcagatgaattattatataatgtaaatgctggtaaatccaccacaaatatcatgataactaccataattatagtaattatagtaatattgttagcattaattgcaattggactgcttctatactgcaaggccagaagcacaccagtcacattaagtaaggatcaactgagtggtataaataatattgcatttagtaactga
>KX894806.1_Human_orthopneumovirus_strain_RSVA/Homo_sapiens/USA/LA2_00074P/2013_complete_genome
atggagttgccaatcctcaaaacaaatgctattaccacaatccttgctgcagtcacactctgtttcgcttccagtcaaaacatcactgaagaattttatcaatcaacatgcagtgcagttagcaaaggctatcttagtgctctaagaactggttggtatactagtgttataactatagaattaagtaatatcaaggaaaataagtgtaatggtacagacgctaaggtaaaattaataaaacaagaattagataaatataaaaatgctgtaacagaattgcagttgctcatgcaaagcacaccagcagccaacagtcgagccagaagagaactaccaagatttatgaattatacactcaacaataccaaaaacaccaatgtaacattaagtaagaaaaggaaaagaagatttcttggatttttgttaggtgttggatctgcaatcgccagtggcattgccgtatccaaggtcctgcacctagaaggggaagtgaacaaaatcaaaagtgctctactatccacaaacaaggctgtagtcagcttatctaatggagtcagtgtcttaaccagcaaggtgttagacctcaaaaactatatagataaacagttgttacctattgttaacaagcaaagctgcagcatatcaaacattgaaactgtgatagagttccaacaaaagaacaacagactactagagattaccagagaatttagtgttaatgcaggtgtaactacacctgtaagcacttatatgttaactaatggtgagttattatcattaatcaatgatatgcctataacaaatgatcagaaaaagttaatgtccagcaatgttcaaatagttagacagcaaagttactctatcatgtcaataataaaagaggaagtcttagcatatgtagtacaattaccactatatggtgtaatagatactccttgttggaaactacacacatcccctctatgtacaaccaacacaaaggaaggatccaacatctgcttaacaagaaccgacagaggatggtactgtgacaatgcaggatcagtatcctttttcccacaagctgaaacatgtaaagttcaatcgaatcgggtgttttgtgacacaatgaacagtttaacattaccaagtgaggtaaatctctgcaacattgacatattcaaccccaaatatgattgcaaaattatgacttcaaaaacagatgtaagcagctccgttatcacatctctaggagccattgtgtcatgctatggcaaaaccaaatgtacagcatccaataaaaatcgtgggatcataaagacattctctaacgggtgtgattatgtatcaaataagggggtggatactgtgtctgtaggtaatacattatattatgtaaataagcaagaaggcaaaagtctctatgtaaaaggtgaaccaataataaatttctatgatccattagtgttcccctctgatgaatttgatgcatcaatatctcaagtcaatgagaaaattaatcagagtctagcatttatccgtaaatcagatgaattattatataatgtaaatgctggtaaatccaccacaaatatcatgataactaccataattatagtaattatagtaatattgttagcattaattgcaattggactgcttctatactgcaaggccagaagcacaccagtcacattaagtaaggatcaactgagtggtataaataatattgcatttagtaactga
>KU950531.1_Human_orthopneumovirus_strain_RSVA/Homo_sapiens/USA/TH_10523/2013_complete_genome
atggagttgccaatcctcaaaacaaatgctattaccacaatccttgctgcagtcacactctgtttcgcttccagtcaaaacatcactgaagaattttatcaatcaacatgcagtgcagttagcaaaggctatcttagtgctctaagaactggttggtatactagtgttataactatagaattaagtaatatcaaggaaaataagtgtaatggtacagacgctaaggtaaaattaataaaacaagaattagataaatataaaaatgctgtaacagaattgcagttgctcatgcaaagcacaccagcagctaacagtcgagccagaagagaactaccaagatttatgaattatacactcaacaataccaaaaacaccaatgtaacattaagtaagaaaaggaaaagaagatttcttggatttttgttaggtgttggatctgcaatcgccagtggcattgccgtatccaaggtcctgcacctagaaggggaagtgaacaaaatcaaaagtgctctactatccacaaacaaggctgtagtcagcttatctaatggagtcagtgtcttaaccagcaaggtgttagacctcaaaaactatatagataaacagttgttacctattgttaacaagcaaagctgcagcatatcaaacattgaaactgtgatagagttccaacaaaagaacaacagactactagagattaccagagaatttagtgttaatgcaggtgtaactacacctgtaagcacttatatgttaactaatagtgagttattatcattaatcaatgatatgcctataacaaatgatcagaaaaagttaatgtccagcaatgttcaaatagttagacagcaaagttactctatcatgtcaataataaaagaggaagtcttagcatatgtagtacaattaccactatatggtgtaatagatactccttgttggaaactacacacatcccctctatgtacaaccaacacaaaggaaggatccaacatctgcttaacaagaaccgacagaggatggtactgtgacaatgcaggatcagtatcctttttcccacaagctgaaacatgtaaagttcaatcgaatcgggtgttttgtgacacaatgaacagtttaacattaccaagtgaggtaaatctctgcaacattgacatattcaaccccaaatatgattgcaaaattatgacttcaaaaacagatgtaagcagctctgttatcacatctctaggagccattgtgtcatgctatggcaaaaccaaatgtacagcatccaataaaaatcgtgggatcataaagacattctctaacgggtgtgattatgtatcaaataagggggtggatactgtgtctgtgggtaatacattatattatgtaaataagcaagaaggcaaaagtctctatgtaaaaggtgaaccaataataaatttctatgatccgttagtgttcccctctgatgaatttgatgcatcaatatctcaagtcaatgagaaaattaatcagagtctagcatttatccgtaaatcagatgaattattacataatgtaaatgctggtaaatccaccacaaatatcatgataactaccataattatagtaattatagtaatattgttagcattaattgcagttggactgcttctatactgcaaggccagaagcacaccagtcacattaagtaaggatcaactgagtggtataaataatattgcatttagtaactga
>KX655626.1_Human_orthopneumovirus_strain_RSVA/Homo_sapiens/JOR/D3721/2013_complete_genome
atggagttgccaatcctcaaaacaaatgctattaccacaatccttgctgcagtcacactctgtttcgcttccagtcaaaacatcactgaagaattttatcaatcaacatgcagtgcagttagcaaaggctatcttagtgctctaagaactggttggtatactagtgttataactatagaattaagtaatatcaaggaaaataagtgtaatggtacagacgctaaggtaaaattaataaaacaagaattagataaatataaaaatgctgtaacagaattgcagttgctcatgcaaagcacaccagcagccaacagtcgagccagaagagaactaccaagatttatgaattatacactcaacaataccaaaaacaccaatgtaacattaagtaagaaaaggaaaagaagatttcttggatttttgttaggtgttggatctgcaatcgccagtggcattgccgtatccaaggtcctgcacctagaaggggaagtgaacaaaatcaaaagtgctctactatccacaaacaaggctgtagtcagcttatctaatggagtcagtgtcttaaccagcaaggtgttagacctcaaaaactatatagataaacagttgttacctattgttaacaagcaaagctgcagcatatcaaacattgaaactgtgatagagttccaacaaaagaacaacagactactagagattaccagagaatttagtgttaatgcaggtgtaactacacctgtaagcacttatatgttaactaatagtgagttattatcattaatcaatgatatgcctataacaaatgatcagaaaaagttaatgtccagcaatgttcaaatagttagacagcaaagttactctatcatgtcaataataaaagaggaagtcttagcatatgtagtacaattaccactatatggtgtaatagatactccctgttggaaactacacacatcccctctatgtacaaccaacacaaaggaaggatccaacatctgcttaacaagaaccgacagaggatggtactgtgacaatgcaggatcagtatcctttttcccacaagctgaaacatgtaaagttcaatcgaatcgggtgttttgtgacacaatgaacagtttaacattaccaagtgaggtaaatctctgcaacattgacatattcaaccccaaatatgattgcaaaattatgacttcaaaaacagatgtaagcagctccgttatcacatctctaggagccattgtgtcatgctatggcaaaaccaaatgtacagcatccaataaaaatcgtgggatcataaagacattctctaacgggtgtgattatgtatcaaataagggggtggatactgtgtctgtaggtaatacattatattatgtaaataagcaagaaggcaaaagtctctatgtaaaaggtgaaccaataataaatttctatgatccattagtgttcccctctgatgaatttgatgcatcaatatctcaagtcaatgagaaaattaatcagagtctagcatttatccgtaaatcagatgaattattacataatgtaaatgctggtaaatccaccacaaatatcatgataactaccataattatagtaattatagtaatattgttagcattaattgcagttggactgcttctatactgcaaggccagaagcacaccagtcacattaagtaaggatcaactgagtggtataaataatattgcatttagtaactga
>MN078117.1_UNVERIFIED:_Human_orthopneumovirus_strain_GH320229/USA/2012_cRNA_sequence
atggagttgccaatcctcaaaacaaatgctattaccacaatccttgctgcagtcacactctgtttcgcttccagtcaaaacatcactgaagaattttatcaatcaacatgcagtgcagttagcaaaggctatcttagtgctctaagaactggttggtatactagtgttataactatagaattaagtaatatcaaggaaaataagtgtaatggtacagacgctaaggtaaaattaataaaacaagaattagataaatataaaaatgctgtaacagaattgcagttgctcatgcaaagcacaccagcagccaacagtcgagccagaagagaactaccaagatttatgaattatacactcaacaataccaaaaacaccaatgtaacattaagtaagaaaaggaaaagaagatttcttggatttttgttaggtgttggatctgcaatcgccagtggcattgccgtatccaaggtcctgcacctagaaggggaagtgaacaaaatcaaaagtgctctactatccacaaacaaggctgtagtcagcttatctaatggagtcagtgtcttaaccagcaaggtgttagacctcaaaaactatatagataaacagttgttacctattgttaacaagcaaagctgcagcatatcaaacattgaaactgtgatagagttccaacaaaagaacaacagactactagagattaccagagaatttagtgttaatgcaggtgtaactacacctgtaagcacttatatgttaactaatagtgagttattatcattaatcaatgatatgcctataacaaatgatcagaaaaagttaatgtccagcaatgttcaaatagttagacagcaaagttactctatcatgtcaataataaaagaggaagtcttagcatatgtagtacaattaccactatatggtgtaatagatactccctgttggaaactacacacatcccctctatgtacaaccaacacaaaggaaggatccaacatctgcttaacaagaaccgacagaggatggtactgtgacaatgcaggatcagtatcctttttcccacaagctgaaacatgtaaagttcaatcgaatcgggtgttttgtgacacaatgaacagtttaacattaccaagtgaggtaaatctctgcaacattgacatattcaaccccaaatatgattgcaaaattatgacttcaaaaacagatgtaagcagctccgttatcacatctctaggagccattgtgtcatgctatggcaaaaccaaatgtacagcatccaataaaaatcgtgggatcataaagacattctctaacgggtgtgattatgtatcaaataagggggtggatactgtgtctgtaggtaatacattatattatgtaaataagcaagaaggcaaaagtctctatgtaaaaggtgaaccaataataaatttctatgatccattagtgttcccctctgatgaatttgatgcatcaatatctcaagtcaatgagaaaattaatcagagtctagcatttatccgtaaatcagatgaattattacataatgtaaatgctggtaaatccaccacaaatatcatgataactaccataattatagtaattatagtaatattgttagcattaattgcagttggactgcttctatactgcaaggccagaagcacaccagtcacattaagtaaggatcaactgagtggtataaataatattgcatttagtaactga
>MF614946.1_Human_respiratory_syncytial_virus_A_isolate_BJ/40180_complete_genome
atggagttgccaatcctcaaaacaaatgctattaccacaatccttgctgcagtcacactctgtttcgcttccagtcaaaacatcactgaagaattttatcaatcaacatgcagtgcagttagcaaaggctatcttagtgctctaagaactggttggtatactagtgttataactatagaattaagtaatatcaaggaaaataagtgtaatggtacagatgctaaggtaaaattaataaaacaagaattagataaatataaaaatgctgtaacagaattgcagttgctcatgcaaagcacaccagcagccaacagtcgagccagaagagaactaccaagatttatgaattatacactcaacaataccaaaaacaccaatgtaacattaagtaagaaaaggaaaagaagatttcttggatttttgttaggtgttggatctgcaatcgccagtggcattgccgtatccaaggtcctgcacctagaaggggaagtgaacaaaatcaaaagtgctctactatccacaaacaaggctgtagtcagcttatctaatggagtcagtgtcttaaccagcaaggtgttagaccttaaaaactatatagataaacagttgttacctattgttaacaagcaaagctgcagcatatcaaacattgaaactgtgatagagttccaacaaaagaacaacagactactagagattaccagagaatttagtgttaatgcaggtgtaactacacctgtaagcacttatatgttaactaatagtgagttattatcattaatcaatgatatgcctataacaaatgatcagaaaaagttaatgtccagcaatgttcaaatagttagacagcaaagttactctatcatgtcaataataaaagaggaagtcttagcatatgtagtacaattaccactatatggtgtaatagatactccttgttggaaactacacacatcccctctatgtacaaccaacacaaaggaaggatccaacatctgcttaacaagaaccgacagaggatggtactgtgacaatgcaggatcagtatcctttttcccacaagctgaaacatgtaaagttcaatcgaatcgggtgttttgtgacacaatgaacagtttaacattaccaagtgaggtaaatctctgcaacattgacatattcaaccccaaatatgattgcaaaattatgacttcaaaaacagatgtaagcagctccgttatcacatctctaggagccattgtgtcatgctatggcaaaaccaaatgtacagcatccaataaaaatcgtgggatcataaagacattctctaacgggtgtgattatgtatcaaataagggggtggatactgtgtctgtaggtaatacattatattatgtaaataagcaagaaggcaaaagtctctatgtaaaaggtgaaccaataataaatttctatgatccattagtgttcccctctgatgaatttgatgcatcaatatctcaagtcaatgagaaaattaatcagagtctagcatttatccgtaaatcagatgaattattacataatgtaaatgctggtaaatccaccacaaatatcatgataactaccataattatagtaattatagtaatattgttagcattaattgcagttggactgcttctatactgcaaggccagaagcacaccagtcacattaagtaaggatcaactgagtggtataaataatattgcatttagtaactga
>OK649682.1_Human_respiratory_syncytial_virus_A_strain_HRSV/A/Texas.USA/121301033/2012_complete_genome
atggagttgccaatcctcaaaacaaatgctattaccacaatccttgctgcagtcacactctgtttcgcttccagtcaaaacatcactgaagaattttatcaatcaacatgcagtgcagttagcaaaggctatcttagtgctctaagaactggttggtatactagtgttataactatagaattaagtaatatcaaggaaaataagtgtaatggtacagacgctaaggtaaaattaataaaacaagaattagataaatataaaaatgctgtaacagaattgcagttgctcatgcaaagctcaccagcagccaacagtcgagccagaagagaactaccaagatttatgaattatacactcaacaataccaaaaacaccaatgtaacattaagtaagaaaaggaaaagaagatttcttggatttttgttaggtgttggatctgcaatcgccagtggcattgccgtatccaaggtcctgcacctagaaggggaagtgaacaaaatcaaaagtgctctactatccacaaacaaggctgtagtcagcttatctaatggagtcagtgtcttaaccagcaaggtgttagatctcaaaaactatatagataaacagttgttacctattgttaacaaacaaagctgcagcatatcaaacattgaaactgtgatagagttccaacaaaagaacaacagactactagagattaccagagaatttagtgttaatgcaggtgtaactacacctgtaagcacttatatgttaactaatagtgagttattatcattaatcaatgatatgcctataacaaatgatcagaaaaagttaatgtccagcaatgttcaaatagttagacagcaaagttactctatcatgtcaataataaaagaggaagtcttagcatatgtagtacaattaccactatatggtgtaatagatactccttgttggaaactacacacatcccctctatgtacaaccaacacaaaggaaggatccaacatctgcttaacaagaaccgacagaggatggtactgtgacaatgcaggatcagtatcctttttcccacaagctgaaacatgtaaagttcaatcgaatcgggtgttttgtgacacaatgaacagtttaacattaccaagtgaggtaaatctctgcaacattgacatattcaaccccaaatatgattgcaaaattatgacttcaaaaacagatgtaagcagctccgttatcacatctctaggagccattgtgtcatgctatggcaaaaccaaatgtacagcatccaataaaaatcgtgggatcataaagacattctctaacgggtgtgattatgtatcaaataagggggtggatactgtgtctgtaggtaatacattatattatgtaaataagcaagaaggcaaaagtctctatgtaaaaggtgaaccaataataaatttctatgatccattagtgttcccctctgatgaatttgatgcatcaatatctcaagtcaatgagaaaattaatcagagtctagcatttatccgtaaatcagatgaattattacataatgtaaatgctggtaaatccaccacaaatatcatgataactaccataattatagtaattatagtaatattgttagcattaattgcagttggactgcttctatactgcaaggccagaagcacaccagtcacattaagtaaggatcaactgagtggtataaataatattgcatttagtaactga
>KM042390.1_Human_respiratory_syncytial_virus_strain_RSVA/Homo_sapiens/USA/LA2_94/2013_complete_genome
atggagttgccaatcctcaaaacaaatgctattaccacaatccttgctgcagtcacactctgtttcacttccagtcaaaacatcactgaagaattttatcaatcaacatgcagtgcagttagcaaaggctatcttagtgctctaagaactggttggtatactagtgttataactatagaattaagtaatatcaaggaaaataagtgtaatggtacagacgctaaggtaaaattaataaaacaagaattagataaatataaaaatgctgtaacagaattgcagttgctcatgcaaagctcaccagcagccaacagtcgagccagaagagaactaccaagatttatgaattatacactcaacaataccaaaaacaccaatgtaacattaagtaagaaaaggaaaagaagatttcttggatttttgttaggtgttggatctgcaatcgccagtggcattgccgtatccaaggtcctgcacctagaaggggaagtgaacaaaatcaaaagtgctctactatccacaaacaaggctgtagtcagcttatctaatggagtcagtgtcttaaccagcaaggtgttagacctcaaaaactatatagataaacagttgttacctattgttaacaaacaaagctgcagcatatcaaacattgaaactgtgatagagttccaacaaaagaacaacagactactagagattaccagagaatttagtgttaatgcaggtgtaactacacctgtaagcacttatatgttaactaatagtgagttattatcattaatcaatgatatgcctataacaaatgatcagaaaaagttaatgtccagcaatgttcaaatagttagacagcaaagttactctatcatgtcaataataaaagaggaagtcttagcatatgtagtacaattaccactatatggtgtaatagatactccttgttggaaactacacacatcccctctatgtacaaccaacacaaaggaaggatccaacatctgcttaacaagaaccgacagaggatggtactgtgacaatgcaggatcagtatcctttttcccacaagctgaaacatgtaaagttcaatcgaatcgggtgttttgtgacacaatgaacagtttaacattaccaagtgaggtaaatctctgcaacattgacatattcaaccccaaatatgattgcaaaattatgacttcaaaaacagatgtaagcagctccgttatcacatctctaggagccattgtgtcatgctatggcaaaaccaaatgtacagcatccaataaaaatcgtgggatcataaagacattctctaacgggtgtgattatgtatcaaataagggggtggatactgtgtctgtaggtaatacattatattatgtaaataagcaagaaggcaaaagtctctatgtaaaaggtgaaccaataataaatttctatgatccattagtgttcccctctgatgaatttgatgcatcaatatctcaagtcaatgagaaaattaatcagagtctagcatttatccgtaaatcagatgaattattacataatgtaaatgctggtaaatccaccacaaatatcatgataactaccataattatagtaattatagtaatattgttagcattaattgcagttggactgcttctatactgcaaggccagaagcacaccagtcacattaagtaaggatcaactgagtggtataaataatattgcatttagtaactga
>KJ672475.1_Human_respiratory_syncytial_virus_strain_RSVA/Homo_sapiens/USA/LA2_17/2013_complete_genome
atggagttgccaatcctcaaaacaaatgctattaccacaatccttgctgcagtcacactctgtttcacttccagtcaaaacatcactgaagaattttatcaatcaacatgcagtgcagttagcaaaggctatcttagtgctctaagaactggttggtatactagtgttataactatagaattaagtaatatcaaggaaaataagtgtaatggtacagacgctaaggtaaaattaataaaacaagaattagataaatataaaaatgctgtaacagaattgcagttgctcatgcaaagctcaccagcagccaacagtcgagccagaagagaactaccaagatttatgaattatacactcaacaataccaaaaacaccaatgtaacattaagtaagaaaaggaaaagaagatttcttggatttttgttaggtgttggatctgcaatcgccagtggcattgccgtatccaaggtcctgcacctagaaggggaagtgaacaaaattaaaagtgctctactatccacaaacaaggctgtagtcagcttatctaatggagtcagtgtcttaaccagcaaggtgttagacctcaaaaactatatagataaacagttgttacctattgttaacaaacaaagctgcagcatatcaaacattgaaactgtgatagagttccaacaaaagaacaacagactactagagattaccagagaatttagtgttaatgcaggtgtaactacacctgtaagcacttatatgttaactaatagtgagttattatcattaatcaatgatatgcctataacaaatgatcagaaaaagttaatgtccagcaatgttcaaatagttagacagcaaagttactctatcatgtcaataataaaagaggaagtcttagcatatgtagtacaattaccactatatggtgtaatagatactccttgttggaaactacacacatcccctctatgtacaaccaacacaaaggaaggatccaacatctgcttaacaagaaccgacagaggatggtactgtgacaatgcaggatcagtatcctttttcccacaagctgaaacatgtaaagttcaatcgaatcgggtgttttgtgacacaatgaacagtttaacattaccaagtgaggtaaatctctgcaacattgacatattcaaccccaaatatgattgcaaaattatgacttcaaaaacagatgtaagcagctccgttatcacatctctaggagccattgtgtcatgctatggcaaaaccaaatgtacagcatccaataaaaatcgtgggatcataaagacattctctaacgggtgtgattatgtatcaaataagggggtggatactgtgtctgtaggtaatacattatattatgtaaataagcaagaaggcaaaagtctctatgtaaaaggtgaaccaataataaatttctatgatccattagtgttcccctctgatgaatttgatgcatcaatatctcaagtcaatgagaaaattaatcagagtctagcatttatccgtaaatcagatgaattattacataatgtaaatgctggtaaatccaccacaaatatcatgataactaccataattatagtaattatagtaatattgttagcattaattgcagttggactgcttctatactgcaaggccagaagcacaccagtcacattaagtaaggatcaactgagtggtataaataatattgcatttagtaactga
>KJ672469.1_Human_respiratory_syncytial_virus_strain_RSVA/Homo_sapiens/USA/LA2_44/2013_complete_genome
atggagttgccaatcctcaaaacaaatgctattaccacaatccttgctgcagtcacactctgtttcgcttccagtcaaaacatcactgaagaattttatcaatcaacatgcagtgcagttagcaaaggctatcttagtgctctaagaactggttggtatactagtgttataactatagaattaagtaatatcaaggaaaataagtgtaatggtacagacgctaaggtaaaattaataaaacaagaattagataaatataaaaatgctgtaacagaattgcagttgctcatgcaaagctcaccagcagccaacagtcgagccagaagagaactaccaagatttatgaattatacactcaacaataccaaaaacaccaatgtaacattaagtaagaaaaggaaaagaagatttcttggatttttgttaggtgttggatctgcaatcgccagtggcattgccgtatccaaggtcctgcacctagaaggggaagtgaacaaaatcaaaagtgctctactatccacaaacaaggctgtagtcagcttatctaatggagtcagtgtcttaaccagcaaggtgttagacctcaaaaactatatagataaacagttgttacctattgttaacaaacaaagctgcagcatatcaaacattgaaactgtgatagagttccaacaaaagaacaacagactactagagattaccagagaatttagtgttaatgcaggtgtaactacacctgtaagcacttatatgttaactaatagtgagttattatcattaatcaatgatatgcctataacaaatgatcagaaaaagttaatgtccagcaatgttcaaatagttagacagcaaagttactctatcatgtcaataataaaagaggaagtcttagcatatgtagtacaattaccactatatggtgtaatagatactccttgttggaaactacacacatcccctctatgtacaactaacacaaaggaaggatccaacatctgcttaacaagaaccgacagaggatggtactgtgacaatgcaggatcagtatcctttttcccacaagctgaaacatgtaaagttcaatcgaatcgggtgttttgtgacacaatgaacagtttaacattaccaagtgaggtaaatctctgcaacattgacatattcaaccccaaatatgattgcaaaattatgacttcaaaaacagatgtaagcagctccgttatcacatctctaggagccattgtgtcatgctatggcaaaaccaaatgtacagcatccaataaaaatcgtgggatcataaagacattctctaacgggtgtgattatgtatcaaataagggggtggatactgtgtctgtaggtaatacattatattatgtaaataagcaagaaggcaaaagtctctatgtaaaaggtgaaccaataataaatttctatgatccattagtgttcccctctgatgaatttgatgcatcaatatctcaagtcaatgagaaaattaatcagagtctagcatttatccgtaaatcagatgaattattacataatgtaaatgctggtaaatccaccacaaatatcatgataactaccataattatagtaattatagtaatattgttagcattaattgcagttggactgcttctatactgcaaggccagaagcacaccagtcacattaagtaaggatcaactgagtggtataaataatattgcatttagtaactga
>KM042388.1_Human_respiratory_syncytial_virus_strain_RSVA/Homo_sapiens/USA/LA2_98/2013_complete_genome
atggagttgccaatcctcaaaacaaatgctattaccacaatccttgctgcagtcacactctgtttcgcttccagtcaaaacatcactgaagaattttatcaatcaacatgcagtgcagttagcaaaggctatcttagtgctctaagaactggttggtatactagtgttataactatagaattaagtaatatcaaggaaaataagtgtaatggtacagacgctaaggtaaaattaataaaacaagaattagataaatataaaaatgctgtaacagaattgcagttgctcatgcaaagctcaccagcagccaacagtcgagccagaagagaactaccaagatttatgaattatacactcaacaataccaaaaacaccaatgtaacattaagtaagaaaaggaaaagaagatttcttggatttttgttaggtgttggatctgcaatcgccagtggcattgccgtatccaaggtcctgcacctagaaggggaagtgaacaaaatcaaaagtgctctactatccacaaacaaggctgtagtcagcttatctaatggagtcagtgtcttaaccagcaaggtgttagacctcaaaaactatatagataaacagttgttacctattgttaacaaacaaagctgcagcatatcaaacattgaaactgtgatagagttccaacaaaagaacaacagactactagagattaccagagaatttagtgttaatgcaggtgtaactacacctgtaagcacttatatgttaactaatagtgagttattatcattaatcaatgatatgcctataacaaatgatcagaaaaagttaatgtccagcaatgttcaaatagttagacagcaaagttactctatcatgtcaataataaaagaggaagtcttagcatatgtagtacaattaccactatatggtgtaatagatactccttgttggaaactacacacatcccctctatgtacaaccaacacaaaggaaggatccaacatctgcttaacaagaaccgacagaggatggtactgtgacaatgcaggatcagtatcctttttcccacaagctgaaacatgtaaagttcaatcgaatcgggtgttttgtgacacaatgaacagtttaacattaccaagtgaggtaaatctctgcaacattgacatattcaaccccaaatatgattgcaaaattatgacttcaaaaacagatgtaagcagctccgttatcacatctctaggagccattgtgtcatgctatggcaaaaccaaatgtacagcatccaataaaaatcgtgggatcataaagacattctctaacgggtgtgattatgtatcaaataagggggtggatactgtgtctgtaggtaatacattatattatgtaaataagcaagaaggcaaaagtctctatgtaaaaggtgaaccaataataaatttctatgatccattagtgttcccctctgatgaatttgatgcatcaatatctcaagtcaatgagaaaattaatcagagtctagcatttatccgtaaatcagatgaattattacataatgtaaatgctggtaaatccaccacaaatatcatgataactaccataattatagtaattatagtaatattgttagcattaattgcagttggactgcttctatactgcaaggccagaagcacaccagtcacattaagtaaggatcaactgagtggtataaataatattgcatttagtaactga
>KU950509.1_Human_orthopneumovirus_strain_RSVA/Homo_sapiens/USA/TH_10221/2012_complete_genome
atggagttgccaatcttcaaaacaaatgctattaccacaatccttgctgcagtcacactctgtttcgcttccagtcaaaacatcactgaagaattttatcaatcaacatgcagtgcagttagcaaaggctatcttagtgctctaagaactggttggtatactagtgttataactatagaattaagtaatatcaaggaaaataagtgtaatggtacagacgctaaggtaaaattaataaaacaagaattagataaatataaaaatgctgtaacagaattgcagttgctcatgcaaagcacaccagcagccaacagtcgagccagaagagaactaccaagatttatgaattatacactcaacaataccaaaaacaccaatgtaacattaagtaagaaaaggaaaagaagatttcttggatttttgttaggtgttggatctgcaatcgccagtggcattgccgtatccaaggtcctgcacctagaaggggaagtgaacaaaatcaaaagtgctctactatccacaaacaaggctgtagtcagcttatctaatggagtcagtgtcttaaccagcaaggtgttagacctcaaaaactatatagataaacagttgttacctattgttaacaagcaaagctgcagcatatcaaacattgaaactgtgatagagttccaacaaaagaacaatagactactagagattaccagagaatttagtgttaatgcaggtgtaactacacctgtaagcacttatatgttaactaatagtgagttattatcattaatcaatgatatgcctataacaaatgatcagaaaaagttaatgtccagcaatgttcaaatagttagacagcaaagttactctatcatgtcaataataaaagaggaagtcttagcatatgtagtacaattaccactatatggtgtaatagatactccttgttggaaactacacacatcccctctatgtacaaccaacacaaaggaaggatccaacatctgcttaacaagaaccgacagaggatggtactgtgacaatgcaggatcagtatcctttttcccacaagctgaaacatgtaaagttcaatcgaatcgggtgttttgtgacacaatgaacagtttaacattaccaagtgaggtaaatctctgcaacattgacatattcaaccccaaatatgattgcaaaattatgacttcaaaaacagatgtaagcagctccgttatcacatctctaggagccattgtgtcatgctatggcaaaaccaaatgtacagcatccaataaaaatcgtgggatcataaagacattctctaacgggtgtgattatgtatcaaataagggggtggatactgtgtctgtaggtaatacattatattatgtaaataagcaagaaggcaaaagtctctatgtaaaaggtgaaccaataataaatttctatgatccattagtgttcccctctgatgaatttgatgcatcaatatctcaagtcaatgagaaaattaatcagagtctagcatttatccgtaaatcagatgaattattacataatgtaaatgctggtaaatccaccacaaatatcatgataactaccataattatagtaattatagtaatattgttagcattaattgcagttggactgcttctatactgcaaggccagaagcacaccagtcacattaagtaaggatcaactgagtggtataaataatattgcatttagtaactga
>KU950511.1_Human_orthopneumovirus_strain_RSVA/Homo_sapiens/USA/TH_10218/2012_complete_genome
atggagttgccaatcttcaaaacaaatgctattaccacaatccttgctgcagtcacactctgtttcgcttccagtcaaaacatcactgaagaattttatcaatcaacatgcagtgcagttagcaaaggctatcttagtgctctaagaactggttggtatactagtgttataactatagaattaagtaatatcaaggaaaataagtgtaatggtacagacgctaaggtaaaattaataaaacaagaattagataaatataaaaatgctgtaacagaattgcagttgctcatgcaaagcacaccagcagccaacagtcgagccagaagagaactaccaagatttatgaattatacactcaacaataccaaaaacaccaatgtaacattaagtaagaaaaggaaaagaagatttcttggatttttgttaggtgttggatctgcaattgccagtggcattgccgtatccaaggtcctgcacctagaaggggaagtgaacaaaatcaaaagtgctctactatccacaaacaaggctgtagtcagcttatctaatggagtcagtgtcttaaccagcaaggtgttagacctcaaaaactatatagataaacagttgttacctattgttaacaagcaaagctgcagcatatcaaacattgaaactgtgatagagttccaacaaaagaacaatagactactagagattaccagagaatttagtgttaatgcaggtgtaactacacctgtaagcacttatatgttaactaatagtgagttattatcattaatcaatgatatgcctataacaaatgatcagaaaaagttaatgtccagcaatgttcaaatagttagacagcaaagttactctatcatgtcaataataaaagaggaagtcttagcatatgtagtacaattaccactatatggtgtaatagatactccttgttggaaactacacacatcccctctatgtacaaccaacacaaaggaaggatccaacatctgcttaacaagaaccgacagaggatggtactgtgacaatgcaggatcagtatcctttttcccacaagctgaaacatgtaaagttcaatcgaatcgggtgttttgtgacacaatgaacagtttaacattaccaagtgaggtaaatctctgcaacattgacatattcaaccccaaatatgattgcaaaattatgacttcaaaaacagatgtaagcagctccgttatcacatctctaggagccattgtgtcatgctatggcaaaaccaaatgtacagcatccaataaaaatcgtgggatcataaagacattctctaacgggtgtgattatgtatcaaataagggggtggatactgtgtctgtaggtaatacattatattatgtaaataagcaagaaggcaaaagtctctatgtaaaaggtgaaccaataataaatttctatgatccattagtgttcccctctgatgaatttgatgcatcaatatctcaagtcaatgagaaaattaatcagagtctagcatttatccgtaaatcagatgaattattacataatgtaaatgctggtaaatccaccacaaatatcatgataactaccataattatagtaattatagtaatattgttagcattaattgcagttggactgcttctatactgcaaggccagaagcacaccagtcacattaagtaaggatcaactgagtggtataaataatattgcatttagtaactga
>KU950660.1_Human_orthopneumovirus_strain_RSVA/Homo_sapiens/USA/TH_10255/2012_complete_genome
atggagttgccaatcttcaaaacaaatgctattaccacaatccttgctgcagtcacactctgtttcgcttccagtcaaaacatcactgaagaattttatcaatcaacatgcagtgcagttagcaaaggctatcttagtgctctaagaactggttggtatactagtgttataactatagaattaagtaatatcaaggaaaataagtgtaatggtacagacgctaaggtaaaattaataaaacaagaattagataaatataaaaatgctgtaacagaattgcagttgctcatgcaaagcacaccagcagccaacagtcgagccagaagagaactaccaagatttatgaattatacactcaacaataccaaaaacaccaatgtaacattaagtaagaaaaggaaaagaagatttcttggatttttgttaggtgttggatctgcaatcgccagtggcattgccgtatccaaggtcctgcacctagaaggggaagtgaacaaaatcaaaagtgctctactatccacaaacaaggctgtagtcagcttatctaatggagtcagtgtcttaaccagcaaggtgttagacctcaaaaactatatagataaacagttgttacctattgttaacaagcaaagctgcagcatatcaaacattgaaactgtgatagagttccaacaaaagaacaatagactactagagattaccagagaatttagtgttaatgcaggtgtaactacacctgtaagcacttatatgttaactaatagtgagttattatcattaatcaatgatatgcctataacaaatgatcagaaaaagttaatgtccagcaatgttcaaatagttagacagcaaagttactctatcatgtcaataataaaagaggaagtcttagcatatgtagtacaattaccactatatggtgtaatagatactccttgttggaaactacacacatcccctctatgtacaaccaacacaaaggaaggatccaacatctgcttaacaagaaccgacagaggatggtactgtgacaatgcaggatcagtatcctttttcccacaagctgaaacatgtaaagttcaatcgaatcgggtgttttgtgacacaatgaacagtttaacattaccaagtgaggtaaatctctgcaacattgacatattcaaccccaaatatgattgcaaaattatgacttcaaaaacagatgtaagcagctccgttatcacatctctaggagccattgtgtcatgctatggcaaaaccaaatgtacagcatccaataaaaatcgtgggatcataaagacattctctaacgggtgtgattatgtatcaaataagggggtggatactgtgtctgtaggtaatacattatattatgtaaataagcaagaaggcaaaagtctctatgtaaaaggtgaaccaataataaatttctatgatccattagtgttcccctctgatgaatttgatgcatcaatatctcaagtcaatgagaaaattaatcagagtctagcatttatccgtaaatcagatgaattattacataatgtaaatgctggtaaatccaccacaaatatcatgataactaccataattatagtaattatagtaatattgttagcattaattgcagttggactgcttctatactgcaaggccagaagcacaccagtcacattaagtaaggatcaactgagtggtataaataatattgcatttagtaactga
>KU950674.1_Human_orthopneumovirus_strain_RSVA/Homo_sapiens/USA/TH_10311/2012_complete_genome
atggagttgccaatcttcaaaacaaatgctattaccacaatccttgctgcagtcacactctgtttcgcttccagtcaaaacatcactgaagaattttatcaatcaacatgcagtgcagttagcaaaggctatcttagtgctctaagaactggttggtatactagtgttataactatagaattaagtaatatcaaggaaaataagtgtaatggtacagacgctaaggtaaaattaataaaacaagaattagataaatataaaaatgctgtaacagaattgcagttgctcatgcaaagcacaccagcagccaacagtcgagccagaagagaactaccaagatttatgaattatacactcaacaataccaaaaacaccaatgtaacattaagtaagaaaaggaaaagaagatttcttggatttttgttaggtgttggatctgcaatcgccagtggcattgccgtatccaaggtcctgcacctagaaggggaagtgaacaaaatcaaaagtgctctactatccacaaacaaggctgtagtcagcttatctaatggagtcagtgtcttaaccagcaaggtgttagacctcaaaaactatatagataaacagttgttacctattgttaacaagcaaagctgcagcatatcaaacattgaaactgtgatagagttccaacaaaagaacaatagactactagagattaccagagaatttagtgttaatgcaggtgtaactacacctgtaagcacttatatgttaactaatagtgagttattatcattaatcaatgatatgcctataacaaatgatcagaaaaagttaatgtccagcaatgttcaaatagttagacagcaaagttactctatcatgtcaataataaaagaggaagtcttagcatatgtagtacaattaccactatatggtgtaatagatactccttgttggaaactacacacatcccctctatgtacaaccaacacaaaggaaggatccaacatctgcttaacaagaaccgacagaggatggtactgtgacaatgcaggatcagtatcctttttcccacaagctgaaacatgtaaagttcaatcgaatcgggtgttttgtgacacaatgaacagtttaacattaccaagtgaggtaaatctctgcaacattgacatattcaaccccaaatatgattgcaaaattatgacttcaaaaacagatgtaagcagctccgttatcacatctctaggagccattgtgtcatgctatggcaaaaccaaatgtacagcatccaataaaaatcgtgggatcataaagacattctctaacgggtgtgattatgtatcaaataagggggtggatactgtgtctgtaggtaatacattatattatgtaaataagcaagaaggcaaaagtctctatgtaaaaggtgaaccaataataaatttctatgatccattagtgttcccctctgatgaatttgatgcatcaatatctcaagtcaatgagaaaattaatcagagtctagcatttatccgtaaatcagatgaattattacataatgtaaatgctggtaaatccaccacaaatatcatgataactaccataattatagtaattatagtaatattgttagcattaattgcagttggactgcttctatactgcaaggccagaagcacaccagtcacattaagtaaggatcaactgagtggtataaataatattgcatttagtaactga
>KU950680.1_Human_orthopneumovirus_strain_RSVA/Homo_sapiens/USA/TH_10195/2012_complete_genome
atggagttgccaatcttcaaaacaaatgctattaccacaatccttgctgcagtcacactctgtttcgcttccagtcaaaacatcactgaagaattttatcaatcaacatgcagtgcagttagcaaaggctatcttagtgctctaagaactggttggtatactagtgttataactatagaattaagtaatatcaaggaaaataagtgtaatggtacagacgctaaggtaaaattaataaaacaagaattagataaatataaaaatgctgtaacagaattgcagttgctcatgcaaagcacaccagcagccaacagtcgagccagaagagaactaccaagatttatgaattatacactcaacaataccaaaaacaccaatgtaacattaagtaagaaaaggaaaagaagatttcttggatttttgttaggtgttggatctgcaatcgccagtggcattgccgtatccaaggtcctgcacctagaaggggaagtgaacaaaatcaaaagtgctctactatccacaaacaaggctgtagtcagcttatctaatggagtcagtgtcttaaccagcaaggtgttagacctcaaaaactatatagataaacagttgttacctattgttaacaagcaaagctgcagcatatcaaacattgaaactgtgatagagttccaacaaaagaacaatagactactagagattaccagagaatttagtgttaatgcaggtgtaactacacctgtaagcacttatatgttaactaatagtgagttattatcattaatcaatgatatgcctataacaaatgatcagaaaaagttaatgtccagcaatgttcaaatagttagacagcaaagttactctatcatgtcaataataaaagaggaagtcttagcatatgtagtacaattaccactatatggtgtaatagatactccttgttggaaactacacacatcccctctatgtacaaccaacacaaaggaaggatccaacatctgcttaacaagaaccgacagaggatggtactgtgacaatgcaggatcagtatcctttttcccacaagctgaaacatgtaaagttcaatcgaatcgggtgttttgtgacacaatgaacagtttaacattaccaagtgaggtaaatctctgcaacattgacatattcaaccccaaatatgattgcaaaattatgacttcaaaaacagatgtaagcagctccgttatcacatctctaggagccattgtgtcatgctatggcaaaaccaaatgtacagcatccaataaaaatcgtgggatcataaagacattctctaacgggtgtgattatgtatcaaataagggggtggatactgtgtctgtaggtaatacattatattatgtaaataagcaagaaggcaaaagtctctatgtaaaaggtgaaccaataataaatttctatgatccattagtgttcccctctgatgaatttgatgcatcaatatctcaagtcaatgagaaaattaatcagagtctagcatttatccgtaaatcagatgaattattacataatgtaaatgctggtaaatccaccacaaatatcatgataactaccataattatagtaattatagtaatattgttagcattaattgcagttggactgcttctatactgcaaggccagaagcacaccagtcacattaagtaaggatcaactgagtggtataaataatattgcatttagtaactga
>KU950485.1_Human_orthopneumovirus_strain_RSVA/Homo_sapiens/USA/TH_10210/2012_complete_genome
atggagttgccaatcttcaaaacaaatgctattaccacaatccttgctgcagtcacactctgtttcgcttccagtcaaaacatcactgaagaattttatcaatcaacatgcagtgcagttagcaaaggctatcttagtgctctaagaactggttggtatactagtgttataactatagaattaagtaatatcaaggaaaataagtgtaatggtacagacgctaaggtaaaattaataaaacaagaattagataaatataaaaatgctgtaacagaattgcagttgctcatgcaaagcacaccagcagccaacagtcgagccagaagagaactaccaagatttatgaattatacactcaacaataccaaaaacaccaatgtaacattaagtaagaaaaggaaaagaagatttcttggatttttgttaggtgttggatctgcaatcgccagtggcattgccgtatccaaggtcctgcacctagaaggggaagtgaacaaaatcaaaagtgctctactatccacaaacaaggctgtagtcagcttatctaatggagtcagtgtcttaaccagcaaggtgttagacctcaaaaactatatagataaacagttgttacctattgttaacaagcaaagctgcagcatatcaaacattgaaactgtgatagagttccaacaaaagaacaatagactactagagattaccagagaatttagtgttaatgcaggtgtaactacacctgtaagcacttatatgttaactaatagtgagttattatcattaatcaatgatatgcctataacaaatgatcagaaaaagttaatgtccagcaatgttcaaatagttagacagcaaagttactctatcatgtcaataataaaagaggaagtcttagcatatgtagtacaattaccactatatggtgtaatagatactccttgttggaaactacacacatcccctctatgtacaaccaacacaaaggaaggatccaacatctgcttaacaagaaccgacagaggatggtactgtgacaatgcaggatcagtatcctttttcccacaagctgaaacatgtaaagttcaatcgaatcgggtgttttgtgacacaatgaacagtttaacattaccaagtgaggtaaatctctgcaacattgacatattcaaccccaaatatgattgcaaaattatgacttcaaaaacagatgtaagtagctccgttatcacatctctaggagccattgtgtcatgctatggcaaaaccaaatgtacagcatccaataaaaatcgtgggatcataaagacattctctaacgggtgtgattatgtatcaaataagggggtggatactgtgtctgtaggtaatacattatattatgtaaataagcaagaaggcaaaagtctctatgtaaaaggtgaaccaataataaatttctatgatccattagtgttcccctctgatgaatttgatgcatcaatatctcaagtcaatgagaaaattaatcagagtctagcatttatccgtaaatcagatgaattattacataatgtaaatgctggtaaatccaccacaaatatcatgataactaccataattatagtaattatagtaatattgttagcattaattgcagttggactgcttctatactgcaaggccagaagcacaccagtcacattaagtaaggatcaactgagtggtataaataatattgcatttagtaactga
>KU950572.1_Human_orthopneumovirus_strain_RSVA/Homo_sapiens/USA/TH_10209/2012_complete_genome
atggagttgccaatcttcaaaacaaatgctattaccacaatccttgctgcagtcacactctgtttcgcttccagtcaaaacatcactgaagaattttatcaatcaacatgcagtgcagttagcaaaggctatcttagtgctctaagaactggttggtatactagtgttataactatagaattaagtaatatcaaggaaaataagtgtaatggtacagacgctaaggtaaaattaataaaacaagaattagataaatataaaaatgctgtaacagaattgcagttgctcatgcaaagcacaccagcagccaacagtcgagccagaagagaactaccaagatttatgaattatacactcaacaataccaaaaacaccaatgtaacattaagtaagaaaaggaaaagaagatttcttggatttttgttaggtgttggatctgcaatcgccagtggcattgccgtatccaaggtcctgcacctagaaggggaagtgaacaaaatcaaaagtgctctactatccacaaacaaggctgtagtcagcttatctaatggagtcagtgtcttaaccagcaaggtgttagacctcaaaaactatatagataaacagttgttacctattgttaacaagcaaagctgcagcatatcaaacattgaaactgtgatagagttccaacaaaagaacaatagactactagagattaccagagaatttagtgttaatgcaggtgtaactacacctgtaagcacttatatgttaactaatagtgagttattatcattaatcaatgatatgcctataacaaatgatcagaaaaagttaatgtccagcaatgttcaaatagttagacagcaaagttactctatcatgtcaataataaaagaggaagtcttagcatatgtagtacaattaccactatatggtgtaatagatactccttgttggaaactacacacatcccctctatgtacaaccaacacaaaggaaggatccaacatctgcttaacaagaaccgacagaggatggtactgtgacaatgcaggatcagtatcctttttcccacaagctgaaacatgtaaagttcaatcgaatcgggtgttttgtgacacaatgaacagtttaacattaccaagtgaggtaaatctctgcaacattgacatattcaaccccaaatatgattgcaaaattatgacttcaaaaacagatgtaagcagctccgttatcacatctctaggagccattgtgtcatgctatggcaaaaccaaatgtacagcatccaataaaaatcgtgggatcataaagacattctctaacgggtgtgattatgtatcaaataagggggtggatactgtgtctgtaggtaatacattatattatgtaaataagcaagaaggcaaaagtctctatgtaaaaggtgaaccaataataaatttctatgatccattagtgttcccctctgatgaatttgatgcatcaatatctcaagtcaatgagaaaattaatcagagtctagcatttatccgtaaatcagatgaattattacataatgtaaatgctggtaaatccaccacaaatatcatgataactaccataattatagtaattatagtaatattgttagcattaattgcagttggactgcttctatactgcaaggccagaagcacaccagtcacattaagtaaggatcaactgagtggtataaataatattgcatttagtaactga
>KX894804.1_Human_orthopneumovirus_strain_RSVA/Homo_sapiens/USA/TH_10255P/2013_complete_genome
atggagttgccaatcttcaaaacaaatgctattaccacaatccttgctgcagtcacactctgtttcgcttccagtcaaaacatcactgaagaattttatcaatcaacatgcagtgcagttagcaaaggctatcttagtgctctaagaactggttggtatactagtgttataactatagaattaagtaatatcaaggaaaataagtgtaatggtacagacgctaaggtaaaattaataaaacaagaattagataaatataaaaatgctgtaacagaattgcagttgctcatgcaaagcacaccagcagccaacagtcgagccagaagagaactaccaagatttatgaattatacactcaacaataccaaaaacaccaatgtaacattaagtaagaaaaggaaaagaagatttcttggatttttgttaggtgttggatctgcaatcgccagtggcattgccgtatccaaggtcctgcacctagaaggggaagtgaacaaaatcaaaagtgctctactatccacaaacaaggctgtagtcagcttatctaatggagtcagtgtcttaaccagcaaggtgttagacctcaaaaactatatagataaacagttgttacctattgttaacaagcaaagctgcagcatatcaaacattgaaactgtgatagagttccaacaaaagaacaatagactactagagattaccagagaatttagtgttaatgcaggtgtaactacacctgtaagcacttatatgttaactaatagtgagttattatcattaatcaatgatatgcctataacaaatgatcagaaaaagttaatgtccagcaatgttcaaatagttagacagcaaagttactctatcatgtcaataataaaagaggaagtcttagcatatgtagtacaattaccactatatggtgtaatagatactccttgttggaaactacacacatcccctctatgtacaaccaacacaaaggaaggatccaacatctgcttaacaagaaccgacagaggatggtactgtgacaatgcaggatcagtatcctttttcccacaagctgaaacatgtaaagttcaatcgaatcgggtgttttgtgacacaatgaacagtttaacattaccaagtgaggtaaatctctgcaacattgacatattcaaccccaaatatgattgcaaaattatgacttcaaaaacagatgtaagcagctccgttatcacatctctaggagccattgtgtcatgctatggcaaaaccaaatgtacagcatccaataaaaatcgtgggatcataaagacattctctaacgggtgtgattatgtatcaaataagggggtggatactgtgtctgtaggtaatacattatattatgtaaataagcaagaaggcaaaagtctctatgtaaaaggtgaaccaataataaatttctatgatccattagtgttcccctctgatgaatttgatgcatcaatatctcaagtcaatgagaaaattaatcagagtctagcatttatccgtaaatcagatgaattattacataatgtaaatgctggtaaatccaccacaaatatcatgataactaccataattatagtaattatagtaatattgttagcattaattgcagttggactgcttctatactgcaaggccagaagcacaccagtcacattaagtaaggatcaactgagtggtataaataatattgcatttagtaactga
>KJ672451.1_Human_respiratory_syncytial_virus_strain_RSVA/Homo_sapiens/USA/LA2_103/2012_complete_genome
atggagttgccaatcttcaaaacaaatgctattaccacaatccttgctgcagtcacactctgtttcgcttccagtcaaaacatcactgaagaattttatcaatcaacatgcagtgcagttagcaaaggctatcttagtgctctaagaactggttggtatactagtgttataactatagaattaagtaatatcaaggaaaataagtgtaatggtacagacgctaaggtaaaattaataaaacaagaattagataaatataaaaatgctgtaacagaattgcagttgctcatgcaaagcacaccagcagccaacagtcgagccagaagagaactaccaagatttatgaattatacactcaacaataccaaaaacaccaatgtaacattaagtaagaaaaggaaaagaagatttcttggatttttgttaggtgttggatctgcaatcgccagtggcattgccgtatccaaggtcctgcacctagaaggggaagtgaacaaaatcaaaagtgctctactatccacaaacaaggctgtagtcagcttatctaatggagtcagtgtcttaaccagcaaggtgttagacctcaaaaactatatagataaacagttgttacctattgttaacaagcaaagctgcagcatatcaaacattgaaactgtgatagagttccaacaaaagaacaatagactactagagattaccagagaatttagtgttaatgcaggtgtaactacacctgtaagcacttatatgttaactaatagtgagttattatcattaatcaatgatatgcctataacaaatgatcagaaaaagttaatgtccagcaatgttcaaatagttagacagcaaagttactctatcatgtcaataataaaagaggaagtcttagcatatgtagtacaattaccactatatggtgtaatagatactccttgttggaaactacacacatcccctctatgtacaaccaacacaaaggaaggatccaacatctgcttaacaagaaccgacagaggatggtactgtgacaatgcaggatcagtatcctttttcccacaagctgaaacatgtaaagttcaatcgaatcgggtgttttgtgacacaatgaacagtttaacattaccaagtgaggtaaatctctgcaacattgacatattcaaccccaaatatgattgcaaaattatgacttcaaaaacagatgtaagcagctccgttatcacatctctaggagccattgtgtcatgctatggcaaaaccaaatgtacagcatccaataaaaatcgtgggatcataaagacattctctaacgggtgtgattatgtatcaaataagggggtggatactgtgtctgtaggtaatacattatattatgtaaataagcaagaaggcaaaagtctctatgtaaaaggtgaaccaataataaatttctatgatccattagtgttcccctctgatgaatttgatgcatcaatatctcaagtcaatgagaaaattaatcagagtctagcatttatccgtaaatcagatgaattattacataatgtaaatgctggtaaatccaccacaaatatcatgataactaccataattatagtaattatagtaatattgttagcattaattgcagttggactgcttctatactgcaaggccagaagcacaccagtcacattaagtaaggatcaactgagtggtataaataatattgcatttagtaactga
>KJ672466.1_Human_respiratory_syncytial_virus_strain_RSVA/Homo_sapiens/USA/LA2_08/2012_complete_genome
atggagttgccaatcttcaaaacaaatgctattaccacaatccttgctgcagtcacactctgtttcgcttccagtcaaaacatcactgaagaattttatcaatcaacatgcagtgcagttagcaaaggctatcttagtgctctaagaactggttggtatactagtgttataactatagaattaagtaatatcaaggaaaataagtgtaatggtacagacgctaaggtaaaattaataaaacaagaattagataaatataaaaatgctgtaacagaattgcagttgctcatgcaaagcacaccagcagccaacagtcgagccagaagagaactaccaagatttatgaattatacactcaacaataccaaaaacaccaatgtaacattaagtaagaaaaggaaaagaagatttcttggatttttgttaggtgttggatctgcaatcgccagtggcattgccgtatccaaggtcctgcacctagaaggggaagtgaacaaaatcaaaagtgctctactatccacaaacaaggctgtagtcagcttatctaatggagtcagtgtcttaaccagcaaggtgttagacctcaaaaactatatagataaacagttgttacctattgttaacaagcaaagctgcagcatatcaaacattgaaactgtgatagagttccaacaaaagaacaatagactactagagattaccagagaatttagtgttaatgcaggtgtaactacacctgtaagcacttatatgttaactaatagtgagttattatcattaatcaatgatatgcctataacaaatgatcagaaaaagttaatgtccagcaatgttcaaatagttagacagcaaagttactctatcatgtcaataataaaagaggaagtcttagcatatgtagtacaattaccactatatggtgtaatagatactccttgttggaaactacacacatcccctctatgtacaaccaacacaaaggaaggatccaacatctgcttaacaagaaccgacagaggatggtactgtgacaatgcaggatcagtatcctttttcccacaagctgaaacatgtaaagttcaatcgaatcgggtgttttgtgacacaatgaacagtttaacattaccaagtgaggtaaatctctgcaacattgacatattcaaccccaaatatgattgcaaaattatgacttcaaaaacagatgtaagcagctccgttatcacatctctaggagccattgtgtcatgctatggcaaaaccaaatgtacagcatccaataaaaatcgtgggatcataaagacattctctaacgggtgtgattatgtatcaaataagggggtggatactgtgtctgtaggtaatacattatattatgtaaataagcaagaaggcaaaagtctctatgtaaaaggtgaaccaataataaatttctatgatccattagtgttcccctctgatgaatttgatgcatcaatatctcaagtcaatgagaaaattaatcagagtctagcatttatccgtaaatcagatgaattattacataatgtaaatgctggtaaatccaccacaaatatcatgataactaccataattatagtaattatagtaatattgttagcattaattgcagttggactgcttctatactgcaaggccagaagcacaccagtcacattaagtaaggatcaactgagtggtataaataatattgcatttagtaactga
>KJ672470.1_Human_respiratory_syncytial_virus_strain_RSVA/Homo_sapiens/USA/LA2_34/2012_complete_genome
atggagttgccaatcttcaaaacaaatgctattaccacaatccttgctgcagtcacactctgtttcgcttccagtcaaaacatcactgaagaattttatcaatcaacatgcagtgcagttagcaaaggctatcttagtgctctaagaactggttggtatactagtgttataactatagaattaagtaatatcaaggaaaataagtgtaatggtacagacgctaaggtaaaattaataaaacaagaattagataaatataaaaatgctgtaacagaattgcagttgctcatgcaaagcacaccagcagccaacagtcgagccagaagagaactaccaagatttatgaattatacactcaacaataccaaaaacaccaatgtaacattaagtaagaaaaggaaaagaagatttcttggatttttgttaggtgttggatctgcaatcgccagtggcattgccgtatccaaggtcctgcacctagaaggggaagtgaacaaaatcaaaagtgctctactatccacaaacaaggctgtagtcagcttatctaatggagtcagtgtcttaaccagcaaggtgttagacctcaaaaactatatagataaacagttgttacctattgttaacaagcaaagctgcagcatatcaaacattgaaactgtgatagagttccaacaaaagaacaatagactactagagattaccagagaatttagtgttaatgcaggtgtaactacacctgtaagcacttatatgttaactaatagtgagttattatcattaatcaatgatatgcctataacaaatgatcagaaaaagttaatgtccagcaatgttcaaatagttagacagcaaagttactctatcatgtcaataataaaagaggaagtcttagcatatgtagtacaattaccactatatggtgtaatagatactccttgttggaaactacacacatcccctctatgtacaaccaacacaaaggaaggatccaacatctgcttaacaagaaccgacagaggatggtactgtgacaatgcaggatcagtatcctttttcccacaagctgaaacatgtaaagttcaatcgaatcgggtgttttgtgacacaatgaacagtttaacattaccaagtgaggtaaatctctgcaacattgacatattcaaccccaaatatgattgcaaaattatgacttcaaaaacagatgtaagcagctccgttatcacatctctaggagccattgtgtcatgctatggcaaaaccaaatgtacagcatccaataaaaatcgtgggatcataaagacattctctaacgggtgtgattatgtatcaaataagggggtggatactgtgtctgtaggtaatacattatattatgtaaataagcaagaaggcaaaagtctctatgtaaaaggtgaaccaataataaatttctatgatccattagtgttcccctctgatgaatttgatgcatcaatatctcaagtcaatgagaaaattaatcagagtctagcatttatccgtaaatcagatgaattattacataatgtaaatgctggtaaatccaccacaaatatcatgataactaccataattatagtaattatagtaatattgttagcattaattgcagttggactgcttctatactgcaaggccagaagcacaccagtcacattaagtaaggatcaactgagtggtataaataatattgcatttagtaactga
>KJ672424.1_Human_respiratory_syncytial_virus_strain_RSVA/Homo_sapiens/USA/LA2_106/2012_complete_genome
atggagttgccaatcttcaaaacaaatgctattaccacaatccttgctgcagtcacactctgtttcgcttccagtcaaaacatcactgaagaattttatcaatcaacatgcagtgcagttagcaaaggctatcttagtgctctaagaactggttggtatactagtgttataactatagaattaagtaatatcaaggaaaataagtgtaatggtacagacgctaaggtaaaattaataaaacaagaattagataaatataaaaatgctgtaacagaattgcagttgctcatgcaaagcacaccagcagccaacagtcgagccagaagagaactaccaagatttatgaattatacactcaacaataccaaaaacaccaatgtaacattaagtaagaaaaggaaaagaagatttcttggatttttgttaggtgttggatctgcaatcgccagtggcattgccgtatccaaggtcctgcacctagaaggggaagtgaacaaaatcaaaagtgctctactatccacaaacaaggctgtagtcagcttatctaatggagtcagtgtcttaaccagcaaggtgttagacctcaaaaactatatagataaacagttgttacctattgttaacaagcaaagctgcagcatatcaaacattgaaactgtgatagagttccaacaaaagaacaatagactactagagattaccagagaatttagtgttaatgcaggtgtaactacacctgtaagcacttatatgttaactaatagtgagttattatcattaatcaatgatatgcctataacaaatgatcagaaaaagttaatgtccagcaatgttcaaatagttagacagcaaagttactctatcatgtcaataataaaagaggaagtcttagcatatgtagtacaattaccactatatggtgtaatagatactccttgttggaaactacacacatcccctctatgtacaaccaacacaaaggaaggatccaacatctgcttaacaagaaccgacagaggatggtactgtgacaatgcaggatcagtatcctttttcccacaagctgaaacatgtaaagttcaatcgaatcgggtgttttgtgacacaatgaacagtttaacattaccaagtgaggtaaatctctgcaacattgacatattcaaccccaaatatgattgcaaaattatgacttcaaaaacagatgtaagcagctccgttatcacatctctaggagccattgtgtcatgctatggcaaaaccaaatgtacagcatccaataaaaatcgtgggatcataaagacattctctaacgggtgtgattatgtatcaaataagggggtggatactgtgtctgtaggtaatacattatattatgtaaataagcaagaaggcaaaagtctctatgtaaaaggtgaaccaataataaatttctatgatccattagtgttcccctctgatgaatttgatgcatcaatatctcaagtcaatgagaaaattaatcagagtctagcatttatccgtaaatcagatgaattattacataatgtaaatgctggtaaatccaccacaaatatcatgataactaccataattatagtaattatagtaatattgttagcattaattgcagttggactgcttctatactgcaaggccagaagcacaccagtcacattaagtaaggatcaactgagtggtataaataatattgcatttagtaactga
>KJ672461.1_Human_respiratory_syncytial_virus_strain_RSVA/Homo_sapiens/USA/LA2_105/2012_complete_genome
atggagttgccaatcttcaaaacaaatgctattaccacaatccttgctgcagtcacactctgtttcgcttccagtcaaaacatcactgaagaattttatcaatcaacatgcagtgcagttagcaaaggctatcttagtgctctaagaactggttggtatactagtgttataactatagaattaagtaatatcaaggaaaataagtgtaatggtacagacgctaaggtaaaattaataaaacaagaattagataaatataaaaatgctgtaacagaattgcagttgctcatgcaaagcacaccagcagccaacagtcgagccagaagagaactaccaagatttatgaattatacactcaacaataccaaaaacaccaatgtaacattaagtaagaaaaggaaaagaagatttcttggatttttgttaggtgttggatctgcaatcgccagtggcattgccgtatccaaggtcctgcacctagaaggggaagtgaacaaaatcaaaagtgctctactatccacaaacaaggctgtagtcagcttatctaatggagtcagtgtcttaaccagcaaggtgttagacctcaaaaactatatagataaacagttgttacctattgttaacaagcaaagctgcagcatatcaaacattgaaactgtgatagagttccaacaaaagaacaatagactactagagattaccagagaatttagtgttaatgcaggtgtaactacacctgtaagcacttatatgttaactaatagtgagttattatcattaatcaatgatatgcctataacaaatgatcagaaaaagttaatgtccagcaatgttcaaatagttagacagcaaagttactctatcatgtcaataataaaagaggaagtcttagcatatgtagtacaattaccactatatggtgtaatagatactccttgttggaaactacacacatcccctctatgtacaaccaacacaaaggaaggatccaacatctgcttaacaagaaccgacagaggatggtactgtgacaatgcaggatcagtatcctttttcccacaagctgaaacatgtaaagttcaatcgaatcgggtgttttgtgacacaatgaacagtttaacattaccaagtgaggtaaatctctgcaacattgacatattcaaccccaaatatgattgcaaaattatgacttcaaaaacagatgtaagcagctccgttatcacatctctaggagccattgtgtcatgctatggcaaaaccaaatgtacagcatccaataaaaatcgtgggatcataaagacattctctaacgggtgtgattatgtatcaaataagggggtggatactgtgtctgtaggtaatacattatattatgtaaataagcaagaaggcaaaagtctctatgtaaaaggtgaaccaataataaatttctatgatccattagtgttcccctctgatgaatttgatgcatcaatatctcaagtcaatgagaaaattaatcagagtctagcatttatccgtaaatcagatgaattattacataatgtaaatgctggtaaatccaccacaaatatcatgataactaccataattatagtaattatagtaatattgttagcattaattgcagttggactgcttctatactgcaaggccagaagcacaccagtcacattaagtaaggatcaactgagtggtataaataatattgcatttagtaactga
>KJ672452.1_Human_respiratory_syncytial_virus_strain_RSVA/Homo_sapiens/USA/LA2_91/2013_complete_genome
atggagttgccaatcttcaaaacaaatgctattaccacaatccttgctgcagtcacactctgtttcgcttccagtcaaaacatcactgaagaattttatcaatcaacatgcagtgcagttagcaaaggctatcttagtgctctaagaactggttggtatactagtgttataactatagaattaagtaatatcaaggaaaataagtgtaatggtacagacgctaaggtaaaattaataaaacaagaattagataaatataaaaatgctgtaacagaattgcagttgctcatgcaaagcacaccagcagccaacagtcgagccagaagagaactaccaagatttatgaattatacactcaacaataccaaaaacaccaatgtaacattaagtaagaaaaggaaaagaagatttcttggatttttgttaggtgttggatctgcaatcgccagtggcattgccgtatccaaggtcctgcacctagaaggggaagtgaacaaaatcaaaagtgctctactatccacaaacaaggctgtagtcagcttatctaatggagtcagtgtcttaaccagcaaggtgttagacctcaaaaactatatagataaacagttgttacctattgttaacaagcaaagctgcagcatatcaaacattgaaactgtgatagagttccaacaaaagaacaatagactactagagattaccagagaatttagtgttaatgcaggtgtaactacacctgtaagcacttatatgttaactaatagtgagttattatcattaatcaatgatatgcctataacaaatgatcagaaaaagttaatgtccagcaatgttcaaatagttagacagcaaagttactctatcatgtcaataataaaagaggaagtcttagcatatgtagtacaattaccactatatggtgtaatagatactccttgttggaaactacacacatcccctctatgtacaaccaacacaaaggaaggatccaacatctgcttaacaagaaccgacagaggatggtactgtgacaatgcaggatcagtatcctttttcccacaagctgaaacatgtaaagttcaatcgaatcgggtgttttgtgacacaatgaacagtttaacattaccaagtgaggtaaatctctgcaacattgacatattcaaccccaaatatgattgcaaaattatgacttcaaaaacagatgtaagcagctccgttatcacatctctaggagccattgtgtcatgctatggcaaaaccaaatgtacagcatccaataaaaatcgtgggatcataaagacattctctaacgggtgtgattatgtatcaaataagggggtggatactgtgtctgtaggtaatacattatattatgtaaataagcaagaaggcaaaagtctctatgtaaaaggtgaaccaataataaatttctatgatccattagtgttcccctctgatgaatttgatgcatcaatatctcaagtcaatgagaaaattaatcagagtctagcatttatccgtaaatcagatgaattattacataatgtaaatgctggtaaatccaccacaaatatcatgataactaccataattatagtaattatagtaatattgttagcattaattgcagttggactgcttctatactgcaaggccagaagcacaccagtcacattaagtaaggatcaactgagtggtataaataatattgcatttagtaactga
>KM042383.1_Human_respiratory_syncytial_virus_strain_RSVA/Homo_sapiens/USA/LA2_90/2012_complete_genome
atggagttgccaatcttcaaaacaaatgctattaccacaatccttgctgcagtcacactctgtttcgcttccagtcaaaacatcactgaagaattttatcaatcaacatgcagtgcagttagcaaaggctatcttagtgctctaagaactggttggtatactagtgttataactatagaattaagtaatatcaaggaaaataagtgtaatggtacagacgctaaggtaaaattaataaaacaagaattagataaatataaaaatgctgtaacagaattgcagttgctcatgcaaagcacaccagcagccaacagtcgagccagaagagaactaccaagatttatgaattatacactcaacaataccaaaaacaccaatgtaacattaagtaagaaaaggaaaagaagatttcttggatttttgttaggtgttggatctgcaatcgccagtggcattgccgtatccaaggtcctgcacctagaaggggaagtgaacaaaatcaaaagtgctctactatccacaaacaaggctgtagtcagcttatctaatggagtcagtgtcttaaccagcaaggtgttagacctcaaaaactatatagataaacagttgttacctattgttaacaagcaaagctgcagcatatcaaacattgaaactgtgatagagttccaacaaaagaacaatagactactagagattaccagagaatttagtgttaatgcaggtgtaactacacctgtaagcacttatatgttaactaatagtgagttattatcattaatcaatgatatgcctataacaaatgatcagaaaaagttaatgtccagcaatgttcaaatagttagacagcaaagttactctatcatgtcaataataaaagaggaagtcttagcatatgtagtacaattaccactatatggtgtaatagatactccttgttggaaactacacacatcccctctatgtacaaccaacacaaaggaaggatccaacatctgcttaacaagaaccgacagaggatggtactgtgacaatgcaggatcagtatcctttttcccacaagctgaaacatgtaaagttcaatcgaatcgggtgttttgtgacacaatgaacagtttaacattaccaagtgaggtaaatctctgcaacattgacatattcaaccccaaatatgattgcaaaattatgacttcaaaaacagatgtaagcagctccgttatcacatctctaggagccattgtgtcatgctatggcaaaaccaaatgtacagcatccaataaaaatcgtgggatcataaagacattctctaacgggtgtgattatgtatcaaataagggggtggatactgtgtctgtaggtaatacattatattatgtaaataagcaagaaggcaaaagtctctatgtaaaaggtgaaccaataataaatttctatgatccattagtgttcccctctgatgaatttgatgcatcaatatctcaagtcaatgagaaaattaatcagagtctagcatttatccgtaaatcagatgaattattacataatgtaaatgctggtaaatccaccacaaatatcatgataactaccataattatagtaattatagtaatattgttagcattaattgcagttggactgcttctatactgcaaggccagaagcacaccagtcacattaagtaaggatcaactgagtggtataaataatattgcatttagtaactga
>KJ672464.1_Human_respiratory_syncytial_virus_strain_RSVA/Homo_sapiens/USA/LA2_04/2012_complete_genome
atggagttgccaatcttcaaaacaaatgctattaccactatccttgctgcagtcacactctgtttcgcttccagtcaaaacatcactgaagaattttatcaatcaacatgcagtgcagttagcaaaggctatcttagtgctctaagaactggttggtatactagtgttataactatagaattaagtaatatcaaggaaaataagtgtaatggtacagacgctaaggtaaaattaataaaacaagaattagataaatataaaaatgctgtaacagaattgcagttgctcatgcaaagcacaccagcagccaacagtcgagccagaagagaactaccaagatttatgaattatacactcaacaataccaaaaacaccaatgtaacattaagtaagaaaaggaaaagaagatttcttggatttttgttaggtgttggatctgcaatcgccagtggcattgccgtatccaaggtcctgcacctagaaggggaagtgaacaaaatcaaaagtgctctactatccacaaacaaggctgtagtcagcttatctaatggagtcagtgtcttaaccagcaaggtgttagacctcaaaaactatatagataaacagttgttacctattgttaacaagcaaagctgcagcatatcaaacattgaaactgtgatagagttccaacaaaagaacaatagactactagagattaccagagaatttagtgttaatgcaggtgtaactacacctgtaagcacttatatgttaactaatagtgagttattatcattaatcaatgatatgcctataacaaatgatcagaaaaagttaatgtccagcaatgttcaaatagttagacagcaaagttactctatcatgtcaataataaaagaggaagtcttagcatatgtagtacaattaccactatatggtgtaatagatactccttgttggaaactacacacatcccctctatgtacaaccaacacaaaggaaggatccaacatctgcttaacaagaaccgacagaggatggtactgtgacaatgcaggatcagtatcctttttcccacaagctgaaacatgtaaagttcaatcgaatcgggtgttttgtgacacaatgaacagtttaacattaccaagtgaggtaaatctctgcaacattgacatattcaaccccaaatatgattgcaaaattatgacttcaaaaacagatgtaagcagctccgttatcacatctctaggagccattgtgtcatgctatggcaaaaccaaatgtacagcatccaataaaaatcgtgggatcataaagacattctctaacgggtgtgattatgtatcaaataagggggtggatactgtgtctgtaggtaatacattatattatgtaaataagcaagaaggcaaaagtctctatgtaaaaggtgaaccaataataaatttctatgatccattagtgttcccctctgatgaatttgatgcatcaatatctcaagtcaatgagaaaattaatcagagtctagcatttatccgtaaatcagatgaattattacataatgtaaatgctggtaaatccaccacaaatatcatgataactaccataattatagtaattatagtaatattgttagcattaattgcagttggactgcttctatactgcaaggccagaagcacaccagtcacattaagtaaggatcaactaagtggtataaataatattgcatttagtaactga
>KU950474.1_Human_orthopneumovirus_strain_RSVA/Homo_sapiens/USA/TH_10098/2012_complete_genome
atggagttgccaatcttcaaaacaaatgctattaccacaatccttgctgcagtcacactctgtttcgcttccagtcaaaacatcactgaagaattttatcaatcaacatgcagtgcagttagcaaaggctatcttagtgctctaagaactggttggtatactagtgttataactatagaattaagtaatatcaaggaaaataagtgtaatggtacagacgctaaggtaaaattaataaaacaagaattagataaatataaaaatgctgtaacagaattgcagttgctcatgcaaagcacaccagcagccaacagtcgagccagaagagaactaccaagatttatgaattatacactcaacaataccaaaaacaccaatgtaacattaagtaagaaaaggaaaagaagatttcttggatttttgttaggtgttggatctgcaatcgccagtggcattgccgtatccaaggtcctgcacctagaaggggaagtgaacaaaatcaaaagtgctctactatccacaaacaaggctgtagtcagcttatctaatggagtcagtgtcttaaccagcaaggtgttagacctcaaaaactatatagataaacagttgttacctattgttaacaagcaaagctgcagcatatcaaacattgaaactgtgatagagttccaacaaaagaacaatagactactagagattaccagagaatttagtgttaatgcaggtgtaactacacctgtaagcacttatatgttaactaatagtgagttattatcattaatcaatgatatgcctataacaaatgatcagaaaaagttaatgtccagcaatgttcaaatagttagacagcaaagttactctatcatgtcaataataaaagaggaagtcttagcatatgtagtacaattaccactatatggtgtaatagatactccttgttggaaactacacacatcccctctatgtacaaccaacacaaaggaaggatccaacatctgcttaacaagaaccgacagaggatggtactgtgacaatgcaggatcagtatcctttttcccacaagctgaaacatgtaaagttcaatcgaatcgggtgttttgtgacacaatgaacagtttaacattaccaagtgaggtaaatctctgcaacattgacatattcaaccccaaatatgattgcaaaattatgacttcaaaaacagatgtaagcagctccgttatcacatctctaggagccattgtgtcatgctatggcaaaaccaaatgtacagcatccaataaaaatcgtgggatcataaagacattctctaacgggtgtgattatgtatcaaataagggggtggatactgtgtctgtaggtaatacattatattatgtaaataagcaagaaggcaaaagtctctatgtaaaaggtgaaccaataataaatttctatgatccattagtgttcccctctgatgaatttgatgcatcaatatctcaagtcaatgagaaaattaatcagagtctagcatttatccgtaaatcagatgaattattacataatgtaaatgctggtaaatccaccacaaatatcatgataactaccataattatagtaattatagtaatattgttagcattaattgcagttggactgcttctatactgcaaggccagaagcacaccagtcacattaagtaaggatcaactgagtggtataaataatattgcatttagtaactga
>KM042386.1_Human_respiratory_syncytial_virus_strain_RSVA/Homo_sapiens/USA/LA2_49/2013_complete_genome
atggagttgccaatcttcaaaacaaatgctattaccacaatccttgctgcagtcacactctgtttcgcttccagtcaaaacatcactgaagaattttatcaatcaacatgcagtgcagttagcaaaggctatcttagtgctctaagaactggttggtatactagtgttataactatagaattaagtaatatcaaggaaaataagtgtaatggtacagacgctaaggtaaaattaataaaacaagaattggataaatataaaaatgctgtaacagaattgcagttgctcatgcaaagcacaccagcagccaacagtcgagccagaagagaactaccaagatttatgaattatacactcaacaataccaaaaacaccaatgtaacattaagtaagaaaaggaaaagaagatttcttggatttttgttaggtgttggatctgcaatcgccagtggcattgccgtatccaaggtcctgcacctagaaggggaagtgaacaaaatcaaaagtgctctactatccacaaacaaggctgtagtcagcttatctaatggagtcagtgtcttaaccagcaaggtgttagacctcaaaaactatatagataaacagttgttacctattgttaacaagcaaagctgcagcatatcaaacattgaaactgtgatagagttccaacaaaagaacaatagactactagagattaccagagaatttagtgttaatgcaggtgtaactacacctgtaagcacttatatgttaactaatagtgagttattatcattaatcaatgatatgcccataacaaatgatcagaaaaagttaatgtccagcaatgttcaaatagttagacagcaaagttactctatcatgtcaataataaaagaggaagtcttagcatatgtagtacaattaccactatatggtgtaatagatactccttgttggaaactacacacatcccctctatgtacaaccaacacaaaggaaggatccaacatctgcttaacaagaaccgacagaggatggtactgtgacaatgcaggatcagtatcctttttcccacaagctgaaacatgtaaagttcaatcgaatcgggtgttttgtgacacaatgaacagtttaacattaccaagtgaggtaaatctctgcaacattgacatattcaaccccaaatatgattgcaaaattatgacttcaaaaacagatgtaagcagctccgttatcacatctctaggagccattgtgtcatgctatggcaaaaccaaatgtacagcatccaataaaaatcgtgggatcataaagacattctctaacgggtgtgattatgtatcaaataagggggtggatactgtgtctgtaggtaatacattatattatgtaaataagcaagaaggcaaaagtctctatgtaaaaggtgaaccaataataaatttctatgatccattagtgttcccctctgatgaatttgatgcatcaatatctcaagtcaatgagaaaattaatcagagtctagcatttatccgtaaatcagatgaattattacataatgtaaatgctggtaaatccaccacaaatatcatgataactaccataattatagtaattatagtaatattgttagcattaattgcagttggactgcttctatactgcaaggccagaagcacaccagtcacattaagtaaggatcaactgagtggtataaataatattgcatttagtaactga
>KU950480.1_Human_orthopneumovirus_strain_RSVA/Homo_sapiens/USA/TH_10272/2012_complete_genome
atggagttgccaatcttcaaaacaaatgctattaccacaatccttgctgcagtcacactctgtttcgcttccagtcaaaacatcactgaagaattttatcaatcaacatgcagtgcagttagcaaaggctatcttagtgctctaagaactggttggtatactagtgttataactatagaattaagtaatatcaaggaaaataagtgtaatggtacagacgccaaggtaaaattaataaaacaagaattagataaatataaaaatgctgtaacagaattgcagttgctcatgcaaagcacaccagcagccaacagtcgagccagaagagaactaccaagatttatgaattatacactcaacaataccaaaaacaccaatgtaacattaagtaagaaaaggaaaagaagatttcttggatttttgttaggtgttggatctgcaatcgccagtggcattgccgtatccaaggtcctgcacctagaaggggaagtgaacaaaatcaaaagtgctctactatccacaaacaaggctgtagtcagcttatctaatggagtcagtgtcttaaccagcaaggtgttagacctcaaaaactatatagataaacagttgttacctattgttaacaagcaaagctgcagcatatcaaacattgaaactgtgatagagttccaacaaaagaacaatagactactagagattaccagagaatttagtgttaatgcaggtgtaactacacctgtaagcacttatatgttaactaatagtgagttattatcattaatcaatgatatgcctataacaaatgatcagaaaaagttaatgtccagcaatgttcaaatagttagacagcaaagttactctatcatgtcaataataaaagaggaagtcttagcatatgtagtacaattaccactatatggtgtaatagatactccttgttggaaactacacacatcccctctatgtacaaccaacacaaaggaaggatccaacatctgcttaacaagaaccgacagaggatggtactgtgacaatgcaggatcagtatcctttttcccacaagctgaaacatgtaaagttcaatcgaatcgggtgttttgtgacacaatgaacagtttaacattaccaagtgaggtaaatctctgcaacattgacatattcaaccccaaatatgattgcaaaattatgacttcaaaaacagatgtaagcagctccgttatcacatctctaggagccattgtgtcatgctatggcaaaaccaaatgtacagcatccaataaaaatcgtgggatcataaagacattctctaacgggtgtgattatgtatcaaataagggggtggatactgtgtctgtaggtaatacattatattatgtaaataagcaagaaggcaaaagtctctatgtaaaaggtgaaccaataataaatttctatgatccattagtgttcccctctgatgaatttgatgcatcaatatctcaagtcaatgagaaaattaatcagagtctagcatttatccgtaaatcagatgaattattacataatgtaaatgctggtaaatccaccacaaatatcatgataactaccataattatagtaattatagtaatattgttagcattaattgcagttggactgcttctatactgcaaggccagaagcacaccagtcacattaagtaaggatcaactgagtggtataaataatattgcatttagtaactga
>KJ672480.1_Human_respiratory_syncytial_virus_strain_RSVA/Homo_sapiens/USA/LA2_62/2013_complete_genome
atggagttgccaatcttcaaaacaaatgctattaccacaatccttgctgcagtcacactctgtttcgcttccagtcaaaacatcactgaagaattttatcaatcaacatgcagtgcagttagcaaaggctatcttagtgctctaagaactggttggtatactagtgttataactatagaattaagtaatatcaaggaaaataagtgtaatggtacagacgctaaggtaaaattaataaaacaagaattagataaatataaaaatgctgtaacagaattgcagttgctcatgcaaagcacaccagcagccaacagtcgagccagaagagaactaccaagatttatgaattatacactcaacaataccaaaaacaccaatgtaacattaagtaagaaaaggaaaagaagatttcttggatttttgttaggtgttggatctgcaatcgccagtggcattgccgtatccaaggtcctgcacctagaaggggaagtgaacaaaatcaaaagtgctctactatccacaaacaaggctgtagtcagcttatctaatggagtcagtgtcttaaccagcaaggtgttagacctcaaaaactatatagataaacagttgttacctattgttaacaagcaaagctgcagcatatcaaacattgaaactgtgatagagttccaacaaaagaacaatagactactagagattaccagagaatttagtgttaatgcaggtgtaactacacctgtaagcacttatatgttaactaatagtgagttattatcattaatcaatgatatgcctataacaaatgatcagaaaaagttaatgtccagcaatgttcaaatagttagacagcaaagttactctatcatgtcaataataaaagaggaagtcttagcatatgtagtacaattaccactatatggtgtaatagatactccttgttggaaactacacacatcccctctatgtacaaccaacacaaaggaaggatccaacatctgcttaacaagaaccgacagaggatggtactgtgacaatgcaggatcagtatcctttttcccacaagctgaaacatgtaaagttcaatcgaatcgggtgttttgtgacacaatgaacagtttaacattaccaagtgaggtaaatctctgcaacattgacatattcaaccccaaatatgattgcaaaattatgacttcaaaaacagatgtaagcagctccgttatcacatctctaggagccattgtgtcatgctatggcaaaaccaaatgtacagcatccaataaaaatcgtgggatcataaagacattctctaacgggtgtgattatgtatcaaataagggggtggatactgtgtctgtaggtaatacattatattatgtaaataagcaagaaggcaaaagtctctatgtaaaaggtgaaccaataataaatttctatgatccattagtgttcccctctgatgaatttgatgcatcaatatctcaagtcaatgagaaaattaatcagagtctagcatttatccgtaaatcagatgaattattacataatgtaaatgctggtaaatccaccacaaatatcatgataactaccataattatagtaattatagtaatattgttagcattaattgcagttggactgcttctatactgcaaggccagaagcacaccagtcacattaagtaaggatcaactgagtggtataaataatattgcatttagtaactga
>KU950567.1_Human_orthopneumovirus_strain_RSVA/Homo_sapiens/USA/TH_10324/2012_complete_genome
atggagttgccaatcttcaaaacaaatgctattaccacaatccttgctgcagtcacactctgtttcgcttccagtcaaaacatcactgaagaattttatcaatcaacatgcagtgcagttagcaaaggctatcttagtgctctaagaactggttggtatactagtgttataactatagaattaagtaatatcaaggaaaataagtgtaatggtacagacgctaaggtaaaattaataaaacaagaattagataaatataaaaatgctgtaacagaattgcagttgctcatgcaaagcacaccagcagccaacagtcgagccagaagagaactaccaagatttatgaattatacactcaacaataccaaaaacaccaatgtaacattaagtaagaaaaggaaaagaagatttcttggatttttgttaggtgttggatctgcaatcgccagtggcattgccgtatccaaggtcctgcacctagaaggggaagtgaacaaaatcaaaagtgctctactatccacaaacaaggctgtagtcagcttatctaatggagtcagtgtcttaaccagcaaggtgttagacctcaaaaactatatagataaacagttgttacctattgttaacaagcaaagctgcagcatatcaaacattgaaactgtgatagagttccaacaaaagaacaacagactactagagattaccagagaatttagtgttaatgcaggtgtaactacacctgtaagcacttatatgttaactaatagtgagttattatcattaatcaatgatatgcctataacaaatgatcagaaaaagttaatgtccagcaatgttcaaatagttagacagcaaagttactctatcatgtcaataataaaagaggaagtcttagcatatgtagtacaattaccactatatggtgtaatagatactccttgttggaaactacacacatcccctctatgtacaaccaacacaaaggaaggatccaacatctgcttaacaagaaccgacagaggatggtactgtgacaatgcaggatcagtatcctttttcccacaagctgaaacatgtaaagttcaatcgaatcgggtgttttgtgacacaatgaacagtttaacattaccaagtgaggtaaatctctgcaacattgacatattcaaccccaaatatgattgcaaaattatgacttcaaaaacagatgtaagcagctccgttatcacatctctaggagccattgtgtcatgctatggcaaaaccaaatgtacagcatccaataaaaatcgtgggatcataaagacattctctaacgggtgtgattatgtatcaaataagggggtggatactgtgtctgtaggtaatacattatattatgtaaataagcaagaaggcaaaagtctctatgtaaaaggtgaaccaataataaatttctatgatccattagtgttcccctctgacgaatttgatgcatcaatatctcaagtcaatgagaaaattaatcagagtctagcatttatccgtaaatcagatgaattattacataatgtaaatgctggtaaatccaccacaaatatcatgataactaccataattatagtaattatagtaatattgttagcattaattgcagttggactgcttctatactgcaaggccagaagcacaccagtcacattaagtaaggatcaactgagtggtataaataatattgcatttagtaactga
>KJ627736.1_Respiratory_syncytial_virus_type_A_isolate_RSV-A/US/BID-V8723/2013_partial_genome
atggagttgccaatcttcaaaacaaatgctattaccacaatccttgctgcagtcacactctgtttcgcttccagtcaaaacatcactgaagaattttatcaatcaacatgcagtgcagttagcaaaggctatcttagtgctctaagaactggttggtatactagtgttataactatagaattaagtaatatcaaggaaaataagtgtaatggtacagacgctaaggtaaaattaataaaacaagaattagataaatataaaaatgctgtaacagaattgcagttgctcatgcaaagcacaccagcagccaacagtcgagccagaagagaactaccaagatttatgaattatacactcaacaataccaaaaacaccaatgtaacattaagtaagaaaaggaaaagaagatttcttggatttttgttaggtgttggatctgcaatcgccagtggcattgccgtatccaaggtcctgcacctagaaggggaagtgaacaaaatcaaaagtgctctactatccacaaacaaggctgtagtcagcttatctaatggagtcagtgtcttaaccagcaaggtgttagacctcaaaaactatatagataaacagttgttacctattgttaacaagcaaagctgcagcatatcaaacattgaaactgtgatagagttccaacaaaagaacaacagactactagagattaccagagaatttagtgttaatgcaggtgtaactacacctgtaagcacttatatgttaactaatagtgagttattatcattaatcaatgatatgcctataacaaatgatcagaaaaagttaatgtccagcaatgttcaaatagttagacagcaaagttactctatcatgtcaataataaaagaggaagtcttagcatatgtagtacaattaccactatatggtgtaatagatactccttgttggaaactacacacatcccctctatgtacaaccaacacaaaggaaggatccaacatctgcttaacaagaaccgacagaggatggtactgtgacaatgcaggatcagtatcctttttcccacaagctgaaacatgtaaagttcaatcgaatcgggtgttttgtgacacaatgaacagtttaacattaccaagtgaggtaaatctctgcaacattgacatattcaaccccaaatatgattgcaaaattatgacttcaaaaacagatgtaagcagctccgttatcacatctctaggagccattgtgtcatgctatggcaaaaccaaatgtacagcatccaataaaaatcgtgggatcataaagacattctctaacgggtgtgattatgtatcaaataagggggtggatactgtgtctgtaggtaatacattatattatgtaaataagcaagaaggcaaaagtctctatgtaaaaggtgaaccaataataaatttctatgatccattagtgttcccctctgacgaatttgatgcatcaatatctcaagtcaatgagaaaattaatcagagtctagcatttatccgtaaatcagatgaattattacataatgtaaatgctggtaaatccaccacaaatatcatgataactaccataattatagtaattatagtaatattgttagcattaattgcagttggactgcttctatactgcaaggccagaagcacaccagtcacattaagtaaggatcaactgagtggtataaataatattgcatttagtaactga
>KJ627737.1_Respiratory_syncytial_virus_type_A_isolate_RSV-A/US/BID-V8725/2013_partial_genome
atggagttgccaatcttcaaaacaaatgctattaccacaatccttgctgcagtcacactctgtttcgcttccagtcaaaacatcactgaagaattttatcaatcaacatgcagtgcagttagcaaaggctatcttagtgctctaagaactggttggtatactagtgttataactatagaattaagtaatatcaaggaaaataagtgtaatggtacagacgctaaggtaaaattaataaaacaagaattagataaatataaaaatgctgtaacagaattgcagttgctcatgcaaagcacaccagcagccaacagtcgagccagaagagaactaccaagatttatgaattatacactcaacaataccaaaaacaccaatgtaacattaagtaagaaaaggaaaagaagatttcttggatttttgttaggtgttggatctgcaatcgccagtggcattgccgtatccaaggtcctgcacctagaaggggaagtgaacaaaatcaaaagtgctctactatccacaaacaaggctgtagtcagcttatctaatggagtcagtgtcttaaccagcaaggtgttagacctcaaaaactatatagataaacagttgttacctattgttaacaagcaaagctgcagcatatcaaacattgaaactgtgatagagttccaacaaaagaacaacagactactagagattaccagagaatttagtgttaatgcaggtgtaactacacctgtaagcacttatatgttaactaatagtgagttattatcattaatcaatgatatgcctataacaaatgatcagaaaaagttaatgtccagcaatgttcaaatagttagacagcaaagttactctatcatgtcaataataaaagaggaagtcttagcatatgtagtacaattaccactatatggtgtaatagatactccttgttggaaactacacacatcccctctatgtacaaccaacacaaaggaaggatccaacatctgcttaacaagaaccgacagaggatggtactgtgacaatgcaggatcagtatcctttttcccacaagctgaaacatgtaaagttcaatcgaatcgggtgttttgtgacacaatgaacagtttaacattaccaagtgaggtaaatctctgcaacattgacatattcaaccccaaatatgattgcaaaattatgacttcaaaaacagatgtaagcagctccgttatcacatctctaggagccattgtgtcatgctatggcaaaaccaaatgtacagcatccaataaaaatcgtgggatcataaagacattctctaacgggtgtgattatgtatcaaataagggggtggatactgtgtctgtaggtaatacattatattatgtaaataagcaagaaggcaaaagtctctatgtaaaaggtgaaccaataataaatttctatgatccattagtgttcccctctgacgaatttgatgcatcaatatctcaagtcaatgagaaaattaatcagagtctagcatttatccgtaaatcagatgaattattacataatgtaaatgctggtaaatccaccacaaatatcatgataactaccataattatagtaattatagtaatattgttagcattaattgcagttggactgcttctatactgcaaggccagaagcacaccagtcacattaagtaaggatcaactgagtggtataaataatattgcatttagtaactga
>KJ627735.1_Respiratory_syncytial_virus_type_A_isolate_RSV-A/US/BID-V8722/2013_partial_genome
atggagttgccaatcttcaaaacaaatgctattaccacaatccttgctgcagtcacactctgtttcgcttccagtcaaaacatcactgaagaattttatcaatcaacatgcagtgcagttagcaaaggctatcttagtgctctaagaactggttggtatactagtgttataactatagaattaagtaatatcaaggaaaataagtgtaatggtacagacgctaaggtaaaattaataaaacaagaattagataaatataaaaatgctgtaacagaattgcagttgctcatgcaaagcacaccagcagccaacagtcgagccagaagagaactaccaagatttatgaattatacactcaacaataccaaaaacaccaatgtaacattaagtaagaaaaggaaaagaagatttcttggatttttgttaggtgttggatctgcaatcgccagtggcattgccgtatccaaggtcctgcacctagaaggggaagtgaacaaaatcaaaagtgctctactatccacaaacaaggctgtagtcagcttatctaatggagtcagtgtcttaaccagcaaggtgttagacctcaaaaactatatagataaacagttgttacctattgttaacaagcaaagctgcagcatatcaaacattgaaactgtgatagagttccaacaaaagaacaacagactactagagattaccagagaatttagtgttaatgcaggtgtaactacacctgtaagcacttatatgttaactaatagtgagttattatcattaatcaatgatatgcctataacaaatgatcagaaaaagttaatgtccagcaatgttcaaatagttagacagcaaagttactctatcatgtcaataataaaagaggaagtcttagcatatgtagtacaattaccactatatggtgtaatagatactccttgttggaaactacacacatcccctctatgtacaaccaacacaaaggaaggatccaacatctgcttaacaagaaccgacagaggatggtactgtgacaatgcaggatcagtatcctttttcccacaagctgaaacatgtaaagttcaatcgaatcgggtgttttgtgacacaatgaacagtttaacattaccaagtgaggtaaatctctgcaacattgacatattcaaccccaaatatgattgcaaaattatgacttcaaaaacagatgtaagcagctccgttatcacatctctaggagccattgtgtcatgctatggcaaaaccaaatgtacagcatccaataaaaatcgtgggatcataaagacattctctaacgggtgtgattatgtatcaaataagggggtggatactgtgtctgtaggtaatacattatattatgtaaataagcaagaaggcaaaagtctctatgtaaaaggtgaaccaataataaatttctatgatccattagtgttcccctctgacgaatttgatgcatcaatatctcaagtcaatgagaaaattaatcagagtctagcatttatccgtaaatcagatgaattattacataatgtaaatgctggtaaatccaccacaaatatcatgataactaccataattatagtaattatagtaatattgttagcattaattgcagttggactgcttctatactgcaaggccagaagcacaccagtcacattaagtaaggatcaactgagtggtataaataatattgcatttagtaactga
>KU950692.1_Human_orthopneumovirus_strain_RSVA/Homo_sapiens/USA/TH_10327/2012_complete_genome
atggagttgccaatcctcaaaacaaatgctattaccacaatccttgctgcagtcacactctgtttcgcttccagtcaaaacatcactgaagaattttatcaatcaacatgcagtgcagttagcaaaggctatcttagtgctctaagaactggttggtatactagtgttataactatagaattaagtaatatcaaggaaaataagtgtaatggtacagacgctaaggtaaaattaataaaacaagaattagataaatataaaaatgctgtaacagaattgcagttgctcatgcaaagcacaccagcagccaacagtcgagccagaagagaactaccaagatttatgaattatacactcaacaataccaaaaacaccaatgtaacattaagtaagaaaaggaaaagaagatttcttggatttttgttaggtgttggatctgcaatcgccagtggcattgccgtatccaaggtcctgcacctagaaggggaagtgaacaaaatcaaaagtgctctactatccacaaacaaggctgtagtcagcttatctaatggagtcagtgtcttaaccagcaaggtgttagacctcaaaaactatatagataaacagttgttacctattgttaacaagcaaagctgcagcatatcaaacattgaaactgtgatagagttccaacaaaagaacaacagactactagagattaccagagaatttagtgttaatgcaggtgtaactacacctgtaagcacttatatgttaactaatagtgagttattatcattaatcaatgatatgcctataacaaatgatcagaaaaagttaatgtccagcaatgttcaaatagttagacagcaaagttactctatcatgtcaataataaaagaggaagtcttagcatatgtagtacaattaccactatatggtgtaatagatactccttgttggaaactacacacatcccctctatgtacaaccaacacaaaggaaggatccaacatctgcttaacaagaaccgacagaggatggtactgtgacaatgcaggatcagtatcctttttcccacaagctgaaacatgtaaagttcaatcgaatcgggtgttttgtgacacaatgaacagtttaacattaccaagtgaggtaaatctctgcaacattgacatattcaaccccaaatatgattgcaaaattatgacttcaaaaacagatgtaagcagctccgttatcacatctctaggagccattgtgtcatgctatggcaaaaccaaatgtacagcatccaataaaaatcgtgggatcataaagacattctctaacgggtgtgattatgtatcaaataagggggtggatactgtgtctgtaggtaatacattatattatgtaaataagcaagaaggcaaaagtctctatgtaaaaggtgaaccaataataaatttctatgatccattagtgttcccctctgatgaatttgatgcatcaatatctcaagtcaatgagaaaattaatcagagtctagcatttatccgtaaatcagatgaattattacataatgtaaatgctggtaaatccaccacaaatatcatgataactaccataattatagtaattatagtaatattgttagcattaattgcagttggactgcttctatactgcaaggccagaagcacaccagtcacattaagtaaggatcaactgagtggtataaataatattgcatttagtaactga
>KU950592.1_Human_orthopneumovirus_strain_RSVA/Homo_sapiens/USA/TH_10138/2012_complete_genome
atggagttgccaatcctcaaaacaaatgctattaccacaatccttgctgcagtcacactctgtttcgcttccagtcaaaacatcactgaagaattttatcaatcaacatgcagtgcagttagcaaaggctatcttagtgctctaagaactggttggtatactagtgttataactatagaattaagtaatatcaaggaaaataagtgtaatggtacagacgctaaggtaaaattaataaaacaagaattagataaatataaaaatgctgtaacagaattgcagttgctcatgcaaagcacaccagcagccaacagtcgagccagaagagaactaccaagatttatgaattatacactcaacaataccaaaaacaccaatgtaacattaagtaagaaaaggaaaagaagatttcttggatttttgttaggtgttggatctgcaatcgccagtggcattgccgtatccaaggtcctgcacctagaaggggaagtgaacaaaatcaaaagtgctctactatccacaaacaaggctgtagtcagcttatctaatggagtcagtgtcttaaccagcaaggtgttagacctcaaaaactatatagataaacagttgttacctattgttaacaagcaaagctgcagcatatcaaacattgaaactgtgatagagttccaacaaaagaacaacagactactagagattaccagagaatttagtgttaatgcaggtgtaactacacctgtaagcacttatatgttaactaatagtgagttattatcattaatcaatgatatgcctataacaaatgatcagaaaaagttaatgtccagcaatgttcaaatagttagacagcaaagttactctatcatgtcaataataaaagaggaagtcttagcatatgtagtacaattaccactatatggtgtaatagatactccttgttggaaactacacacatcccctctatgtacaaccaacacaaaggaaggatccaacatctgcttaacaagaaccgacagaggatggtactgtgacaatgcaggatcagtatcctttttcccacaagctgaaacatgtaaagttcaatcgaatcgggtgttttgtgacacaatgaacagtttaacattaccaagtgaggtaaatctctgcaacattgacatattcaaccccaaatatgattgcaaaattatgacttcaaaaacagatgtaagcagctccgttatcacatctctaggagccattgtgtcatgctatggcaaaaccaaatgtacagcatccaataaaaatcgtgggatcataaagacattctctaacgggtgtgattatgtatcaaataagggggtggatactgtgtctgtaggtaatacattatattatgtaaataagcaagaaggcaaaagtctctatgtaaaaggtgaaccaataataaatttctatgatccattagtgttcccctctgatgaatttgatgcatcaatatctcaagtcaatgagaaaattaatcagagtctagcatttatccgtaaatcagatgaattattacataatgtaaatgctggtaaatccaccacaaatatcatgataactaccataattatagtaattatagtaatattgttagcattaattgcagttggactgcttctatactgcaaggccagaagcacaccagtcacattaagtaaggatcaactgagtggtataaataatattgcatttagtaactga
>KJ672441.1_Human_respiratory_syncytial_virus_strain_RSVA/Homo_sapiens/USA/LA2_87/2013_complete_genome
atggagttgccaatcctcaaaacaaatgctattaccacaatccttgctgcagtcacactctgtttcgcttccagtcaaaacatcactgaagaattttatcaatcaacatgcagtgcagttagcaaaggctatcttagtgctctaagaactggttggtatactagtgttataactatagaattaagtaatatcaaggaaaataagtgtaatggtacagacgctaaggtaaaattaataaaacaagaattagataaatataaaaatgctgtaacagaattgcagttgctcatgcaaagcacaccagcagccaacagtcgagccagaagagaactaccaagatttatgaattatacactcaacaataccaaaaacaccaatgtaacattaagtaagaaaaggaaaagaagatttcttggatttttgttaggtgttggatctgcaatcgccagtggcattgccgtatccaaggtcctgcacctagaaggggaagtgaacaaaatcaaaagtgctctactatccacaaacaaggctgtagtcagcttatctaatggagtcagtgtcttaaccagcaaggtgttagacctcaaaaactatatagataaacagttgttacctattgttaacaagcaaagctgcagcatatcaaacattgaaactgtgatagagttccaacaaaagaacaacagactactagagattaccagagaatttagtgttaatgcaggtgtaactacacctgtaagcacttatatgttaactaatagtgagttattatcattaatcaatgatatgcctataacaaatgatcagaaaaagttaatgtccagcaatgttcaaatagttagacagcaaagttactctatcatgtcaataataaaagaggaagtcttagcatatgtagtacaattaccactatatggtgtaatagatactccttgttggaaactacacacatcccctctatgtacaaccaacacaaaggaaggatccaacatctgcttaacaagaaccgacagaggatggtactgtgacaatgcaggatcagtatcctttttcccacaagctgaaacatgtaaagttcaatcgaatcgggtgttttgtgacacaatgaacagtttaacattaccaagtgaggtaaatctctgcaacattgacatattcaaccccaaatatgattgcaaaattatgacttcaaaaacagatgtaagcagctccgttatcacatctctaggagccattgtgtcatgctatggcaaaaccaaatgtacagcatccaataaaaatcgtgggatcataaagacattctctaacgggtgtgattatgtatcaaataagggggtggatactgtgtctgtaggtaatacattatattatgtaaataagcaagaaggcaaaagtctctatgtaaaaggtgaaccaataataaatttctatgatccattagtgttcccctctgatgaatttgatgcatcaatatctcaagtcaatgagaaaattaatcaaagtctagcatttatccgtaaatcagatgaattattacataatgtaaatgctggtaaatccaccacaaatatcatgataactaccataattatagtaattatagtaatattgttagcattaattgcagttggactgcttctatactgcaaggccagaagcacaccagtcacattaagtaaggatcaactgagtggtataaataatattgcatttagtaactga
>KJ672440.1_Human_respiratory_syncytial_virus_strain_RSVA/Homo_sapiens/USA/LA2_22/2012_complete_genome
atggagttgccaatcctcaaaacaaatgctattaccacaatccttgctgctgtcacactctgtttcgcttccagtcaaaacatcactgaagaattttatcaatcaacatgcagtgcagttagcaaaggctatcttagtgctctaagaactggttggtatactagtgttataactatagaattaagtaatatcaaggaaaataagtgtaatggtacagacgctaaggtaaaattaataaaacaagaattagataaatataaaaatgctgtaacagaattgcagttgctcatgcaaagcacaccagcagccaacagtcgagccagaagagaactaccaagatttatgaattatacactcaacaataccaaatacaccaatgtaacattaagtaagaaaaggaaaagaagatttcttggatttttgttaggtgttggatctgcaatcgccagtggcattgccgtatccaaggttctgcacctagaaggggaagtgaacaaaatcaaaagtgctctactatccacaaacaaggctgtagtcagcttatctaatggagtcagtgtcttaaccagcaaggtgttggacctcaaaaactatatagataaacagttgttacctattgttaacaagcaaagctgcagcatatcaaacattgaaactgtgatagagttccaacaaaagaacaacagactactagagattaccagagaatttagtgttaatgcaggtgtaactacgcctgtaagcacttatatgttaactaatagtgagttattatcattaatcaatgatatgcctataacaaatgatcagaaaaagttaatgtccagcaatgttcaaatagttagacagcaaagttactctatcatgtcaataataaaagaggaagtcttagcatatgtagtacaattaccactatatggtgtaatagatactccttgttggaaactacacacatcccctctatgtacaaccaacacaaaggaaggatccaacatctgcttaacaagaaccgacagaggatggtactgtgacaatgcaggatcagtatccttttttccacaagctgaaacatgtaaagttcaatcgaatcgggtgttttgtgacacaatgaacagtttaacattaccaagtgaggtaaatctctgcaacattgacatattcaaccccaaatatgattgcaaaattatgacttcaaaaacagatgtaagcagctccgttatcacatctctaggagccattgtgtcatgctatggcaaaaccaaatgtacagcatccaataaaaatcgtgggatcataaagacattctctaacgggtgtgattatgtatcaaataagggggtggatactgtgtctgtaggtaatacattatattatgtaaataagcaagaaggcaaaagtctctatgtaaaaggtgaaccaataataaatttctatgatccattagtgttcccctctgatgaatttgatgcatcaatatctcaagtcaatgagaaaattaatcagagtctagcatttatccgtaaatcagatgaattattacataatgtaaatgctggtaaatccaccacaaatatcatgataactaccataattatagtaattatagtaatattgttagcattaattgcagttggactgcttctatactgcaaggccagaagcacaccagtcacattaagtaaggatcaactgagtggtataaataatattgcatttagtaactga
>MH447954.1_Human_respiratory_syncytial_virus_A_isolate_TH/CB135/2013_complete_genome
atggagttgccaatcctcaaaacaaatgctattaccacaatccttgctgcagtcacactctgtttcgcttccagtcaaaacatcactgaagaattttatcaatcaacatgcagtgcagttagcaaaggctatcttagtgctctaagaactggttggtatactagtgttataactatagaattaagtaatatcaaggaaaataagtgtaatggtacagacgctaaggtaaaattaataaaacaagaattagataaatataaaaatgctgtaacagaattgcagttgctcatgcaaagcacaccagcagccaacagtcgagccagaagagaactaccaagatttatgaattatacactcaacaataccaaaaacaccaatgtaacattaagtaagaaaaggaaaagaagatttcttggatttttgttaggtgttggatctgcaatcgccagtggcattgccgtatccaaggtcctgcacctagaaggggaagtgaacaaaatcaaaagtgctctactatccacaaacaaggctgtagtcagcttatctaatggagtcagtgtcttaaccagcaaggtgttagacctcaaaaactatatagataaacagttgttacctattgttaacaagcaaagctgcagcatatcaaacattgaaactgtgatagagttccaacaaaagaacaacagactactagagattaccagagaatttagtgttaatgcaggtgtaactacacctgtaagcacttatatgttaactaatagtgagttattatcattaatcaatgatatgcctataacaaatgatcagaaaaagttaatgtccagcaatgttcaaatagttagacagcaaagttactctatcatgtcaataataaaagaggaagtcttagcatatgtagtacaattaccactatatggtgtaatagatactccttgttggaaactacacacatcccctctatgtacaaccaacacaaaggaaggatccaacatctgcttgacaagaaccgacagaggatggtactgtgacaatgcaggatcagtatcctttttcccacaagctgaaacatgtaaagttcaatcgaatcgggtgttttgtgacacaatgaacagtttaacattaccaagtgaggtaaatctctgcaacattgacatattcaaccccaaatatgattgcaaaattatgacttcaaaaacagatgtaagcagctccgttatcacatctctaggagccattgtgtcatgctatggcaaaaccaaatgtacagcatccaataaaaatcgtgggatcataaagacattctctaacgggtgtgattatgtatcaaataagggggtggatactgtgtctgtaggtaatacattatattatgtaaataagcaagaaggcaaaagtctctatgtaaaaggtgaaccaataataaatttctatgatccattagtgttcccctctgatgaatttgatgcatcaatatctcaagtcaatgagaaaattaatcagagtctagcatttatccgtaaatcagatgaattattacataatgtaaatgctggtaaatccaccacaaatatcatgataactaccataattatagtaattatagtaatattgttagcattaattgcagttggactgcttctatactgcaaggccagaagcacaccagtcacattaagtaaggatcaactgagtggtataaataatattgcatttagtaactga
>MH447953.1_Human_respiratory_syncytial_virus_A_isolate_TH/CB124/2013_complete_genome
atggagttgccaatcctcaaaacaaatgctattaccacaatccttgctgcagtcacactctgtttcgcttccagtcaaaacatcactgaagaattttatcaatcaacatgcagtgcagttagcaaaggctatcttagtgctctaagaactggttggtatactagtgttataactatagaattaagtaatatcaaggaaaataagtgtaatggtacagacgctaaggtaaaattaataaaacaagaattagataaatataaaaatgctgtaacagaattgcagttgctcatgcaaagcacaccagcagccaacagtcgagccagaagagaactaccaagatttatgaattatacactcaacaataccaaaaacaccaatgtaacattaagtaagaaaaggaaaagaagatttcttggatttttgttaggtgttggatctgcaatcgccagtggcattgccgtatccaaggtcctgcacctagaaggggaagtgaacaaaatcaaaagtgctctactatccacaaacaaggctgtagtcagcttatctaatggagtcagtgtcttaaccagcaaggtgttagacctcaaaaactatatagataaacagttgttacctattgttaacaagcaaagctgcagcatatcaaacattgaaactgtgatagagttccaacaaaagaacaacagactactagagattaccagagaatttagtgttaatgcaggtgtaactacacctgtaagcacttatatgttaactaatagtgagttattatcattaatcaatgatatgcctataacaaatgatcagaaaaagttaatgtccagcaatgttcaaatagttagacagcaaagttactctatcatgtcaataataaaagaggaagtcttagcatatgtagtacaattaccactatatggtgtaatagatactccttgttggaaactacacacatcccctctatgtacaaccaacacaaaggaaggatccaacatctgcttgacaagaaccgacagaggatggtactgtgacaatgcaggatcagtatcctttttcccacaagctgaaacatgtaaagttcaatcgaatcgggtgttttgtgacacaatgaacagtttaacattaccaagtgaggtaaatctctgcaacattgacatattcaaccccaaatatgattgcaaaattatgacttcaaaaacagatgtaagcagctccgttatcacatctctaggagccattgtgtcatgctatggcaaaaccaaatgtacagcatccaataaaaatcgtgggatcataaagacattctctaacgggtgtgattatgtatcaaataagggggtggatactgtgtctgtaggtaatacattatattatgtaaataagcaagaaggcaaaagtctctatgtaaaaggtgaaccaataataaatttctatgatccattagtgttcccctctgatgaatttgatgcatcaatatctcaagtcaatgagaaaattaatcagagtctagcatttatccgtaaatcagatgaattattacataatgtaaatgctggtaaatccaccacaaatatcatgataactaccataattatagtaattatagtaatattgttagcattaattgcagttggactgcttctatactgcaaggccagaagcacaccagtcacattaagtaaggatcaactgagtggtataaataatattgcatttagtaactga
>KU950524.1_Human_orthopneumovirus_strain_RSVA/Homo_sapiens/USA/TH_10094/2012_complete_genome
atggagttgccaatcctcaaaacaaatgctattaccacaatccttgctgcagtcacactctgtttcgcttccagtcaaaacatcactgaagaattttatcaatcaacatgcagtgcagttagcaaaggctatcttagtgctctaagaactggttggtatactagtgttataactatagaattaagtaatatcaaggaaaataagtgtaatggtacagatgctaaggtaaaattaataaaacaagaattagataaatataaaaatgctgtaacagaattgcagttgctcatgcaaagcacaccagcagccaacagtcgagccagaagagaactaccaagatttatgaattatacactcaacaataccaaaaacaccaatgtaacattaagtaagaaaaggaaaagaagatttcttggatttttgttaggtgttggatctgcaatcgccagtggcattgccgtatccaaggtcctgcacctagaaggggaagtgaacaaaatcaaaagtgctctactatccacaaacaaggctgtagtcagcttatctaatggagtcagtgtcttaaccagcaaggtgttagacctcaaaaactatatagataaacagttgttacctattgttaacaagcaaagctgcagcatatcaaacattgaaactgtgatagagttccaacaaaagaacaacagactactagagattaccagagaatttagtgttaatgcaggtgtaactacacctgtaagcacttatatgttaactaatagtgagttattatcattaatcaatgatatgcctataacaaatgatcagaaaaagttaatgtccagcaatgttcaaatagttagacagcaaagttactctatcatgtcaataataaaagaggaagtcttagcatatgtagtacaattaccactatatggtgtaatagatactccttgttggaaactacacacatcccctctatgtacaaccaacacaaaggaaggatccaacatctgcttaacaagaaccgacagaggatggtactgtgacaatgcaggatcagtatcctttttcccacaagctgaaacatgtaaagttcaatcgaatcgggtgttttgtgacacaatgaacagtttaacattaccaagtgaggtaaatctctgcaacattgacatattcaaccccaaatatgattgcaaaattatgacttcaaaaacagatgtaagcagctccgttatcacatctctaggagccattgtgtcatgctatggcaaaaccaaatgtacagcatccaataaaaatcgtgggatcataaagacattcactaacgggtgtgattatgtatcaaataagggggtggatactgtgtctgtaggtaatacattatattatgtaaataagcaagaaggcaaaagtctctatgtaaaaggtgaaccaataataaatttctatgatccattagtgttcccctctgatgaatttgatgcatcaatatctcaagtcaatgagaaaattaatcagagtctagcatttatccgtaaatcagatgaattattacacaatgtaaatgctggtaaatccaccacaaatatcatgataactaccataattatagtaattatagtaatattgttagcattaattgcagttggactgcttctatactgcaaggccagaagcacaccagtcacattaagtaaggatcaactgagtggtataaataatattgcatttagtaactga
>KU950492.1_Human_orthopneumovirus_strain_RSVA/Homo_sapiens/USA/TH_10166/2012_complete_genome
atggagttgccaatcctcaaaacaaatgctattaccacaatccttgctgcagtcacactctgtttcgcttccagtcaaaacatcactgaagaattttatcaatcaacatgcagtgcagttagcaaaggctatcttagtgctctaagaactggttggtatactagtgttataactatagaattaagtaatatcaaggaaaataagtgtaatggtacagacgctaaggtaaaattaataaaacaagaattagataaatataaaaatgctgtaacagaattgcagttgctcatgcaaagcacaccagcagccaacagtcgagccagaagagaactaccaagatttatgaattatacactcaacaataccaaaaacaccaatgtaacattaagtaagaaaaggaaaagaagatttctaggatttttgttaggtgttggatctgcaatcgccagtggcattgccgtatccaaggtcctgcacctagaaggggaagtgaacaaaatcaaaagtgctctactatccacaaacaaggctgtagtcagcttatctaatggagtcagtgttttaaccagcaaggtgttagacctcaaaaactatatagataaacagttgttacctattgttaacaagcaaagctgtagcatatcaaacattgaaactgtgatagagttccaacaaaagaacaacagactactagagattaccagagaatttagtgttaatgcaggtgtaactacacctgtaagcacttatatgttaactaatagtgagttattatcattaatcaatgatatgcctataacaaatgatcagaaaaagttaatgtccagcaatgttcaaatagttagacagcaaagttactctatcatgtcaataataaaagaggaagtcttagcatatgtagtacaattaccactatatggtgtaatagatactccttgttggaaactacacacatcccctctatgtacaaccaacacaaaggaaggatccaacatctgcttaacaagaaccgacagaggatggtactgtgacaatgcaggatcagtatcctttttcccacaagctgaaacatgtaaagttcaatcgaatcgggtgttttgtgacacaatgaacagtttaacattaccaagtgaggtaaatctctgcaacattgacatattcaaccccaaatatgattgcaaaattatgacttcaaaaacagatgtaagcagctccgttatcacatctctaggagccattgtgtcatgctatggcaaaaccaaatgtacagcatccaataaaaatcgtgggatcataaagacattctctaacgggtgtgattatgtatcaaataagggggtggatactgtgtctgtaggtaatacattatattatgtaaataagcaagaaggcaaaagtctctatgtaaaaggtgaaccaataataaatttctatgatccattagtgttcccctctgatgaatttgatgcatcaatatctcaagtcaatgagaaaattaatcagagtctagcatttatccgtaaatcagatgaattattacataatgtaaatgctggtaaatccaccacaaatatcatgataactaccataattatagtaattatagtaatattgttagcattaattgcagttggactgcttctatactgcaaggccagaagcacaccagtcacattaagtaaggatcaactgagtggtataaataatattgcatttagtaactga
>KU950513.1_Human_orthopneumovirus_strain_RSVA/Homo_sapiens/USA/TH_10173/2012_complete_genome
atggagttgccaatcctcaaaacaaatgctattaccacaatccttgctgcagtcacactctgtttcgcttccagtcaaaacatcactgaagaattttatcaatcaacatgcagtgcagttagcaaaggctatcttagtgctctaagaactggttggtatactagtgttataactatagaattaagtaatatcaaggaaaataagtgtaatggtacagacgctaaggtaaaattaataaaacaagaattagataaatataaaaatgctgtaacagaattgcagttgctcatgcaaagcacaccagcagccaacagtcgagccagaagagaactaccaagatttatgaattatacactcaacaataccaaaaacaccaatgtaacattaagtaagaaaaggaaaagaagatttcttggatttttgttaggtgttggatctgcaatcgccagtggcattgccgtatccaaggtcctgcacctagaaggggaagtgaacaaaatcaaaagtgctctactatccacaaacaaggctgtagtcagcttatctaatggagtcagtgtcttaaccagcaaggtgttagacctcaaaaactatatagataaacagttgttacctattgttaacaagcaaagctgcagcatatcaaacattgaaactgtgatagagttccaacaaaagaacaacagactactagagattaccagagaatttagtgttaatgcaggtgtaactacacctgtaagcacttatatgttaactaatagtgagttattatcattaatcaatgatatgcctataacaaatgatcagaaaaagttaatgtccagcaatgttcaaatagttagacagcaaagttactctatcatgtcaataataaaagaggatgtcttagcatatgtagtacaattaccactatatggtgtaatagatactccttgttggaaactacacacatcccctctatgtacaaccaacacaaaggaaggatccaacatctgcttaacaagaaccgacagaggatggtactgtgacaatgcaggatcagtatcctttttcccacaagctgaaacatgtaaagttcaatcgaatcgggtgttttgtgacacaatgaacagtttaacattaccaagtgaggtaaatctctgcaacattgacatattcaaccccaaatatgattgcaaaattatgacttcaaaaacagatgtaagcagctccgttatcacatctctaggagccattgtgtcatgctatggcaaaaccaaatgtacagcatccaataaaaatcgtgggatcataaagacattctctaacgggtgtgattatgtatcaaataagggggtggatactgtgtctgtaggtaatacattatattatgtaaataagcaagaaggcaaaagtctctatgtaaaaggtgaaccaataataaatttctatgatccattagtgttcccctctgatgaatttgatgcatcaatatctcaagtcaatgagaaaattaatcagagtctagcatttatccgtaaatcagatgaattattacataatgtaaatgctggtaaatccaccacaaatatcatgataactaccataattatagtaattatagtaatattgttagcattaattgcagttggactgcttctatactgcaaggccagaagcacaccagtcacattaagtaaggatcaactgagtggtataaataatattgcatttagtaactga
>KU950596.1_Human_orthopneumovirus_strain_RSVA/Homo_sapiens/USA/TH_10603/2013_complete_genome
atggagttgccaatcctcaaaacaaatgctattaccacaatccttgctgcagtcacactctgtttcgcttccagtcaaaacatcactgaagaattttatcaatcaacatgcagtgcagttagcaaaggctatcttagtgctctaagaactggttggtatactagtgttataactatagaattaagtaatatcaaggaaaataagtgtaatggtacagacgctaaggtaaaattaataaaacaagaattagataaatataaaaatgctgtaacagaattgcagttgctcatgcaaagcacaccagcagccaacagtcgagccagaagagaactaccaagatttatgaattatacactcaacaataccaaaaacaccaatgtaacattaagtaagaaaaggaaaagaagatttcttggatttttgttaggtgttggatctgcaatcgccagtggcattgccgtatccaaggtcctgcacctagaaggggaagtgaacaaaatcaaaagtgctctactatccacaaacaaggctgtagtcagcttatctaatggagtcagtgtcttaaccagtaaggtgttagacctcaaaaactatatagataaacagttgttacctattgttaacaagcaaagctgcagcatatcaaacattgaaactgtgatagagttccaacaaaagaacaacagactactagagattaccagagaatttagtgttaatgcaggtgtaactacacctgtaagcacttatatgttaactaatagtgagttattatcattaatcaatgatatgcctataacaaatgatcagaaaaagttaatgtccagcaatgttcaaatagttagacagcaaagttactctatcatgtcaataataaaagaggaagtcttagcatatgtagtacaattaccactatatggtgtaatagatactccctgttggaaactacacacatcccctctatgtacaaccaacacaaaggaaggatccaacatctgcttaacaagaaccgacagaggatggtactgtgacaatgcaggatcagtatcctttttcccacaagctgaaacatgtaaagttcaatcgaatcgggtgttttgtgacacaatgaacagtttaacattaccaagtgaggtaaatctctgcaacattgacatattcaaccccaaatatgattgcaaaattatgacttcaaaaacagatgtaagcagctccgttatcacatctctaggagccattgtgtcatgctatggcaaaaccaaatgtacagcatccaataaaaatcgtgggatcataaagacattctctaacgggtgtgattatgtatcaaataagggggtggatactgtgtctgtaggtaatacattatattatgtaaataagcaagaaggcaaaagtctctatgtaaaaggtgaaccaataataaatttctatgatccattagtgttcccctctgatgaatttgatgcatcaatatctcaagtcaatgagaaaattaatcaaagtctagcatttattcgtaaatcagatgaattattacataatgtaaatgctggtaaatccaccacaaatatcatgataactaccataattatagtaattatagtaatattgttagcattaattgcagttggactgcttctatactgcaaggccagaagcacaccagtcacattaagtaaggatcaactgagtggtataaataatattgcatttagtaactga
>KU950627.1_Human_orthopneumovirus_strain_RSVA/Homo_sapiens/USA/TH_10569/2013_complete_genome
atggagttgccaatcctcaaaacaaatgctattaccacaatccttgctgcagtcacactctgtttcgcttccagtcaaaacatcactgaagaattttatcaatcaacatgcagtgcagttagcaaaggctatcttagtgctctaagaactggttggtatactagtgttataactatagaattaagtaatatcaaggaaaataagtgtaatggtacagacgctaaggtaaaattaataaaacaagaattagataaatataaaaatgctgtaacagaattgcagttgctcatgcaaagcacaccagcagccaacagtcgagccagaagagaactaccaagatttatgaattatacactcaacaataccaaaaacaccaatgtaacattaagtaagaaaaggaaaagaagatttcttggatttttgttaggtgttggatctgcaatcgccagtggcattgccgtatccaaggtcctgcacctagaaggggaagtgaacaaaatcaaaagtgctctactatccacaaacaaggctgtagtcagcttatctaatggagtcagtgtcttaaccagtaaggtgttagacctcaaaaactatatagataaacagttgttacctattgttaacaagcaaagctgcagcatatcaaacattgaaactgtgatagagttccaacaaaagaacaacagactactagagattaccagagaatttagtgttaatgcaggtgtaactacacctgtaagcacttatatgttaactaatagtgagttattatcattaatcaatgatatgcctataacaaatgatcagaaaaagttaatgtccagcaatgttcaaatagttagacagcaaagttactctatcatgtcaataataaaagaggaagtcttagcatatgtagtacaattaccactatatggtgtaatagatactccctgttggaaactacacacatcccctctatgtacaaccaacacaaaggaaggatccaacatctgcttaacaagaaccgacagaggatggtactgtgacaatgcaggatcagtatcctttttcccacaagctgaaacatgtaaagttcaatcgaatcgggtgttttgtgacacaatgaacagtttaacattaccaagtgaggtaaatctctgcaacattgacatattcaaccccaaatatgattgcaaaattatgacttcaaaaacagatgtaagcagctccgttatcacatctctaggagccattgtgtcatgctatggcaaaaccaaatgtacagcatccaataaaaatcgtgggatcataaagacattctctaacgggtgtgattatgtatcaaataagggggtggatactgtgtctgtaggtaatacattatattatgtaaataagcaagaaggcaaaagtctctatgtaaaaggtgaaccaataataaatttctatgatccattagtgttcccctctgatgaatttgatgcatcaatatctcaagtcaatgagaaaattaatcaaagtctagcatttattcgtaaatcagatgaattattacataatgtaaatgctggtaaatccaccacaaatatcatgataactaccataattatagtaattatagtaatattgttagcattaattgcagttggactgcttctatactgcaaggccagaagcacaccagtcacattaagtaaggatcaactgagtggtataaataatattgcatttagtaactga
>KU839637.1_Human_orthopneumovirus_strain_RSVA/Homo_sapiens/USA/TH-24/2014_complete_genome
atggagttgccaatcctcaaaacaaatgctattaccacaatccttgctgcagtcacactctgtttcgcttccagtcaaaacatcactgaagaattttatcaatcaacatgcagtgcagttagcaaaggctatcttagtgctctaagaactggttggtatactagtgttataactatagaattaagtaatatcaaggaaaataagtgtaatggtacagacgctaaggtaaaattaataaaacaagaattagataaatataaaaatgctgtaacagaattgcagttgctcatgcaaagcacaccagcagccaacagtcgagccagaagagaactaccaagatttatgaattatacactcaacaataccaaaaacaccaatgtaacattaagtaagaaaaggaaaagaagatttcttggatttttgttaggtgttggatctgcaatcgccagtggcattgccgtatccaaggtcctgcacctagaaggggaagtgaacaaaatcaaaagtgctctactatccacaaacaaggctgtagtcagcttatctaatggagtcagtgtcttaaccagtaaggtgttagacctcaaaaactatatagataaacagttgttacctattgttaacaagcaaagctgcagcatatcaaacattgaaactgtgatagagttccaacaaaagaacaacagactactagagattaccagagaatttagtgttaatgcaggtgtaactacacctgtaagcacttatatgttaactaatagtgagttattatcattaatcaatgatatgcctataacaaatgatcagaaaaagttaatgtccagcaatgttcaaatagttagacagcaaagttactctatcatgtcaataataaaagaggaagtcttagcatatgtagtacaattaccactatatggtgtaatagatactccctgttggaaactacacacatcccctctatgtacaaccaacacaaaggaaggatccaacatctgcttaacaagaaccgacagaggatggtactgtgacaatgcaggatcagtatcctttttcccacaagctgaaacatgtaaagttcaatcgaatcgggtgttttgtgacacaatgaacagtttaacattaccaagtgaggtaaatctctgcaacattgacatattcaaccccaaatatgattgcaaaattatgacttcaaaaacagatgtaagcagctccgttatcacatctctaggagccattgtgtcatgctatggcaaaaccaaatgtacagcatccaataaaaatcgtgggatcataaagacattctctaacgggtgtgattatgtatcaaataagggggtggatactgtgtctgtaggtaatacattatattatgtaaataagcaagaaggcaaaagtctctatgtaaaaggtgaaccaataataaatttctatgatccattagtgttcccctctgatgaatttgatgcatcaatatctcaagtcaatgagaaaattaatcaaagtctagcatttattcgtaaatcagatgaattattacataatgtaaatgctggtaaatccaccacaaatatcatgataactaccataattatagtaattatagtaatattgttagcattaattgcagttggactgcttctatactgcaaggccagaagcacaccagtcacattaagtaaggatcaactgagtggtataaataatattgcatttagtaactga
>KU950696.1_Human_orthopneumovirus_strain_RSVA/Homo_sapiens/USA/TH_10283/2012_complete_genome
atggagttgccaatcctcaaaacaaatgctattaccacaatccttgctgcagtcacactctgtttcgcttccagtcaaaacatcactgaagaattttatcaatcaacatgcagtgcagttagcaaaggctatcttagtgctctaagaactggttggtatactagtgttataactatagaattaagtaatatcaaagaaaataagtgtaatggtacagacgctaaggtaaaattaataaaacaagaattagataaatataaaaatgctgtaacagaattgcagttgctcatgcaaagcacaccagcagccaacagtcgagccagaagagaactaccaagatttatgaattatacactcaacaataccaaaaacaccaatgtaacattaagtaagaaaaggaaaagaagatttcttggatttttgttaggtgttggatctgcaatcgccagtggaattgccgtatccaaggtcctgcacctagaaggggaagtgaacaaaatcaaaagtgctctactatccacaaacaaggctgtagtcagcttatctaatggagtcagtgtcttaaccagcaaggtgttagacctcaaaaactatatagataaacagttgttacctattgttaacaagcaaagctgcagcatatcaaacattgaaactgtgatagagttccaacaaaagaacaacagactactagagattaccagagaatttagtgttaatgcaggtgtaactacacctgtaagcacttatatgttaactaatagtgagttattatcattaatcaatgatatgcctataacaaatgatcagaaaaagttaatgtccagcaatgttcaaatagttagacagcaaagttactctatcatgtcaataataaaagaggaagtcttagcatatgtagtacaattaccactatatggtgtgatagatactccttgttggaaactacacacatcccctctatgtacaaccaacacaaaggaaggatccaacatctgcttaacaagaaccgacagaggatggtactgtgacaatgcaggatcagtatcctttttcccacaagctgaaacatgtaaagttcaatcgaatcgggtgttttgtgacacaatgaacagtttaacattaccaagtgaggtaaatctctgcaacattgacatattcaaccccaaatatgattgcaaaattatgacttcaaaaacagatgtaagcagctccgttatcacatctctaggagccattgtgtcatgctatggcaaaaccaaatgtacagcatccaataaaaatcgtgggatcataaagacattctctaacgggtgtgattatgtatcaaataagggggtggatactgtgtctgtaggtaatacattatattatgtaaataagcaagaaggcaaaagtctctatgtaaaaggtgaaccaataataaatttctatgatccattagtgttcccctctgatgaatttgatgcgtcaatatctcaagtcaatgagaaaattaatcagagtctagcatttatccgtaaatcagatgaattattacataatgtaaatgctggtaaatccaccacaaatatcatgataactaccataattatagtaattatagtaatattgttagcattaattgcagttggactgcttctatactgcaaggccagaagcacaccagtcacattaagtaaggatcaactgagtggtataaataatattgcatttagtaactga
>KU950475.1_Human_orthopneumovirus_strain_RSVA/Homo_sapiens/USA/TH_10085/2012_complete_genome
atggagttgccaatcctcaaaacaaatgctattaccacaatccttgctgcagtcacactctgtttcgcttccagtcaaaacatcactgaagaattttatcaatcaacatgcagtgcagttagcaaaggctatcttagtgctctaagaactggttggtatactagtgttataactatagaattaagtaatatcaaggaaaataagtgtaatggtacagacgctaaggtaaaattaataaaacaagaattagataaatataaaaatgctgtaacagaattgcagttgctcatgcaaagcacaccagcagccaacagtcgagccagaagagaactaccaagatttatgaattatacactcaacaataccaaaaacaccaatgtaacattaagtaagaaaaggaaaagaagatttcttggatttttgttaggtgttggatctgcaatcgccagtggcattgccgtatccaaggtcctgcacctagaaggggaagtgaacaaaatcaaaagtgctctactatccacaaacaaggctgtagtcagcttatctaatggagtcagtgtcttaaccagcaaggtgttagacctcaaaaactatatagataaacagttgttacctattgttaacaagcaaagctgcagcatatcaaacattgaaactgtgatagagttccaacaaaagaacaacagactactagagattaccagagaatttagtgttaatgcaggtgtaactacacctgtaagcacttatatgttaactaatagtgagttattatcattaatcaatgatatgcctataacaaatgatcagaaaaagttaatgtccagcaatgttcaaatagttagacagcaaagttactctatcatgtcaataataaaagaggaagtcttagcatatgtagtacaattaccactatatggtgtaatagatactccttgttggaaactacacacatcccctctatgtacaaccaacacaaaggaaggatccaacatctgcttaacaagaaccgacagaggatggtactgtgacaatgcaggatcagtatcctttttcccacaagctgaaacatgtaaagttcaatcgaatcgggtgttttgtgacacaatgaacagtttaacattaccaagtgaggtaaatctctgcaacattgacatattcaaccccaaatatgattgcaaaattatgacttcaaaaacagatgtaagcagctccgttatcacatctctaggagccattgtgtcatgctatggcaaaaccaaatgtacagcatccaataaaaatcgtgggatcataaagacattctctaacgggtgtgattatgtatcaaataagggggtggatactgtgtctgtaggtaatacattatattatgtaaataagcaagaaggcaaaagtctctatgtaaaaggtgaaccaataataaatttctatgatccattagtgttcccctctgatgaatttgatgcatcaatatctcaagtcaatgagaaaattaatcagagtctagcatttatccgtaaatcagatgaattattacataatgtaaatgctggtaaatccaccacaaatatcatgataactaccataattatagtaattatagtaatattgttagcattaattgcagttggactgcttctatactgcaaggccagaagcacaccagtcacattaagtaaggatcaactgagtggtataaataatattgcatttagtaactga
>KU950654.1_Human_orthopneumovirus_strain_RSVA/Homo_sapiens/USA/TH_10065/2012_complete_genome
atggagttgccaatcctcaaaacaaatgctattaccacaatccttgctgcagtcacactctgtttcgcttccagtcaaaacatcactgaagaattttatcaatcaacatgcagtgcagttagcaaaggctatcttagtgctctaagaactggttggtatactagtgttataactatagaattaagtaatatcaaagaaaataagtgtaatggtacagacgctaaggtaaaattaataaaacaagaattagataaatataaaaatgctgtaacagaattgcagttgctcatgcaaagcacaccagcagccaacagtcgagccagaagagaactaccaagatttatgaattatacactcaacaataccaaaaacaccaatgtaacattaagtaagaaaaggaaaagaagatttcttggatttttgttaggtgttggatctgcaatcgccagtggcattgccgtatccaaggtcctgcacctagaaggggaagtgaacaaaatcaaaagtgctctactatccacaaacaaggctgtagtcagcttatctaatggagtcagtgtcttaaccagcaaggtgttagacctcaaaaactatatagataaacagttgttacctattgttaacaagcaaagctgcagcatatcaaacattgaaactgtgatagagttccaacaaaagaacaacagactactagagattaccagagaatttagtgttaatgcaggtgtaactacacctgtaagcacttatatgttaactaatagtgagttattatcattaatcaatgatatgcctataacaaatgatcagaaaaagttaatgtccagcaatgttcaaatagttagacagcaaagttactctatcatgtcaataataaaagaggaagtcttagcatatgtagtacaattaccactatatggtgtaatagatactccttgttggaaactacacacatcccctctatgtacaaccaacacaaaggaaggatccaacatctgcttaacaagaaccgacagaggatggtactgtgacaatgcaggatcagtatcctttttcccacaagctgaaacatgtaaagttcaatcgaatcgggtgttttgtgacacaatgaacagtttaacattaccaagtgaggtaaatctctgcaacattgacatattcaaccccaaatatgattgcaaaattatgacttcaaaaacagatgtaagcagctccgttatcacatctctaggagccattgtgtcatgctatggcaaaaccaaatgtacagcatccaataaaaatcgtgggatcataaagacattctctaacgggtgtgattatgtatcaaataagggggtggatactgtgtctgtaggtaatacattatattatgtaaataagcaagaaggcaaaagtctctatgtaaaaggtgaaccaataataaatttctatgatccattagtgttcccctctgatgaatttgatgcatcaatatctcaagtcaatgagaaaattaatcagagtctagcatttatccgtaaatcagatgaattattacataatgtaaatgctggtaaatccaccacaaatatcatgataactaccataattatagtaattatagtaatattgttagcattaattgcagttggactgcttctatactgcaaggccagaagcacaccagtcacattaagtaaggatcaactgagtggtataaataatattgcatttagtaactga
>KU950493.1_Human_orthopneumovirus_strain_RSVA/Homo_sapiens/USA/TH_10126/2012_complete_genome
atggagttgccaatcctcaaaacaaatgctattaccacaatccttgctgcagtcacactctgtttcgcttccagtcaaaacatcactgaagaattttatcaatcaacatgcagtgcagttagcaaaggctatcttagtgctctaagaactggttggtatactagtgttataactatagaattaagtaatatcaaagaaaataagtgtaatggtacagacgctaaggtaaaattaataaaacaagaattagataaatataaaaatgctgtaacagaattgcagttgctcatgcaaagcacaccagcagccaacagtcgagccagaagagaactaccaagatttatgaattatacactcaacaataccaaaaacaccaatgtaacattaagtaagaaaaggaaaagaagatttcttggatttttgttaggtgttggatctgcaatcgccagtggcattgccgtatccaaggtcctgcacctagaaggggaagtgaacaaaatcaaaagtgctctactatccacaaacaaggctgtagtcagcttatctaatggagtcagtgtcttaaccagcaaggtgttagacctcaaaaactatatagataaacagttgttacctattgttaacaagcaaagctgcagcatatcaaacattgaaactgtgatagagttccaacaaaagaacaacagactactagagattaccagagaatttagtgttaatgcaggtgtaactacacctgtaagcacttatatgttaactaatagtgagttattatcattaatcaatgatatgcctataacaaatgatcagaaaaagttaatgtccagcaatgttcaaatagttagacagcaaagttactctatcatgtcaataataaaagaggaagtcttagcatatgtagtacaattaccactatatggtgtaatagatactccttgttggaaactacacacatcccctctatgtacaaccaacacaaaggaaggatccaacatctgcttaacaagaaccgacagaggatggtactgtgacaatgcaggatcagtatcctttttcccacaagctgaaacatgtaaagttcaatcgaatcgggtgttttgtgacacaatgaacagtttaacattaccaagtgaggtaaatctctgcaacattgacatattcaaccccaaatatgattgcaaaattatgacttcaaaaacagatgtaagcagctccgttatcacatctctaggagccattgtgtcatgctatggcaaaaccaaatgtacagcatccaataaaaatcgtgggatcataaagacattctctaacgggtgtgattatgtatcaaataagggggtggatactgtgtctgtaggtaatacattatattatgtaaataagcaagaaggcaaaagtctctatgtaaaaggtgaaccaataataaatttctatgatccattagtgttcccctctgatgaatttgatgcatcaatatctcaagtcaatgagaaaattaatcagagtctagcatttatccgtaaatcagatgaattattacataatgtaaatgctggtaaatccaccacaaatatcatgataactaccataattatagtaattatagtaatattgttagcattaattgcagttggactgcttctatactgcaaggccagaagcacaccagtcacattaagtaaggatcaactgagtggtataaataatattgcatttagtaactga
>KY982516.1_Human_respiratory_syncytial_virus_A_strain_RSVA/Homo_sapiens/USA/LA2_76/2013_complete_genome
atggagttgccaatcctcaaaacaaatgctattaccacaatccttgctgcagtcacactctgtttcgcttccagtcaaaacatcactgaagaattttatcaatcaacatgcagtgcagttagcaaaggctatcttagtgctctaagaactggttggtatactagtgttataactatagaattaagtaatatcaaagaaaataagtgtaatggtacagacgctaaggtaaaattaataaaacaagaattagataaatataaaaatgctgtaacagaattgcagttgctcatgcaaagcacaccagcagccaacagtcgagccagaagagaactaccaagatttatgaattatacactcaacaataccaaaaacaccaatgtaacattaagtaagaaaaggaaaagaagatttcttggatttttgttaggtgttggatctgcaatcgccagtggcattgccgtatccaaggtcctgcacctagaaggggaagtgaacaaaatcaaaagtgctctactatccacaaacaaggctgtagtcagcttatctaatggagtcagtgtcttaaccagcaaggtgttagacctcaaaaactatatagataaacagttgttacctattgttaacaagcaaagctgcagcatatcaaacattgaaactgtgatagagttccaacaaaagaacaacagactactagagattaccagagaatttagtgttaatgcaggtgtaactacacctgtaagcacttatatgttaactaatagtgagttattatcattaatcaatgatatgcctataacaaatgatcagaaaaagttaatgtccagcaatgttcaaatagttagacagcaaagttactctatcatgtcaataataaaagaggaagtcttagcatatgtagtacaattaccactatatggtgtaatagatactccttgttggaaactacacacatcccctctatgtacaaccaacacaaaggaaggatccaacatctgcttaacaagaaccgacagaggatggtactgtgacaatgcaggatcagtatcctttttcccacaagctgaaacatgtaaagttcaatcgaatcgggtgttttgtgacacaatgaacagtttaacattaccaagtgaggtaaatctctgcaacattgacatattcaaccccaaatatgattgcaaaattatgacttcaaaaacagatgtaagcagctccgttatcacatctctaggagccattgtgtcatgctatggcaaaaccaaatgtacagcatccaataaaaatcgtgggatcataaagacattctctaacgggtgtgattatgtatcaaataagggggtggatactgtgtctgtaggtaatacattatattatgtaaataagcaagaaggcaaaagtctctatgtaaaaggtgaaccaataataaatttctatgatccattagtgttcccctctgatgaatttgatgcatcaatatctcaagtcaatgagaaaattaatcagagtctagcatttatccgtaaatcagatgaattattacataatgtaaatgctggtaaatccaccacaaatatcatgataactaccataattatagtaattatagtaatattgttagcattaattgcagttggactgcttctatactgcaaggccagaagcacaccagtcacattaagtaaggatcaactgagtggtataaataatattgcatttagtaactga
>KU950653.1_Human_orthopneumovirus_strain_RSVA/Homo_sapiens/USA/TH_10204/2012_complete_genome
atggagttgccaatcctcaaaacaaatgctattaccacaatccttgctgcagtcacactctgtttcgcttccagtcaaaacatcactgaagaattttatcaatcaacatgcagtgcagttagcaaaggctatcttagtgctctaagaactggttggtatactagtgttataactatagaattaagtaatatcaaagaaaataagtgtaatggtacagacgctaaggtaaaattaataaaacaagaattagataaatataaaaatgctgtaacagaattgcagttgctcatgcaaagcacaccagcagccaacagtcgagccagaagagaactaccaagatttatgaattatacactcaacaataccaaaaacaccaatgtaacattaagtaagaaaaggaaaagaagatttcttggatttttgttaggtgttggatctgcaatcgccagtggcattgccgtatccaaggtcctgcacctagaaggggaagtgaacaaaatcaaaagtgctctactatccacaaacaaggctgtagtcagcttatctaatggagtcagtgtcttaaccagcaaggtgttagacctcaaaaactatatagataaacagttgttacctattgttaacaagcaaagctgcagcatatcaaacattgaaactgtgatagagttccaacaaaagaacaacagactactagagattaccagagaatttagtgttaatgcaggtgtaactacacctgtaagcacttatatgttaactaatagtgagttattatcattaatcaatgatatgcctataacaaatgatcagaaaaagttaatgtccagcaatgttcaaatagttagacagcaaagttactctatcatgtcaataataaaagaggaagtcttagcatatgtagtacaattaccactatatggtgtaatagatactccttgttggaaactacacacatcccctctatgtacaaccaacacaaaggaaggatccaacatctgcttaacaagaaccgacagaggatggtactgtgacaatgcaggatcagtatcctttttcccacaagctgaaacatgtaaagttcaatcgaatcgggtgttttgtgacacaatgaacagtttaacattaccaagtgaggtaaatctctgcaacattgacatattcaaccccaaatatgattgcaaaattatgacttcaaaaacagatgtaagcagctccgttatcacatctctaggagccattgtgtcatgctatggcaaaaccaaatgtacagcatccaataaaaatcgtgggatcataaagacattctctaacgggtgtgattatgtatcaaataagggggtggatactgtgtctgtaggtaatacattatattatgtaaataagcaagaaggcaaaagtctctatgtaaaaggtgaaccaataataaatttctatgatccattagtgttcccctctgatgaatttgatgcatcaatatctcaagtcaatgagaaaattaatcagagtctagcatttatccgtaaatcagatgaattattacataatgtaaatgctggtaaatccaccacaaatatcatgataactaccataattatagtaattatagtaatattgttagcattaattgcagttggactgcttctatactgcaaggccagaagcacaccagtcacattaagtaaggatcaactgagtggtataaataatattgcatttagtaactga
>KU950612.1_Human_orthopneumovirus_strain_RSVA/Homo_sapiens/USA/TH_10281/2012_complete_genome
atggagttgccaatcctcaaaacaaatgctattaccacaatccttgctgcagtcacactctgtttcgcttccagtcaaaacatcactgaagaattttatcaatcaacatgcagtgcagttagcaaaggctatcttagtgctctaagaactggttggtatactagtgttataactatagaattaagtaatatcaaagaaaataagtgtaatggtacagacgctaaggtaaaattaataaaacaagaattagataaatataaaaatgctgtaacagaattgcagttgctcatgcaaagcacaccagcagccaacagtcgagccagaagagaactaccaagatttatgaattatacactcaacaataccaaaaacaccaatgtaacattaagtaagaaaaggaaaagaagatttcttggatttttgttaggtgttggatctgcaatcgccagtggcattgccgtatccaaggtcctgcacctagaaggggaagtgaacaaaatcaaaagtgctctactatccacaaacaaggctgtagtcagcttatctaatggagtcagtgtcttaaccagcaaggtgttagacctcaaaaactatatagataaacagttgttacctattgttaacaagcaaagctgcagcatatcaaacattgaaactgtgatagagttccaacaaaagaacaacagactactagagattaccagagaatttagtgttaatgcaggtgtaactacacctgtaagcacttatatgttaactaatagtgagttattatcattaatcaatgatatgcctataacaaatgatcagaaaaagttaatgtccagcaatgttcaaatagttagacagcaaagttactctatcatgtcaataataaaagaggaagtcttagcatatgtagtacaattaccactatatggtgtaatagatactccttgttggaaactacacacatcccctctatgtacaaccaacacaaaggaaggatccaacatctgcttaacaagaaccgacagaggatggtactgtgacaatgcaggatcagtatcctttttcccacaagctgaaacatgtaaagttcaatcgaatcgggtgttttgtgacacaatgaacagtttaacattaccaagtgaggtaaatctctgcaacattgacatattcaaccccaaatatgattgcaaaattatgacttcaaaaacagatgtaagcagctccgttatcacatctctaggagccattgtgtcatgctatggcaaaaccaaatgtacagcatccaataaaaatcgtgggatcataaagacattctctaacgggtgtgattatgtatcaaataagggggtggatactgtgtctgtaggtaatacattatattatgtaaataagcaagaaggcaaaagtctctatgtaaaaggtgaaccaataataaatttctatgatccattagtgttcccctctgatgaatttgatgcatcaatatctcaagtcaatgagaaaattaatcagagtctagcatttatccgtaaatcagatgaattattacataatgcaaatgctggtaaatccaccacaaatatcatgataactaccataattatagtaattatagtaatattgttagcattaattgcagttggactgcttctatactgcaaggccagaagcacaccagtcacattaagtaaggatcaactgagtggtataaataatattgcatttagtaactga
>KJ672444.1_Human_respiratory_syncytial_virus_strain_RSVA/Homo_sapiens/USA/LA2_11/2012_complete_genome
atggagttgccaatcctcaaaacaaatgctattaccacaatccttgctgcagtcacactctgtttcgcttccagtcaaaacatcactgaagaattttatcaatcaacatgcagtgcagttagcaaaggctatcttagtgctctaagaactggttggtatactagtgttataactatagaattaagtaatatcaaagaaaataagtgtaatggtacagacgctaaggtaaaattaataaaacaagaattagataaatataaaaatgctgtaacagaattgcagttgctcatgcaaagcacaccagcagccaacagtcgagccagaagagaactaccaagatttatgaattatacactcaacaataccaaaaacaccaatgtaacattaagtaagaaaaggaaaagaagatttcttggatttttgttaggtgttggatctgcaatcgccagtggcattgccgtatccaaggtcctgcacctagaaggggaagtgaacaaaatcaaaagtgctctactatccacaaacaaggctgtagtcagcttatctaatggagtcagtgtcttaaccagcaaggtgttagacctcaaaaactatatagataaacagttgttacctattgttaacaagcaaagctgcagcatatcaaacattgaaactgtgatagagttccaacaaaagaacaacagactactagagattaccagagaatttagtgttaatgcaggtgtaactacacctgtaagcacttatatgttaactaatagtgagttattatcattaatcaatgatatgcctataacaaatgatcagaaaaagttaatgtccagcaatgttcaaatagttagacagcaaagttactctatcatgtcaataataaaagaggaagtcttagcatatgtagtacaattaccactatatggtgtaatagatactccttgttggaaactacacacatcccctctatgtacaaccaacacaaaggaaggatccaacatctgcttaacaagaaccgacagaggatggtactgtgacaatgcaggatcagtatcctttttcccacaagctgaaacatgtaaagttcaatcgaatcgggtgttttgtgacacaatgaacagtttaacattaccaagtgaggtaaatctctgcaacattgacatattcaaccccaaatatgattgcaaaattatgacttcaaaaacagatgtaagcagctccgttatcacatctctaggagccattgtgtcatgctatggcaaaaccaaatgtacagcatccaataaaaatcgtgggatcataaagacattctctaacgggtgtgattatgtatcaaataagggggtggatactgtgtctgtaggtaatacattatattatgtaaataagcaagaaggcaaaagtctctatgtaaaaggtgaaccaataataaatttctatgatccattagtgttcccctctgatgaatttgatgcatcaatatctcaagtcaatgagaaaattaatcagagtctagcatttatccgtaaatcagatgaattattacataatgtaaatgctggtaaatccaccacaaatatcatgataactaccataattatagtaattatagtaatattgttagcattaattgcagttggactgcttctatactgcaaggccagaagcacaccagtcacattaagtaaggatcaactgagtggtataaataatattgcatttagtaactga
>KJ672468.1_Human_respiratory_syncytial_virus_strain_RSVA/Homo_sapiens/USA/LA2_07/2012_complete_genome
atggagttgccaatcctcaaaacaaatgctattaccacaatccttgctgcagtcacactctgtttcgcttccagtcaaaacatcactgaagaattttatcaatcaacatgcagtgcagttagcaaaggctatcttagtgctctaagaactggttggtatactagtgttataactatagaattaagtaatatcaaagaaaataagtgtaatggtacagacgctaaggtaaaattaataaaacaagaattagataaatataaaaatgctgtaacagaattgcagttgctcatgcaaagcacaccagcagccaacagtcgagccagaagagaactaccaagatttatgaattatacactcaacaataccaaaaacaccaatgtaacattaagtaagaaaaggaaaagaagatttcttggatttttgttaggtgttggatctgcaatcgccagtggcattgccgtatccaaggtcctgcacctagaaggggaagtgaacaaaatcaaaagtgctctactatccacaaacaaggctgtagtcagcttatctaatggagtcagtgtcttaaccagcaaggtgttagacctcaaaaactatatagataaacagttgttacctattgttaacaagcaaagctgcagcatatcaaacattgaaactgtgatagagttccaacaaaagaacaacagactactagagattaccagagaatttagtgttaatgcaggtgtaactacacctgtaagcacttatatgttaactaatagtgagttattatcattaatcaatgatatgcctataacaaatgatcagaaaaagttaatgtccagcaatgttcaaatagttagacagcaaagttactctatcatgtcaataataaaagaggaagtcttagcatatgtagtacaattaccactatatggtgtaatagatactccttgttggaaactacacacatcccctctatgtacaaccaacacaaaggaaggatccaacatctgcttaacaagaaccgacagaggatggtactgtgacaatgcaggatcagtatcctttttcccacaagctgaaacatgtaaagttcaatcgaatcgggtgttttgtgacacaatgaacagtttaacattaccaagtgaggtaaatctctgcaacattgacatattcaaccccaaatatgattgcaaaattatgacttcaaaaacagatgtaagcagctccgttatcacatctctaggagccattgtgtcatgctatggcaaaaccaaatgtacagcatccaataaaaatcgtgggatcataaagacattctctaacgggtgtgattatgtatcaaataagggggtggatactgtgtctgtaggtaatacattatattatgtaaataagcaagaaggcaaaagtctctatgtaaaaggtgaaccaataataaatttctatgatccattagtgttcccctctgatgaatttgatgcatcaatatctcaagtcaatgagaaaattaatcagagtctagcatttatccgtaaatcagatgaattattacataatgtaaatgctggtaaatccaccacaaatatcatgataactaccataattatagtaattatagtaatattgttagcattaattgcagttggactgcttctatactgcaaggccagaagcacaccagtcacattaagtaaggatcaactgagtggtataaataatattgcatttagtaactga
>KX894799.1_Human_orthopneumovirus_strain_RSVA/Homo_sapiens/USA/LA2_00007P/2012_complete_genome
atggagttgccaatcctcaaaacaaatgctattaccacaatccttgctgcagtcacactctgtttcgcttccagtcaaaacatcactgaagaattttatcaatcaacatgcagtgcagttagcaaaggctatcttagtgctctaagaactggttggtatactagtgttataactatagaattaagtaatatcaaagaaaataagtgtaatggtacagacgctaaggtaaaattaataaaacaagaattagataaatataaaaatgctgtaacagaattgcagttgctcatgcaaagcacaccagcagccaacagtcgagccagaagagaactaccaagatttatgaattatacactcaacaataccaaaaacaccaatgtaacattaagtaagaaaaggaaaagaagatttcttggatttttgttaggtgttggatctgcaatcgccagtggcattgccgtatccaaggtcctgcacctagaaggggaagtgaacaaaatcaaaagtgctctactatccacaaacaaggctgtagtcagcttatctaatggagtcagtgtcttaaccagcaaggtgttagacctcaaaaactatatagataaacagttgttacctattgttaacaagcaaagctgcagcatatcaaacattgaaactgtgatagagttccaacaaaagaacaacagactactagagattaccagagaatttagtgttaatgcaggtgtaactacacctgtaagcacttatatgttaactaatagtgagttattatcattaatcaatgatatgcctataacaaatgatcagaaaaagttaatgtccagcaatgttcaaatagttagacagcaaagttactctatcatgtcaataataaaagaggaagtcttagcatatgtagtacaattaccactatatggtgtaatagatactccttgttggaaactacacacatcccctctatgtacaaccaacacaaaggaaggatccaacatctgcttaacaagaaccgacagaggatggtactgtgacaatgcaggatcagtatcctttttcccacaagctgaaacatgtaaagttcaatcgaatcgggtgttttgtgacacaatgaacagtttaacattaccaagtgaggtaaatctctgcaacattgacatattcaaccccaaatatgattgcaaaattatgacttcaaaaacagatgtaagcagctccgttatcacatctctaggagccattgtgtcatgctatggcaaaaccaaatgtacagcatccaataaaaatcgtgggatcataaagacattctctaacgggtgtgattatgtatcaaataagggggtggatactgtgtctgtaggtaatacattatattatgtaaataagcaagaaggcaaaagtctctatgtaaaaggtgaaccaataataaatttctatgatccattagtgttcccctctgatgaatttgatgcatcaatatctcaagtcaatgagaaaattaatcagagtctagcatttatccgtaaatcagatgaattattacataatgtaaatgctggtaaatccaccacaaatatcatgataactaccataattatagtaattatagtaatattgttagcattaattgcagttggactgcttctatactgcaaggccagaagcacaccagtcacattaagtaaggatcaactgagtggtataaataatattgcatttagtaactga
>KJ672467.1_Human_respiratory_syncytial_virus_strain_RSVA/Homo_sapiens/USA/LA2_97/2013_complete_genome
atggagttgccaatcctcaaaacaaatgctattaccacaatccttgctgcagtcacactctgtttcgcttccagtcaaaacatcactgaagaattttatcaatcaacatgcagtgcagttagcaaaggctatcttagtgctctaagaactggttggtatactagtgttataactatagaattaagtaatatcaaggaaaataagtgtaatggtacagacgctaaggtaaaattaataaaacaagaattagataaatataaaaatgctgtaacagaattgcagttgctcatgcaaagcacaccagcagccaacagtcgagccagaagagaactaccaagatttatgaattatacactcaacaataccaaaaacaccaatgtaacattaagtaagaaaaggaaaagaagatttcttggatttttgttaggtgttggatctgcaatcgccagtggcattgccgtatccaaggtcctgcacctagaaggggaagtgaacaaaatcaaaagtgctctactatccacaaacaaggctgtagtcagcttatctaatggagtcagtgtcttaaccagcaaggtgttagacctcaaaaactatatagataaacagttgttacctattgttaacaagcaaagctgcagcatatcaaacattgaaactgtgatagagttccaacaaaagaacaacagactactagagattaccagagaatttagtgttaatgcaggtgtaactacacctgtaagcacttatatgttaactaatagtgagttattatcattaatcaatgatatgcctataacaaatgatcagaaaaagttaatgtccagcaatgttcaaatagttagacagcaaagttactctatcatgtcaataataaaagaggaagtcttagcatatgtagtacaattaccactatatggtgtaatagatactccttgttggaaactacacacatcccctctatgtacaaccaacacaaaggaaggatccaacatctgcttaacaagaaccgacagaggatggtactgtgacaatgcaggatcagtatcctttttcccacaagctgaaacatgtaaagttcaatcgaatcgggtgttttgtgacacaatgaacagtttaacattaccaagtgaggtaaatctctgcaacattgacatattcaaccccaaatatgattgcaaaattatgacttcaaaaacagatgtaagcagctccgttatcacatctctaggagccattgtgtcatgctatggcaaaaccaaatgtacagcatccaataaaaatcgtgggatcataaagacattctctaacgggtgtgattatgtatcaaataagggggtggatactgtgtctgtaggtaatacattatattatgtaaataagcaagaaggcaaaagtctctatgtaaaaggtgaaccaataataaatttctatgatccattagtgttcccctctgatgaatttgatgcatcaatatctcaagtcaatgagaaaattaatcagagtctagcatttatccgtaaatcagatgaattattacataatgtaaatgctggtaaatccaccacaaatatcatgataactaccataattatagtaattatagtaatattgttagcattaattgcagttggactgcttctatactgcaaggccagaagcacaccagtcacattaagtaaggatcaactgagtggtataaataatattgcatttagtaactga
>KU950671.1_Human_orthopneumovirus_strain_RSVA/Homo_sapiens/USA/TH_10344/2012_complete_genome
atggagttgccaatcctcaaaacaaatgctattaccacaatccttgctgcagtcacactctgtttcgcttccagtcaaaacatcactgaagaattttatcaatcaacatgcagtgcagttagcaaaggctatcttagtgctctaagaactggttggtatactagtgttataactatagaattaagtaatatcaaagaaaataagtgtaatggtacagacgctaaggtaaaattaataaaacaagaattagataaatataaaaatgctgtaacagaattgcagttgctcatgcaaagcacaccagcagccaacagtcgagccagaagagaactaccaagatttatgaattatacactcaacaataccaaaaacaccaatgtaacattaagtaagaaaaggaaaagaagatttcttggatttttgttaggtgttggatctgcaatcgccagtggcattgccgtatccaaggtcctgcacctagaaggggaagtgaacaaaatcaaaagtgctctactatccacaaacaaggctgtagtcagcttatctaatggagtcagtgtcttaaccagcaaggtgttagacctcaaaaactatatagataaacagttgttacctattgttaacaagcaaagctgcagcatatcaaacattgaaactgtgatagagttccaacaaaagaacaacagactactagagattaccagagaatttagtgttaatgcaggtgtaactacacctgtaagcacttatatgttaactaatagtgagttattatcattaatcaatgatatgcctataacaaatgatcagaaaaagttaatgtccagcaatgttcaaatagttagacagcaaagttactctatcatgtcaataataaaagaggaagtcttagcatatgtagtacaattaccactatatggtgtaatagatactccttgttggaaactacacacatcccctctatgtacaaccaacacaaaggaaggatccaacatctgcttaacaagaaccgacagaggatggtactgtgacaatgcaggatcagtatcctttttcccacaagctgaaacatgtaaagttcaatcgaatcgggtgttttgtgacacaatgaacagtttaacattaccaagtgaggtaaatctctgcaacattgacatattcaaccccaaatatgattgcaaaattatgacttcaaaaacagatgtaagcagctccgttatcacatctctaggagccattgtgtcatgctatggcaaaaccaaatgtacagcatccaataaaaatcgtgggatcataaagacattctctaacgggtgtgattatgtatcaaataagggggtggatactgtgtctgtaggtaatacattatattatgtaaataagcaagaaggcaaaagtctctatgtaaaaggtgaaccaataataaatttctatgatccattagtgttcccctctgatgaatttgatgcatcaatatctcaagtcaatgagaaaattaatcagagtctagcatttatccgtaaatcagatgaattattacataatgtaaatgctggtaaatccaccacaaatatcatgataactaccataattatagtaattatagtaatattgttagcattaattgcagttggactgcttctatactgcaaggccagaagcacaccagtcacattaagtaaggatcaactgagtggtataaataatattgcatttagtaactga
>MG813993.1_Human_orthopneumovirus_isolate_A-TX-1043b-2013-WGS_complete_genome______________country_USA_date_11-Jan-2013
atggagttgccaatcctcaaaacaaatgctattaccacaatccttgctgcagtcacactctgtttcgcttccagtcaaaacatcactgaagaattttatcaatcaacatgcagtgcagttagcaaaggctatcttagtgctctaagaactggttggtatactagtgttataactatagaattaagtaatatcaaagaaaataagtgtaatggtacagacgctaaggtaaaattaataaaacaagaattagataaatataaaaatgctgtaacagaattgcagttgctcatgcaaagcacaccagcagccaacagtcgagccagaagagaactaccaagatttatgaattatacactcaacaataccaaaaacaccaatgtaacattaagtaagaaaaggaaaagaagatttcttggatttttgttaggtgttggatctgcaatcgccagtggcattgccgtatccaaggtcctgcacctagaaggggaagtgaacaaaatcaaaagtgctctactatccacaaacaaggctgtagtcagcttatctaatggagtcagtgtcttaaccagcaaggtgttagacctcaaaaactatatagataaacagttgttacctattgttaacaagcaaagctgcagcatatcaaacattgaaactgtgatagagttccaacaaaagaacaacagactactagagattaccagagaatttagtgttaatgcaggtgtaactacacctgtaagcacttatatgttaactaatagtgagttattatcattaatcaatgatatgcctataacaaatgatcagaaaaagttaatgtccagcaatgttcaaatagttagacagcaaagttactctatcatgtcaataataaaagaggaagtcttagcatatgtagtacaattaccactatatggtgtaatagatactccttgttggaaactacacacatcccctctatgtacaaccaacacaaaggaaggatccaacatctgcttaacaagaaccgacagaggatggtactgtgacaatgcaggatcagtatcctttttcccacaagctgaaacatgtaaagttcaatcgaatcgggtgttttgtgacacaatgaacagtttaacattaccaagtgaggtaaatctctgcaacattgacatattcaaccccaaatatgattgcaaaattatgacttcaaaaacagatgtaagcagctccgttatcacatctctaggagccattgtgtcatgctatggcaaaaccaaatgtacagcatccaataaaaatcgtgggatcataaagacattctctaacgggtgtgattatgtatcaaataagggggtggatactgtgtctgtaggtaatacattatattatgtaaataagcaagaaggcaaaagtctctatgtaaaaggtgaaccaataataaatttctatgatccattagtgttcccctctgatgaatttgatgcatcaatatctcaagtcaatgagaaaattaatcagagtctagcatttatccgtaaatcagatgaattattacataatgtaaatgctggtaaatccaccacaaatatcatgataactaccataattatagtaattatagtaatattgttagcattaattgcagttggactgcttctatactgcaaggccagaagcacaccagtcacattaagtaaggatcaactgagtggtataaataatattgcatttagtaactga
>MG813977.1_Human_orthopneumovirus_isolate_A-TX-1043-2013-WGS_complete_genome______________country_USA
atggagttgccaatcctcaaaacaaatgctattaccacaatccttgctgcagtcacactctgtttcgcttccagtcaaaacatcactgaagaattttatcaatcaacatgcagtgcagttagcaaaggctatcttagtgctctaagaactggttggtatactagtgttataactatagaattaagtaatatcaaagaaaataagtgtaatggtacagacgctaaggtaaaattaataaaacaagaattagataaatataaaaatgctgtaacagaattgcagttgctcatgcaaagcacaccagcagccaacagtcgagccagaagagaactaccaagatttatgaattatacactcaacaataccaaaaacaccaatgtaacattaagtaagaaaaggaaaagaagatttcttggatttttgttaggtgttggatctgcaatcgccagtggcattgccgtatccaaggtcctgcacctagaaggggaagtgaacaaaatcaaaagtgctctactatccacaaacaaggctgtagtcagcttatctaatggagtcagtgtcttaaccagcaaggtgttagacctcaaaaactatatagataaacagttgttacctattgttaacaagcaaagctgcagcatatcaaacattgaaactgtgatagagttccaacaaaagaacaacagactactagagattaccagagaatttagtgttaatgcaggtgtaactacacctgtaagcacttatatgttaactaatagtgagttattatcattaatcaatgatatgcctataacaaatgatcagaaaaagttaatgtccagcaatgttcaaatagttagacagcaaagttactctatcatgtcaataataaaagaggaagtcttagcatatgtagtacaattaccactatatggtgtaatagatactccttgttggaaactacacacatcccctctatgtacaaccaacacaaaggaaggatccaacatctgcttaacaagaaccgacagaggatggtactgtgacaatgcaggatcagtatcctttttcccacaagctgaaacatgtaaagttcaatcgaatcgggtgttttgtgacacaatgaacagtttaacattaccaagtgaggtaaatctctgcaacattgacatattcaaccccaaatatgattgcaaaattatgacttcaaaaacagatgtaagcagctccgttatcacatctctaggagccattgtgtcatgctatggcaaaaccaaatgtacagcatccaataaaaatcgtgggatcataaagacattctctaacgggtgtgattatgtatcaaataagggggtggatactgtgtctgtaggtaatacattatattatgtaaataagcaagaaggcaaaagtctctatgtaaaaggtgaaccaataataaatttctatgatccattagtgttcccctctgatgaatttgatgcatcaatatctcaagtcaatgagaaaattaatcagagtctagcatttatccgtaaatcagatgaattattacataatgtaaatgctggtaaatccaccacaaatatcatgataactaccataattatagtaattatagtaatattgttagcattaattgcagttggactgcttctatactgcaaggccagaagcacaccagtcacattaagtaaggatcaactgagtggtataaataatattgcatttagtaactga
>MG813992.1_Human_orthopneumovirus_isolate_A-TX-1043a-2013-WGS_complete_genome______________country_USA_date_11-Jan-2013
atggagttgccaatcctcaaaacaaatgctattaccacaatccttgctgcagtcacactctgtttcgcttccagtcaaaacatcactgaagaattttatcaatcaacatgcagtgcagttagcaaaggctatcttagtgctctaagaactggttggtatactagtgttataactatagaattaagtaatatcaaagaaaataagtgtaatggtacagacgctaaggtaaaattaataaaacaagaattagataaatataaaaatgctgtaacagaattgcagttgctcatgcaaagcacaccagcagccaacagtcgagccagaagagaactaccaagatttatgaattatacactcaacaataccaaaaacaccaatgtaacattaagtaagaaaaggaaaagaagatttcttggatttttgttaggtgttggatctgcaatcgccagtggcattgccgtatccaaggtcctgcacctagaaggggaagtgaacaaaatcaaaagtgctctactatccacaaacaaggctgtagtcagcttatctaatggagtcagtgtcttaaccagcaaggtgttagacctcaaaaactatatagataaacagttgttacctattgttaacaagcaaagctgcagcatatcaaacattgaaactgtgatagagttccaacaaaagaacaacagactactagagattaccagagaatttagtgttaatgcaggtgtaactacacctgtaagcacttatatgttaactaatagtgagttattatcattaatcaatgatatgcctataacaaatgatcagaaaaagttaatgtccagcaatgttcaaatagttagacagcaaagttactctatcatgtcaataataaaagaggaagtcttagcatatgtagtacaattaccactatatggtgtaatagatactccttgttggaaactacacacatcccctctatgtacaaccaacacaaaggaaggatccaacatctgcttaacaagaaccgacagaggatggtactgtgacaatgcaggatcagtatcctttttcccacaagctgaaacatgtaaagttcaatcgaatcgggtgttttgtgacacaatgaacagtttaacattaccaagtgaggtaaatctctgcaacattgacatattcaaccccaaatatgattgcaaaattatgacttcaaaaacagatgtaagcagctccgttatcacatctctaggagccattgtgtcatgctatggcaaaaccaaatgtacagcatccaataaaaatcgtgggatcataaagacattctctaacgggtgtgattatgtatcaaataagggggtggatactgtgtctgtaggtaatacattatattatgtaaataagcaagaaggcaaaagtctctatgtaaaaggtgaaccaataataaatttctatgatccattagtgttcccctctgatgaatttgatgcatcaatatctcaagtcaatgagaaaattaatcagagtctagcatttatccgtaaatcagatgaattattacataatgtaaatgctggtaaatccaccacaaatatcatgataactaccataattatagtaattatagtaatattgttagcattaattgcagttggactgcttctatactgcaaggccagaagcacaccagtcacattaagtaaggatcaactgagtggtataaataatattgcatttagtaactga
>KU950694.1_Human_orthopneumovirus_strain_RSVA/Homo_sapiens/USA/TH_10233/2012_complete_genome
atggagttgccaatcctcaaaacaaatgctattaccacaatccttgctgcagtcacactctgtttcgcttccagtcaaaacatcactgaagaattttatcaatcaacatgcagtgcagttagcaaaggctatcttagtgctctaagaactggttggtatactagtgttataactatagaattaagtaatatcaaggaaaataagtgtaatggtacagacgctaaggtaaaattaataaaacaagaattagataaatataaaaatgctgtaacagaattgcagttgctcatgcaaagcacaccagcagccaacagtcgagccagaagagaactaccaagatttatgaattatacactcaacaataccaaaaacaccaatgtaacattaagtaagaaaaggaaaagaagatttcttggatttttgttaggtgttggatctgcaatcgccagtggcattgccgtatccaaggtcctgcacctagaaggggaagtgaacaaaatcaaaagtgctctactatccacaaacaaggctgtagtcagcttatctaatggagtcagtgtcttaaccagcaaggtgttagacctcaaaaactatatagataaacagttgttacctattgttaacaagcaaagctgcagcatatcaaacattgaaactgtgatagagttccaacaaaagaacaacagactactagagattaccagagaatttagtgttaatgcaggtgtaactacacctgtaagcacttatatgttaactaatagtgagttattatcattaatcaatgatatgcctataacaaatgatcagaaaaagttaatgtccagcaatgttcaaatagttagacagcaaagttactctatcatgtcaataataaaagaggaagtcttagcatatgtagtacaattaccactatatggtgtaatagatactccttgttggaaactacacacatcccctctatgtacaaccaacacaaaggaaggatccaacatctgcttaacaagaaccgacagaggatggtactgtgacaatgcaggatcagtatcctttttcccacaagctgaaacatgtaaagttcaatcgaatcgggtgttttgtgacacaatgaacagtttaacattaccaagtgaggtaaatctctgcaacattgacatattcaaccccaaatatgattgcaaaattatgacttcaaaaacagatgtaagcagctccgttatcacatctctaggagccattgtgtcatgctatggcaaaaccaaatgtacagcatccaataaaaatcgtgggatcataaagacattctctaacgggtgtgattatgtatcaaataagggggtggatactgtgtctgtaggtaatacattatattatgtaaataagcaagaaggcaaaagtctctatgtaaaaggtgaaccaataataaatttctatgatccattagtgttcccctctgatgaatttgatgcatcaatatctcaagtcaatgagaaaattaatcagagtctagcatttatccgtaaatcagatgaattattacataatgtaaatgctggtaaatccaccacaaatatcatgataactaccataattatagtaattatagtaatattgttagcattaattgcagttggactgcttctatactgcaaggccagaagcacaccagtcacattaagtaaggatcaactgagtggtataaataatattgcatttagtaactga
>KX894803.1_Human_orthopneumovirus_strain_RSVA/Homo_sapiens/USA/LA2_00069P/2013_complete_genome
atggagttgccaatcctcaaaacaaatgctattaccacaatccttgctgcagtcacactctgtttcgcttccagtcaaaacatcactgaagaattttatcaatcaacatgcagtgcagttagcaaaggctatcttagtgctctaagaactggttggtatactagtgttataactatagaattaagtaatatcaaagaaaataagtgtaatggtacagacgctaaggtaaaattaataaaacaagaattagataaatataaaaatgctataacagaattgcagttgctcatgcaaagcacaccagcagccaacagtcgagccagaagagaactaccaagatttatgaattatacactcaacaataccaaaaacaccaatgtaacattaagtaagaaaaggaaaagaagatttcttggatttttgttaggtgttggatctgcaatcgccagtggcattgccgtatccaaggtcctgcacctagaaggggaagtgaacaaaatcaaaagtgctctactatccacaaacaaggctgtagtcagcttatctaatggagtcagtgtcttaaccagcaaggtgttagacctcaaaaactatatagataaacagttgttacctattgttaacaagcaaagctgcagcatatcaaacattgaaactgtgatagagttccaacaaaagaacaacagactactagagattaccagagaatttagtgttaatgcaggtgtaactacacctgtaagcacttatatgttaactaatagtgagttattatcattaatcaatgatatgcctataacaaatgatcagaaaaagttaatgtccagcaatgttcaaatagttagacagcaaagttactctatcatgtcaataataaaagaggaagtcttagcatatgtagtacaattaccactatatggtgtaatagatactccttgttggaaactacacacatcccctctatgtacaaccaacacaaaggaaggatccaacatctgcttaacaagaaccgacagaggatggtactgtgacaatgcaggatcagtatcctttttcccacaagctgaaacatgtaaagttcaatcgaatcgggtgttttgtgacacaatgaacagtttaacattaccaagtgaggtaaatctctgcaacattgacatattcaaccccaaatatgattgcaaaattatgacttcaaaaacagatgtaagcagctccgttatcacatctctaggagccattgtgtcatgctatggcaaaaccaaatgtacagcatccaataaaaatcgtgggatcataaagacattctctaacgggtgtgattatgtatcaaataagggggtggatactgtgtctgtaggtaatacattatattatgtaaataagcaagaaggcaaaagtctctatgtaaaaggtgaaccaataataaatttctatgatccattagtgttcccctctgatgaatttgatgcatcaatatctcaagtcaatgagaaaattaatcagagtctagcatttatccgtaaatcagatgaattattacataatgtaaatgctggtaaatccaccacaaatatcatgataactaccataattatagtaattatagtaatattgttagcattaattgcagttggactgcttctatactgcaaggccagaagcacaccagtcacactaagtaaggatcaactgagtggtataaataatattgcatttagtaactga
>KJ672429.1_Human_respiratory_syncytial_virus_strain_RSVA/Homo_sapiens/USA/LA2_69/2013_complete_genome
atggagttgccaatcctcaaaacaaatgctattaccacaatccttgctgcagtcacactctgtttcgcttccagtcaaaacatcactgaagaattttatcaatcaacatgcagtgcagttagcaaaggctatcttagtgctctaagaactggttggtatactagtgttataactatagaattaagtaatatcaaagaaaataagtgtaatggtacagacgctaaggtaaaattaataaaacaagaattagataaatataaaaatgctataacagaattgcagttgctcatgcaaagcacaccagcagccaacagtcgagccagaagagaactaccaagatttatgaattatacactcaacaataccaaaaacaccaatgtaacattaagtaagaaaaggaaaagaagatttcttggatttttgttaggtgttggatctgcaatcgccagtggcattgccgtatccaaggtcctgcacctagaaggggaagtgaacaaaatcaaaagtgctctactatccacaaacaaggctgtagtcagcttatctaatggagtcagtgtcttaaccagcaaggtgttagacctcaaaaactatatagataaacagttgttacctattgttaacaagcaaagctgcagcatatcaaacattgaaactgtgatagagttccaacaaaagaacaacagactactagagattaccagagaatttagtgttaatgcaggtgtaactacacctgtaagcacttatatgttaactaatagtgagttattatcattaatcaatgatatgcctataacaaatgatcagaaaaagttaatgtccagcaatgttcaaatagttagacagcaaagttactctatcatgtcaataataaaagaggaagtcttagcatatgtagtacaattaccactatatggtgtaatagatactccttgttggaaactacacacatcccctctatgtacaaccaacacaaaggaaggatccaacatctgcttaacaagaaccgacagaggatggtactgtgacaatgcaggatcagtatcctttttcccacaagctgaaacatgtaaagttcaatcgaatcgggtgttttgtgacacaatgaacagtttaacattaccaagtgaggtaaatctctgcaacattgacatattcaaccccaaatatgattgcaaaattatgacttcaaaaacagatgtaagcagctccgttatcacatctctaggagccattgtgtcatgctatggcaaaaccaaatgtacagcatccaataaaaatcgtgggatcataaagacattctctaacgggtgtgattatgtatcaaataagggggtggatactgtgtctgtaggtaatacattatattatgtaaataagcaagaaggcaaaagtctctatgtaaaaggtgaaccaataataaatttctatgatccattagtgttcccctctgatgaatttgatgcatcaatatctcaagtcaatgagaaaattaatcagagtctagcatttatccgtaaatcagatgaattattacataatgtaaatgctggtaaatccaccacaaatatcatgataactaccataattatagtaattatagtaatattgttagcattaattgcagttggactgcttctatactgcaaggccagaagcacaccagtcacactaagtaaggatcaactgagtggtataaataatattgcatttagtaactga
>KJ672454.1_Human_respiratory_syncytial_virus_strain_RSVA/Homo_sapiens/USA/LA2_73/2013_complete_genome
atggagttgccaatcctcaaaacaaatgctattaccacaatccttgctgcagtcacactctgtttcgcttccagtcaaaacatcactgaagaattttatcaatcaacatgcagtgcagttagcaaaggctatcttagtgctctaagaactggttggtatactagtgttataactatagaattaagtaatatcaaagaaaataagtgtaatggtacagacgctaaggtaaaattaataaaacaagaattagataaatataaaaatgctataacagaattgcagttgctcatgcaaagcacaccagcagccaacagtcgagccagaagagaactaccaagatttatgaattatacactcaacaataccaaaaacaccaatgtaacattaagtaagaaaaggaaaagaagatttcttggatttttgttaggtgttggatctgcaatcgccagtggcattgccgtatccaaggtcctgcacctagaaggggaagtgaacaaaatcaaaagtgctctactatccacaaacaaggctgtagtcagcttatctaatggagtcagtgtcttaaccagcaaggtgttagacctcaaaaactatatagataaacagttgttacctattgttaacaagcaaagctgcagcatatcaaacattgaaactgtgatagagttccaacaaaagaacaacagactactagagattaccagagaatttagtgttaatgcaggtgtaactacacctgtaagcacttatatgttaactaatagtgagttattatcattaatcaatgatatgcctataacaaatgatcagaaaaagttaatgtccagcaatgttcaaatagttagacagcaaagttactctatcatgtcaataataaaagaggaagtcttagcatatgtagtacaattaccactatatggtgtaatagatactccttgttggaaactacacacatcccctctatgtacaaccaacacaaaggaaggatccaacatctgcttaacaagaaccgacagaggatggtactgtgacaatgcaggatcagtatcctttttcccacaagctgaaacatgtaaagttcaatcgaatcgggtgttttgtgacacaatgaacagtttaacattaccaagtgaggtaaatctctgcaacattgacatattcaaccccaaatatgattgcaaaattatgacttcaaaaacagatgtaagcagctccgttatcacatctctaggagccattgtgtcatgctatggcaaaaccaaatgtacagcatccaataaaaatcgtgggatcataaagacattctctaacgggtgtgattatgtatcaaataagggggtggatactgtgtctgtaggtaatacattatattatgtaaataagcaagaaggcaaaagtctctatgtaaaaggtgaaccaataataaatttctatgatccattagtgttcccctctgatgaatttgatgcatcaatatctcaagtcaatgagaaaattaatcagagtctagcatttatccgtaaatcagatgaattattacataatgtaaatgctggtaaatccaccacaaatatcatgataactaccataattatagtaattatagtaatattgttagcattaattgcagttggactgcttctatactgcaaggccagaagcacaccagtcacactaagtaaggatcaactgagtggtataaataatattgcatttagtaactga
>KU950617.1_Human_orthopneumovirus_strain_RSVA/Homo_sapiens/USA/TH_10229/2012_complete_genome
atggagttgccaatcctcaaaacaaatgctattaccacaatccttgctgcagtcacactctgtttcgcttccagtcaaaacatcactgaagaattttatcaatcaacatgcagtgcagttagcaaaggctatcttagtgctctaagaactggttggtatactagtgttataactatagaattaagtaatatcaaagaaaataagtgtaatggtacagacgctaaggtaaaattaataaaacaagaattagataaatataaaaatgctgtaacagaattgcagttgctcatgcaaagcacaccagcagccaacagtcgagccagaagagaactaccaagatttatgaattatacactaaacaataccaaaaacaccaatgtaacattaagtaagaaaaggaaaagaagatttcttggatttttgttaggtgttggatctgcaatcgccagtggcattgccgtatccaaggtcctgcacctagaaggggaagtgaacaaaatcaaaagtgctctactatccacaaacaaggctgtagtcagcttatctaatggagtcagtgtcttaaccagcaaggtgttagacctcaaaaactatatagataaacagttgttacctattgttaacaagcaaagctgcagcatatcaaacattgaaactgtgatagagttccaacaaaagaacaacagactactagagattaccagagaatttagtgttaatgcaggtgtaactacacctgtaagcacttatatgttaactaatagtgagttattatcattaatcaatgatatgcctataacaaatgatcagaaaaagttaatgtccagcaatgttcaaatagttagacagcaaagttactctatcatgtcaataataaaagaggaagtcttagcatatgtagtacaattaccactatatggtgtaatagatactccttgttggaaactacacacatcccctctatgtacaaccaacacaaaggaaggatccaacatctgcttaacaagaaccgacagaggatggtactgtgacaatgcaggatcagtatcctttttcccacaagctgaaacatgtaaagttcaatcgaatcgggtgttttgtgacacaatgaacagtttaacattaccaagtgaggtaaatctctgcaacattgacatattcaaccccaaatatgattgcaaaattatgacttcaaaaacagatgtaagcagctccgttatcacatctctaggagccattgtgtcatgctatggcaaaaccaaatgtacagcatccaataaaaatcgtgggatcataaagacattctctaacgggtgtgattatgtatcaaataagggggtggatactgtgtctgtaggtaatacattatattatgtaaataagcaagaaggcaaaagtctctatgtaaaaggtgaaccaataataaatttctatgatccattagtgttcccctctgatgaatttgatgcatcaatatctcaagtcaatgagaaaattaatcagagtctagcatttatccgtaaatcagatgaattattacataatgtaaatgctggtaaatccaccacaaatatcatgataactaccataattatagtaattatagtaatattgttagcattaattgcagttggactgcttctatactgcaaggccagaagcacaccagtcacactaagtaaggatcaactgagtggtataaataatattgcatttagtaactga
>KU950626.1_Human_orthopneumovirus_strain_RSVA/Homo_sapiens/USA/TH_10207/2013_complete_genome
atggagttgccaatcctcaaaacaaatgctattaccacaatccttgctgcagtcacactctgtttcgcttccagtcaaaacatcactgaagaattttatcaatcaacatgcagtgcagttagcaaaggctatcttagtgctctaagaactggttggtatactagtgttataactatagaattaagtaatatcaaagaaaataagtgtaatggtacagacgctaaggtaaaattaataaaacaagaattagataaatataaaaatgctgtaacagaattgcagttgctcatgcaaagcacaccagcagccaacagtcgagccagaagagaactaccaagatttatgaattatacactcaacaataccaaaaacaccaatgtaacattaagtaagaaaaggaaaagaagatttcttggatttttgttaggtgttggatctgcaatcgccagtggcattgccgtatccaaggtcctgcacctagaaggggaagtgaacaaaatcaaaagtgctctactatccacaaacaaggctgtagtcagcttatctaatggagtcagtgtcttaaccagcaaggtgttagacctcaaaaactatatagataaacagttgttacctattgttaacaagcaaagctgcagcatatcaaacattgaaactgtgatagagttccaacaaaagaacaacagactactagagattaccagagaatttagtgttaatgcaggtgtaactacacctgtaagcacttatatgttaactaatagtgagttattatcattaatcaatgatatgcctataacaaatgatcagaaaaagttaatgtccagcaatgttcaaatagttagacagcaaagttactctatcatgtcaataataaaagaggaagtcttagcatatgtagtacaattaccactatatggtgtaatagatactccttgttggaaactacacacatcccctctatgtacaaccaacacaaaggaaggatccaacatctgcttaacaagaaccgacagaggatggtactgtgacaatgcaggatcagtatcctttttcccacaagctgaaacatgtaaagttcaatcgaatcgggtgttttgtgacacaatgaacagtttaacattaccaagtgaggtaaatctctgcaacattgacatattcaaccccaaatatgattgcaaaattatgacttcaaaaacagatgtaagcagctccgttatcacatctctaggagccattgtgtcatgctatggcaaaaccaaatgtacagcatccaataaaaatcgtgggatcataaagacattctctaacgggtgtgattatgtatcaaataagggggtggatactgtgtctgtaggtaatacattatattatgtaaataagcaagaaggcaaaagtctctatgtaaaaggtgaaccaataataaatttctatgatccattagtgttcccctctgatgaatttgatgcatcaatatctcaagtcaatgagaaaattaatcagagtctagcatttatccgtaaatcagatgaattattacataatgtaaatgctggtaaatccaccacaaatatcatgataactaccataattatagtaattatagtaatattgttagcattaattgcagttggactgcttctatactgcaaggccagaagcacaccagtcacattaagtaaggatcaactgagtggtataaataatattgcatttagtaactga
>KU950483.1_Human_orthopneumovirus_strain_RSVA/Homo_sapiens/USA/TH_10534/2013_complete_genome
atggagttgccaatcctcaaaacaaatgctattaccacaatccttgctgcagtcacactctgtttcgcttccagtcaaaacatcactgaagaattttatcaatcaacatgcagtgcagttagcaaaggctatcttagtgctctaagaactggttggtatactagtgttataactatagaattaagtaatatcaaggaaaataagtgtaatggtacagacgctaaggtaaaattaataaaacaagaattagataaatataaaaatgctgtaacagaattgcagttgctcatgcaaagcacaccagcagccaacagtcgagccagaagagaactaccaagatttatgaattatacactcaacaataccaaaaacaccaatgtaacattaagtaagaaaaggaaaagaagatttcttggatttttgttaggtgttggatctgcaatcgccagtggcattgccgtatccaaggtcctgcacctagaaggggaagtgaacaaaatcaaaagtgctctactatccacaaacaaggctgtagtcagcttatctaatggagtcagtgtcttaaccagcaaggtgttagacctcaaaaactatatagataaacagttgttacctattgttaacaagcaaagctgcagcatatcaaacattgaaactgtgatagagttccaacaaaaaaacaacagactactagagattaccagagaatttagtgttaatgcaggtgtaactacacctgtaagcacttatatgttaactaatagtgagttattatcattaatcaatgatatgcctataacaaatgatcagaaaaagttaatgtccagcaatgttcaaatagttagacagcaaagttactctatcatgtcaataataaaagaggaagtcttagcatatgtagtacaattaccactatatggtgtaatagatactccttgttggaaactacacacatcccctctatgtacaaccaacacaaaggaaggatccaacatctgcttaacaagaaccgacagaggatggtactgtgacaatgcaggatcagtatcctttttcccacaagctgaaacatgtaaagttcaatcgaatcgggtgttttgtgacacaatgaacagtttaacattaccaagtgaggtaaatctctgcaacattgacatattcaaccccaaatatgattgcaaaattatgacttcaaaaacagatgtaagcagctccgttatcacatctctaggagccattgtgtcatgctatggcaaaaccaaatgtacagcatccaataaaaatcgtgggatcataaagacattctctaacgggtgtgattatgtatcaaataagggggtggatactgtgtctgtaggtaatacattatattatgtaaataagcaagaaggcaaaagtctctatgtaaaaggtgaaccaataataaatttctatgatccattagtgttcccctctgatgaatttgatgcatcaatatctcaagtcaatgagaaaattaatcagagtctagcatttatccgtaaatcagatgaattattacataatgtaaatgctggtaaatccaccacaaatatcatgataactaccataattatagtaattatagtaatattgttagcattaattgcagttggactgcttctatactgcaaggccagaagcacaccagtcacattaagtaaggatcaactgagtggtataaataatattgcatttagtaactga
>KJ672428.1_Human_respiratory_syncytial_virus_strain_RSVA/Homo_sapiens/USA/LA2_55/2013_complete_genome
atggagttgccaatcctcaaaacaaatgctattaccacaatccttgctgcagtcacactctgtttcgcttccagtcaaaacatcactgaagaattttatcaatcaacatgcagtgcagttagcaaaggctatcttagtgctctaagaactggttggtatactagtgttataactatagaattaagtaatatcaaggaaaataagtgtaatggtacagacgctaaggtaaaattaataaaacaagaattagataaatataaaaatgctgtaacagaattgcagttgctcatgcaaagcacaccagcagccaacagtcgagccagaagagaactaccaagatttatgaattatacactcaacaataccaaaaacaccaatgtaacattaagtaagaaaaggaaaagaagatttcttggatttttgttaggtgttggatctgcaatcgccagtggcattgccgtatccaaggtcctgcacctagaaggggaagtgaacaaaatcaaaagtgctctactatccacaaacaaggctgtagtcagcttatctaatggagtcagtgtcttaaccagcaaggtgttagacctcaaaaactatatagataaacagttgttacctattgttaacaagcaaagctgcagcatatcaaacattgaaactgtgatagagttccaacaaaagaacaacagactactagagattaccagagaatttagtgttaatgcaggtgtaactacacctgtaagcacttatatgttaactaatagtgagttattatcattaatcaatgatatgcctataacaaatgatcagaaaaagttaatgtccagcaatgttcaaatagttagacagcaaagttactctatcatgtcaataataaaagaggaagtcttagcatatgtagtacaattaccactatatggtgtaatagatactccttgttggaaactacacacatcccctctatgtacaaccaacacaaaggaaggatccaacatctgcttaacaagaaccgacagaggatggtactgtgacaatgcaggatcagtatcctttttcccacaagctgaaacatgtaaagttcaatcgaatcgggtgttttgtgacacaatgaacagtttaacattaccaagtgaggtaaatctctgcaacattgacatattcaaccccaaatatgattgcaaaattatgacttcaaaaacagatgtaagcagctccgttatcacatctctaggagccattgtgtcatgctatggcaaaaccaaatgtacagcatccaataaaaatcgtgggatcataaagacattctctaacgggtgtgattatgtatcaaataagggggtggatactgtgtctgtaggtaatacattatattatgtaaataagcaagaaggcaaaagtctctatgtaaaaggtgaaccaataataaatttctatgatccattagtgttcccctctgatgaatttgatgcatcaatatctcaagtcaatgagaaaattaatcagagtctagcatttatccgtaaatcagatgaattattacataatgtaaatgctggtaaatccaccacaaatatcatgataactaccataattatagtaattatagtaatattgttagcattaattgcagttggactgcttctatactgcaaggccagaagcacaccagtcatattaagtaaggatcaactgagtggtataaataatattgcatttagtaactga
>KU950642.1_Human_orthopneumovirus_strain_RSVA/Homo_sapiens/USA/TH_10128/2012_complete_genome
atggagttgctaatcctcaaaacaaatgctattaccacaatccttgctgcagtcacactctgtttcgcttccagtcaaaacatcactgaagaattttatcaatcaacatgcagtgcagttagcaaaggctatcttagtgctctaagaactggttggtatactagtgttataactatagaattaagtaatatcaaggaaaataagtgtaatggtacagacgctaaggtaaaattaataaaacaagaattagataaatataaaaatgctgtaacagaattgcagttgctcatgcaaagcacaccagcagccaacagtcgagccagaagagaactaccaagatttatgaattatacactcaacaataccaaaaacaccaatgtaacattaagtaagaaaaggaaaagaagatttcttggatttttgttaggtgttggatctgcaatcgccagtggcattgccgtatccaaggtcctgcacctagaaggggaagtgaacaaaatcaaaagtgctctactatccacaaacaaggctgtagtcagcttatctaatggagtcagtgtcttaaccagcaaggtgttagacctcaaaaactatatagataaacagttgttacctattgttaacaagcaaagctgcagcatatcaaacattgaaactgtgatagagttccaacaaaagaacaacagactactagagattaccagagaatttagtgttaatgcaggtgtaactacacctgtaagcacttatatgttaactaatagtgagttattatcattaatcaatgatatgcctataacaaatgatcagaaaaagttaatgtccagcaatgttcaaatagttagacagcaaagttactctatcatgtcaataataaaagaggaagtcttagcatatgtagtacaattaccactatatggtgtaatagatactccttgttggaaactacacacatcccctctatgtacaaccaacacaaaggaaggatccaacatctgcttaacaagaaccgacagaggatggtactgtgacaatgcaggatcagtatcctttttcccacaagctgaaacatgtaaagttcaatcgaatcgggtgttttgtgacacaatgaacagtttaacattaccaagtgaggtaaatctctgcaacattgacatattcaaccccaaatatgattgcaaaattatgacttcaaaaacagatgtaagcagctccgttatcacatctctaggagccattgtgtcatgctatggcaaaaccaaatgtacagcatccaataaaaatcgtgggatcataaagacattctctaacgggtgtgattatgtatcaaataagggggtggatactgtgtctgtaggtaatacattatattatgtaaataagcaagaaggcaaaagtctctatgtaaaaggtgaaccaataataaatttctatgatccattagtgttcccctctgatgaatttgatgcatcaatatctcaagtcaatgagaaaattaatcagagtctagcatttatccgcaaatcagatgaattattacataatgtaaatgctggtaaatccactacaaatatcatgataactaccataattatagtaattatagtaatattgttagcattaattgcagttggactgcttctatactgcaaggccagaagcacaccagtcacattaagtaaggatcaactgagtggtataaataatattgcatttagtaactga
>KM042389.1_Human_respiratory_syncytial_virus_strain_RSVA/Homo_sapiens/USA/LA2_10/2012_complete_genome
atggagttgctaatcctcaaaacaaatgctattaccacaatccttgctgcagtcacactctgtttcgcttccagtcaaaacatcactgaagaattttatcaatcaacatgcagtgcagttagcaaaggctatcttagtgctctaagaactggttggtatactagtgttataactatagaattaagtaatatcaaggaaaataagtgtaatggtacagacgctaaggtaaaattaataaaacaagaattagataaatataaaaatgctgtaacagaattgcagttgctcatgcaaagcacaccagcagccaacagtcgagccagaagagaactaccaagatttatgaattatacactcaacaataccaaaaacaccaatgtaacattaagtaagaaaaggaaaagaagatttcttggatttttgttaggtgttggatctgcaatcgccagtggcattgccgtatccaaggtcctgcacctagaaggggaagtgaacaaaatcaaaagtgctctactatccacaaacaaggctgtagtcagcttatctaatggagtcagtgtcttaaccagcaaggtgttagacctcaaaaactatatagataaacagttgttacctattgttaacaagcaaagctgcagcatatcaaacattgaaactgtgatagagttccaacaaaagaacaacagactactagagattaccagagaatttagtgttaatgcaggtgtaactacacctgtaagcacttatatgttaactaatagtgagttattatcattaatcaatgatatgcctataacaaatgatcagaaaaagttaatgtccagcaatgttcaaatagttagacagcaaagttactctatcatgtcaataataaaagaggaagtcttagcatatgtagtacaattaccactatatggtgtaatagatactccttgttggaaactacacacatcccctctatgtacaaccaacacaaaggaaggatccaacatctgcttaacaagaaccgacagaggatggtactgtgacaatgcaggatcagtatcctttttcccacaagctgaaacatgtaaagttcaatcgaatcgggtgttttgtgacacaatgaacagtttaacattaccaagtgaggtaaatctctgcaacattgacatattcaaccccaaatatgattgcaaaattatgacttcaaaaacagatgtaagcagctccgttatcacatctctaggagccattgtgtcatgctatggcaaaaccaaatgtacagcatccaataaaaatcgtgggatcataaagacattctctaacgggtgtgattatgtatcaaataagggggtggatactgtgtctgtaggtaatacattatattatgtaaataagcaagaaggcaaaagtctctatgtaaaaggtgaaccaataataaatttctatgatccattagtgttcccctctgatgaatttgatgcatcaatatctcaagtcaatgagaaaattaatcagagtctagcatttatccgtaaatcagatgaattattacataatgtaaatgctggtaaatccaccacaaatatcatgataactaccataattatagtaattatagtaatattgttagcattaattgcagttggactgcttctatactgcaaggccagaagcacaccagtcacattaagtaaggatcaactgagtggtataaataatattgcatttagtaactga
>KY982517.1_Human_respiratory_syncytial_virus_A_strain_RSVA/Homo_sapiens/USA/LA2_03/2013_complete_genome
atggagttgccaatcctcaaaacaaatgctattaccacaatccttgctgcagtcacactctgtttcgcttccagtcaaaacatcactgaagaattttatcaatcaacatgcagtgcagttagcaaaggctatcttagtgctctaagaactggttggtatactagtgttataactatagaattaagtaatatcaaggaaaataagtgtaatggtacagacgctaaggtaaaattaataaaacaagaattagataaatataaaaatgctgtaacagaattgcagttgctcatgcaaagcacaccagcagccaacagtcgagccagaagagaactaccaagatttatgaattatacactctacaataccaaaaacaccaatgtaacattaagtaagaaaaggaaaagaagatttcttggatttttgttaggtgttggatctgcaatcgccagtggcattgccgtatccaaggtcctgcacctagaaggggaagtgaacaaaatcaaaagtgctctactatccacaaacaaggctgtagtcagcttatctaatggagtcagtgtcttaaccagcaaggtgctagacctcaaaaactatatagataaacagttgttacctattgttaacaagcaaagctgcagcatatcaaacattgaaactgtgatagagttccaacaaaagaacaacagactactagagattaccagagaatttagtgttaatgcaggtgtaactacacctgtaagcacttatatgttaactaatagtgagttattatcattaatcaatgatatgcctataacaaatgatcagaaaaagttaatgtccagcaatgttcaaatagttagacagcaaagttactctatcatgtcaataataaaagaggaagtcttagcatatgtagtacaattaccactatatggtgtaatagatactccttgttggaaactacacacatcccctctatgtacaaccaacacaaaggaaggatccaacatctgcttaacaagaaccgacagaggatggtactgtgacaatgcaggatcagtatcctttttcccacaagctgaaacatgtaaagttcaatcgaatcgggtgttttgtgacacaatgaacagtttaacattaccaagtgaggtaaatctctgcaacattgacatattcaaccccaaatatgattgcaaaattatgacttcaaaaacagatgtaagcagctccgttatcacatctctaggagccattgtgtcatgctatggcaaaaccaaatgtacagcatccaataaaaatcgtgggatcataaagacattctctaacgggtgtgattatgtatcaaataagggggtggatactgtgtctgtaggtaatacattatattatgtaaataagcaagaaggcaaaagtctctatgtaaaaggtgaaccaataataaatttctatgatccattagtgttcccctctgatgaatttgatgcatcaatatctcaagtcaatgagaaaattaatcagagtctagcatttatccgtaaatcagatgaattattacataatgtaaatgctggtaaatccaccacaaatatcatgataactaccataattatagtaattatagtaatattgttagcattaattgcagttggactgcttctatactgcaaggccagaagcacaccagtcacattaagtaaggatcaactgagtggtataaataatattgcatttagtaactga
>ON237225.1_Human_respiratory_syncytial_virus_A_isolate_HRSV/A/Argentina/BA-HNRG-023/2014_complete_genome
atggagttgccaatcctcaaaacaaatgctattaccacaatccttgctgcagtcacactctgtttcgcttccagtcgaaacatcactgaagaattttatcaatcaacatgcagtgcagttagcaaaggctatcttagtgctctaagaactggttggtatactagtgttataactatagaattaagtaatatcaaggaaaataagtgtaatggtacagacgctaaggtaaaattaataaaacaagaattagataaatataaaaatgctgtaacagaattgcagttgctcatgcaaagcacaccagcagccaacagtcgagccagaagagaactaccaagatttatgaattatacactcaacaataccaaaaacaccaatgtaacattaagtaagaaaaggaagagaagatttcttggatttttgttaggtgttggatctgcaatcgccagtggcattgccgtatccaaggtcctgcacctagaaggggaagtgaacaaaatcaaaagtgctctactatccacaaacaaggctgtagtcagcttatctaatggagtcagtgtcttaaccagcaaggtgctagacctcaaaaactatatagataaacagttgttacctattgttaacaagcaaagctgcagcatatcaaacattgaaactgtgatagagttccaacaaaagaacaacagactactagagattaccagagaatttagtgttaatgcaggtgtaactacacctgtaagcacttatatgttaactaatagtgagttattatcattaatcaatgatatgcctataacaaatgatcagaaaaagttaatgtccagcaatgttcaaatagttagacagcaaagttactctatcatgtcaataataaaagaggaaatcttagcatatgtagtacaattaccactatatggtgtaatagatactccttgttggaaactacacacatcccctctatgtacaaccaacacaaaggaaggatccaacatctgcttaacaagaaccgacagaggatggtactgtgacaatgcaggatcagtatcctttttcccacaagctgaaacatgtaaagttcaatcgaatcgggtgttttgtgacacaatgaacagtttaacattaccaagtgaggtaaatctctgcaacattgacatattcaaccccaaatatgattgcaaaattatgacttcaaaaacagatgtaagcagctccgttatcacatctctaggagccattgtgtcatgctatggcaaaaccaaatgtacagcatccaataaaaatcgtgggatcataaagacattctctaacgggtgtgattatgtatcaaataagggggtggatactgtgtctgtaggtaatacattatattatgtaaataagcaagaaggcaaaagtctctatgtaaaaggtgaaccaataataaatttctatgatccattagtgttcccctctgatgaatttgatgcatcaatatctcaagtcaatgagaaaattaatcagagtctagcatttatccgtaaatcagatgaattattacataatgtaaatgctggtaaatccaccacaaatatcatgataactaccataattatagtaattatagtaatattgttagcattaattgcagttggactgcttctatactgcaaggccagaagcacaccagtcacattaagtaaggatcaactgagtggtataaataatattgcatttagtaactga
>ON237235.1_Human_respiratory_syncytial_virus_A_isolate_HRSV/A/Argentina/BA-HNRG-056/2014_complete_genome
atggagttgccaatcctcaaaacaaatgctattaccacaatccttgctgcagtcacactctgtttcgcttccagtcaaaacatcactgaagaattttatcaatcaacatgcagtgcagttagcaaaggctatcttagtgctctaagaactggttggtatactagtgttataactatagaattaagtaatatcaaggaaaataagtgtaatggtacagacgctaaggtaaaattaataaaacaagaattagataaatataaaaatgctgtaacagaattgcagttgctcatgcaaagcacaccagcagccaacagtcgagccagaagagaactaccaagatttatgaattatacactcaacaataccaaaaacaccaatgtaacattaagtaagaaaaggaaaagaagatttcttggatttttgttaggtgttggatctgcaatcgccagtggcattgccgtatccaaggtcctgcacctagaaggggaagtgaacaaaatcaaaagtgctctactatccacaaacaaggctgtagtcagcttatctaatggagtcagtgtcttaaccagcaaggtgctagacctcaaaaactatatagataaacagttgttacctattgttaacaagcaaagctgcagcatatcaaacattgaaactgtgatagagttccaacaaaagaacaacagactactagagattaccagagaatttagtgttaatgcaggtgtaactacacctgtaagcacttatatgttaactaatagtgagttattatcattaatcaatgatatgcctataacaaatgatcagaaaaagttaatgtccagcaatgttcaaatagttagacagcaaagttactctatcatgtcaataataaaagaggaagtcttagcatatgtagtacaattaccactatatggtgtaatagatactccttgttggaaactacacacatcccctctatgtacaaccaacacaaaggaaggatccaacatctgcttaacaagaaccgacagaggatggtactgtgacaatgcaggatcagtatcctttttcccacaagctgaaacatgtaaagttcaatcgaatcgggtgttttgtgacacaatgaacagtttaacattaccaagtgaggtaaatctctgcaacattgacatattcaaccccaaatatgattgcaaaattatgacttcaaaaacagatgtaagcagctccgttatcacatctctaggagccattgtgtcatgctatggcaaaaccaaatgtacagcatccaataaaaatcgtgggatcataaagacattctctaacgggtgtgattatgtatcaaataagggggtggatactgtgtctgtaggtaatacattatattatgtaaataagcaagaaggcaaaagtctctatgtaaaaggtgaaccaataataaatttctatgatccattagtgttcccctctgatgaatttgatgcatcaatatctcaagtcaatgagaaaattaatcagagtctagcatttatccgtaaatcagatgaattattacataatgtaaatgctggtaaatccaccacaaatatcatgataactaccataattatagtaattatagtaatattgttagcattaattgcagttggactgcttctatactgcaaggccagaagcacaccagtcacattaagtaaggatcaactgagtggtataaataatattgcatttagtaactga
>ON237226.1_Human_respiratory_syncytial_virus_A_isolate_HRSV/A/Argentina/BA-HNRG-028/2014_complete_genome
atggagttgccaatcctcaaaacaaatgctattaccacaatccttgctgcagtcacactctgtttcgcttccagtcaaaacatcactgaagaattttatcaatcaacatgcagtgtagttagcaaaggctatcttagtgctctaagaactggttggtatactagtgttataactatagaattaagtaatatcaaggaaaataagtgtaatggtacagacgctaaggtaaaattaataaaacaagaattagataaatataaaaatgctgtaacagaattgcagttgctcatgcaaagcacaccagcagccaacagtcgagccagaagagaactaccaagatttatgaattatacactcaacaataccaaaaacaccaatgtaacattaagtaagaaaaggaaaagaagatttcttggatttttgttaggtgttggatctgcaatagccagtggcattgccgtatccaaggtcctgcacctagaaggggaagtgaacaaaatcaaaagtgctctactatccacaaacaaggctgtagtcagcttatctaatggagtcagtgtcttaaccagcaaggtgctagacctcaaaaactatatagataaacagttgttacctattgttaacaagcaaagctgcagcatatcaaacattgaaactgtgatagagttccaacaaaagaacaacagactactagagattaccagagaatttagtgttaatgcaggtgtaactacacctgtaagcacttatatgttaactaatagtgagttattatcattaatcaatgatatgcctataacaaatgatcagaaaaagttaatgtccagcaatgttcaaatagttagacagcaaagttactctatcatgtcaataataaaagaggaagtcttagcatatgtagtacaattaccactatatggtgtaatagatactccttgttggaaactacacacatcccctctatgtacaaccaacacaaaggaaggatccaacatctgcttaacaagaaccgacagaggatggtactgtgacaatgcaggatcagtatcctttttcccacaagctgaaacatgtaaagttcaatcgaatcgggtgttttgtgacacaatgaacagtttaacattaccaagtgaggtaaatctctgcaacattgacatattcaaccccaaatatgattgcaaaattatgacttcaaaaacagatgtaagcagctccgttatcacatctctaggagccattgtgtcatgctatggcaaaaccaaatgtacagcatccaataaaaatcgtgggatcataaagacattctctaacgggtgtgattatgtatcaaataagggggtggatactgtgtctgtaggtaatacattatattatgtaaataagcaagaaggcaaaagtctctatgtaaaaggtgaaccaataataaatttctatgatccattagtgttcccctctgatgaatttgatgcatcaatatctcaagtcaatgagaaaattaatcagagtctagcatttatccgtaaatcagatgaattattacataatgtaaatgctggtaaatccaccacaaatatcatgataactaccataattatagtaattatagtaatattgttagcattaattgcagttggactgcttctatactgcaaggccagaagcacaccagtcacattaagtaaggatcaactgagtggtataaataatattgcatttagtaactga
>ON237233.1_Human_respiratory_syncytial_virus_A_isolate_HRSV/A/Argentina/BA-HNRG-047/2014_complete_genome
atggagttgccaatcctcaaaacaaatgctattaccacaatccttgctgcagtcacactctgtttcgcttccagtcaaaacatcactgaagaattttatcaatcaacatgcagtgcagttagcaaaggctatcttagtgctctaagaactggttggtatactagtgttataactatagaattaagtaatatcaaggaaaataagtgtaatggtactgacgctaaggtaaaattaataaaacaagaattagataaatataaaaatgctgtaacagaattgcagttgctcatgcaaagcacaccagcagccaacagtcgagccagaagagaactaccaagatttatgaattatacactcaacaataccaaaaacaccaatgtaacattaagtaagaaaaggaaaagaagatttcttggatttttgttaggtgttggatctgcaatcgccagtggcattgccgtatccaaggtcctgcacctagaaggggaagtgaacaaaatcaaaagtgctctactgtccacaaacaaggctgtagtcagcttatctaatggagtcagtgtcttaaccagcaaggtgctagacctcaaaaactatatagataaacagttgttacctattgttaacaagcaaagctgcagcatatcaaacattgaaactgtgatagagttccaacaaaagaacaacagactactagagattaccagagaatttagtgttaatgcaggtgtaactacacctgtaagcacttatatgttaactaatagtgagttattatcattaatcaatgatatgcctataacaaatgatcagaaaaagttaatgtccagcaatgttcaaatagttagacagcaaagttactctatcatgtcaataataaaagaggaagtcttagcatatgtagtacaattaccactatatggtgtaatagatactccttgttggaaactacacacatcccctctatgtacaaccaacacaaaggaaggatccaacatctgcttaacaagaaccgacagaggatggtactgtgacaatgcaggatcagtatcctttttcccacaagctgaaacatgtaaagttcaatcgaatcgggtgttttgtgacacaatgaacagtttaacattaccaagtgaggtaaatctctgcaacattgacatattcaaccccaaatatgattgcaaaattatgacttcaaaaacagatgtaagcagctccgttatcacatctctaggagccattgtgtcatgctatggcaaaaccaaatgtacagcatccaataaaaatcgtgggatcataaagacattctctaacgggtgtgattatgtatcaaataagggggtggatactgtgtctgtaggtaatacattatattatgtaaataagcaagaaggcaaaagtctctatgtaaaaggtgaaccaataataaatttctatgatccattagtgttcccctctgatgaatttgatgcatcaatatctcaagtcaatgagaaaattaatcagagtctagcatttatccgtaaatcagatgaattattacataatgtaaatgctggtaaatccaccacaaatatcatgataactaccataattatagtaatcatagtaatattgttagccttaattgcagttggactgcttctatactgcaaggccagaagcacaccagtcacattaagtaaggatcaactgagtggtataaataatattgcatttagtaactga
>ON237252.1_Human_respiratory_syncytial_virus_A_isolate_HRSV/A/Argentina/BA-HNRG-125/2015_complete_genome
atggagttgccaatcctcaaaacaaatgctattaccacaatccttgctgcagtcacactctgtttcgcttccagtcaaaacatcactgaagaattttatcaatcaacatgcagtgcagttagcaaaggctatcttagtgctctaagaactggttggtatactagtgttataactatagaattaagtaatatcaaggaaaataagtgtaatggtacagacgctaaggtaaaattaataaaacaagaattagataaatataaaaatgctgtaacagaattgcagttgctcatgcaaagcacaccagcagccaacagtcgagccagaagagaactaccaagatttatgaattacacactcaacaataccaaaaacaccaatgtaacattaagtaagaaaaggaaaagaagatttcttggatttttgttaggtgttggatctgcaatcgccagtggcattgccgtatccaaggtcctgcacctagaaggggaagtgaacaaaatcaaaagtgctctactatccacaaacaaggctgtagtcagcttatctaatggagtcagtgtcttaaccagcaaggtgctagacctcaaaaactatatagataaacagttgttacctattgttaacaagcaaagctgcagcatatcaaacattgaaactgtgatagagttccaacaaaagaacaacagactactagagattaccagagaatttagtgttaatgcaggtgtaactacacctgtaagcacttatatgttaactaatagtgagttattatcattaatcaatgatatgcctataacaaatgatcagaaaaagttaatgtccagcaatgttcaaatagttagacagcaaagttactctatcatgtcaataataaaagaggaagtcttagcatatgtagtacaattaccactatatggtgtaatagatactccttgttggaaactacacacatcccctctatgtacaaccaacacaaaggaaggatccaacatctgcttaacaagaaccgacagaggatggtactgtgacaatgcaggatcagtatcctttttcccacaagctgaaacatgtaaagttcaatcgaatcgggtgttttgtgacacaatgaacagtttaacattaccaagtgaggtaaatctctgcaacattgacatattcaaccccaaatatgattgcaaaattatgacttcaaaaacagatgtaagcagctccgttatcacatctctaggagccattgtgtcatgctatggcaaaaccaaatgtacagcatccaataaaaatcgtgggatcataaagacattctctaacgggtgtgattatgtatcaaataagggggtggatactgtgtctgtaggtaatacattatattatgtaaataagcaagaaggcaaaagtctctatgtaaaaggtgaaccaataataaatttctatgatccattagtgttcccctctgatgaatttgatgcatcaatatctcaagtcaatgagaaaattaatcagagtctagcatttatccgtaaatcagatgaattattacataatgtaaatgctggtaaatccaccacaaatatcatgataactaccataattatagtaattatagtaatattgttagcattaattgcagttggactgcttctatactgcaaggccagaagcacaccagtcacattaagtaaggatcaactgagtggtataaataatattgcatttagtaactga
>ON237256.1_UNVERIFIED:_Human_respiratory_syncytial_virus_A_isolate_HRSV/A/Argentina/BA-HNRG-138/2015_complete_genome
atggagttgccaatcctcaaaacaaatgctattaccacaatccttgctgcagtcacactctgtttcgcttccagtcaaaacatcactgaagaattttatcaatcaacatgcagtgcagttagcaaaggctatcttagtgctctaagaactggttggtatactagtgttataactatagaattaagtaatatcaaggaaaataagtgtaatggtacagacgctaaggtaaaattaataaaacaagaattagataaatataaaaatgctgtaacagaattgcagttgctcatgcaaagcacaccagcagccaacagtcgagccagaagagaactaccaagatttatgaattacacactcaacaataccaaaaacaccaatgtaacattaagtaagaaaaggaaaagaagatttcttggatttttgttaggtgttggatctgcaatcgccagtggcattgccgtatccaaggtcctgcacctagaaggggaagtgaacaaaatcaaaagtgctctactatccacaaacaaggctgtagtcagcttatctaatggagtcagtgtcttaaccagcaaggtgctagacctcaaaaactatatagataaacagttgttacctattgttaacaagcaaagctgcagcatatcaaacattgaaactgtgatagagttccaacaaaagaacaacagactactagagattaccagagaatttagtgttaatgcaggtgtaactacacctgtaagcacttatatgttaactaatagtgagttattatcattaatcaatgatatgcctataacaaatgatcagaaaaagttaatgtccagcaatgttcaaatagttagacagcaaagttactctatcatgtcaataataaaagaggaagtcttagcatatgtagtacaattaccactatatggtgtaatagatactccttgttggaaactacacacatcccctctatgtacaaccaacacaaaggaaggatccaacatctgcttaacaagaaccgacagaggatggtactgtgacaatgcaggatcagtatcctttttcccacaagctgaaacatgtaaagttcaatcgaatcgggtgttttgtgacacaatgaacagtttaacattaccaagtgaggtaaatctctgcaacattgacatattcaaccccaaatatgattgcaaaattatgacttcaaaaacagatgtaagcagctccgttatcacatctctaggagccattgtgtcatgctatggcaaaaccaaatgtacagcatccaataaaaatcgtgggatcataaagacattctctaacgggtgtgattatgtatcaaataagggggtggatactgtgtctgtaggtaatacattatattatgtaaataagcaagaaggcaaaagtctctatgtaaaaggtgaaccaataataaatttctatgatccattagtgttcccctctgatgaatttgatgcatcaatatctcaagtcaatgagaaaattaatcagagtctagcatttatccgtaaatcagatgaattattacataatgtaaatgctggtaaatccaccacaaatatcatgataactaccataattatagtaattatagtaatattgttagcattaattgcagttggactgcttctatactgcaaggccagaagcacaccagtcacattaagtaaggatcaactgagtggtataaataatattgcatttagtaactga
>KU950673.1_Human_orthopneumovirus_strain_RSVA/Homo_sapiens/USA/TH_10236/2012_complete_genome
atggagttgccaatcctcaaaacaaatgccattaccacaatccttgctgcagtcacactctgtttcgcttccagtcaaaacatcactgaagaattttatcaatcaacatgcagtgcagttagcaaaggctatcttagtgctctaagaactggttggtatactagtgttataactatagaattaagtaatatcaaggaaaataagtgtaatggtacagacgctaaggtaaaattaataaaacaagaattagataaatataaaaatgctgtaacagaattgcagttgctcatgcaaagcacaccagcagccaacagtcgagccagaagagaactaccaagatttatgaattatacactcaacaataccaaaaacaccaatgtaacattaagtaagaaaaggaaaagaagatttcttggatttttgttaggtgttggatctgcaatcgccagtggcattgccgtatccaaggtcctgcacctagaaggggaagtgaacaaaatcaaaagtgctctactatccacaaacaaggctgtagtcagcttatctaatggagtcagtgtcttaaccagcaaggtgttagacctcaaaaattatatagataaacagttgttacctattgttaacaagcaaagctgcagcatatcaaacattgaaactgtgatagagttccaacaaaagaacaacagactactagagattaccagagaatttagtgttaatgcaggtgtaactacacctgtaagcacttatatgttaactaatagtgagttattatcattaatcaatgatatgcctataacaaatgatcagaaaaagttaatgtccagcaatgttcaaatagttagacagcaaagttactctatcatgtcaataataaaagaggaagtcttagcatatgtagtacaattaccactatatggtgtaatagatactccttgttggaaactacacacatcccctctatgtacaaccaacacaaaggaaggatccaatatctgcttaacaagaaccgacagaggatggtactgtgacaatgcaggatcagtatcctttttcccacaagctgaaacatgtaaagttcaatcgaatcgggtgttttgtgacacaatgaacagtttaacattaccaagtgaggtaaatctctgcaacattgacatattcaaccccaaatatgattgcaaaattatgacttcaaaaacagatgtaagcagctctgttatcacatctctaggagccattgtgtcatgctatggcaaaaccaaatgtacagcatccaataaaaatcgtgggatcataaagacattctctaacgggtgtgattatgtatcaaataagggggtggatactgtgtctgtaggtaatacattatattatgtaaataagcaagaaggcaaaagtctctatgtaaaaggtgaaccaataataaatttctatgatccattagtgttcccctctgatgaatttgatgcatcaatatctcaagtcaatgagaaaattaatcagagtctagcatttatccgtaaatcagatgaattattacataatgtaaatgctggtaaatccaccacaaatattatgataactaccataattatagtaattatagtaatattgttagcattaattgcagttggactgcttctatactgcaaggccagaagcacaccagtcacattaagtaaggatcaactgagtggtataaataatattgcatttagtaactga
>KJ672433.1_Human_respiratory_syncytial_virus_strain_RSVA/Homo_sapiens/USA/LA2_95/2013_complete_genome
atggagttgccaatcctcaaaacaaatgccattaccacaatccttgctgcagtcacactctgtttcgcttccagtcaaaacatcactgaagaattttatcaatcaacatgcagtgcagttagcaaaggctatcttagtgctctaagaactggttggtatactagtgttataactatagaattaagtaatatcaaggaaaataagtgtaatggtacagacgctaaggtaaaattaataaaacaagaattagataaatataaaaatgctgtaacagaattgcagttgctcatgcaaagcacaccagcagccaacagtcgagccagaagagaactaccaagatttatgaattatacactcaacaataccaaaaacaccaatgtaacattaagtaagaaaaggaaaagaagatttcttggatttttgttaggtgttggatctgcaatcgccagtggcattgccgtatccaaggtcctgcacctagaaggggaagtgaacaaaatcaaaagtgctctactatccacaaacaaggctgtagtcagcttatctaatggagtcagtgtcttaaccagcaaggtgttagacctcaaaaattatatagataaacagttgttacctattgttaacaagcaaagctgcagcatatcaaacattgaaactgtgatagagttccaacaaaagaacaacagactactagagattaccagagaatttagtgttaatgcaggtgtaactacacctgtaagcacttatatgttaactaatagtgagttattatcattaatcaatgatatgcctataacaaatgatcagaaaaagttaatgtccagcaatgttcaaatagttagacagcaaagttactctatcatgtcaataataaaagaggaagtcttagcatatgtagtacaattaccactatatggtgtaatagatactccttgttggaaactacacacatcccctctatgtacaaccaacacaaaggaaggatccaatatctgcttaacaagaaccgacagaggatggtactgtgacaatgcaggatcagtatcctttttcccacaagctgaaacatgtaaagttcaatcgaatcgggtgttttgtgacacaatgaacagtttaacattaccaagtgaggtaaatctctgcaacattgacatattcaaccccaaatatgattgcaaaattatgacttcaaaaacagatgtaagcagctctgttatcacatctctaggagccattgtgtcatgctatggcaaaaccaaatgtacagcatccaataaaaatcgtgggatcataaagacattctctaacgggtgtgattatgtatcaaataagggggtggatactgtgtctgtaggtaatacattatattatgtaaataagcaagaaggcaaaagtctctatgtaaaaggtgaaccaataataaatttctatgatccattagtgttcccctctgatgaatttgatgcatcaatatctcaagtcaatgagaaaattaatcagagtctagcatttatccgtaaatcagatgaattattacataatgtaaatgctggtaaatccaccacaaatattatgataactaccataattatagtaattatagtaatattgttagcattaattgcagttggactgcttctatactgcaaggccagaagcacaccagtcacattaagtaaggatcaactgagtggtataaataatattgcatttagtaactga
>KU950521.1_Human_orthopneumovirus_strain_RSVA/Homo_sapiens/USA/TH_10149/2012_complete_genome
atggagttgccaatcctcaaaacaaatgctattaccacaatccttgctgcagtcacactctgtttcgcttccagtcaaaacatcactgaagaattttatcaatcaacatgcagtgcagttagcaaaggctatcttagtgctctaagaactggttggtatactagtgttataactatagaattaagtaatatcaaggaaaataagtgtaatggtacagacgctaaggtaaaattaataaaacaagaattagataaatataaaaatgctgtaacagaattgcagttgctcatgcaaagcacaccagcagccaacagtcgagccagaagagaactaccaagatttatgaattatacactcaacaataccaaaaacaccgatgtaacattaagtaagaaaaggaaaagaagatttcttggatttttgttaggtgttggatctgcaatcgccagtggcattgccgtatccaaggtcctgcacctagaaggggaagtgaacaaaatcaaaagtgctctactatccacaaacaaggctgtagtcagcttatctaatggagtcagtgtcttaaccagcaaggtgttagacctcaaaaactatatagataaacagttgttacctattgttaacaagcaaagctgcagcatatcaaacattgaaactgtgatagagttccaacaaaagaacaacagactactagagattaccagagaatttagtgttaatgcaggtgtaactacacctgtaagcacttatatgttaactaatagtgagttattatcattaatcaatgatatgcctataacaaatgatcagaaaaagttaatgtccagcaatgttcaaatagttagacagcaaagttactctatcatgtcaataataaaagaggaagtcttagcatatgtagtacaattaccactatatggtgtaatagatactccttgttggaaactacacacatcccctctatgtacaaccaacacaaaggaaggatccaacatctgcttaacaagaaccgacagaggatggtactgtgacaatgcaggatcagtatcctttttcccacaagctgaaacatgtaaagttcaatcgaatcgggtgttttgtgacacaatgaacagtttaacattaccaagtgaggtaaatctctgcaacattgacatattcaaccccaaatatgattgcaaaattatgacttcaaaaacagatgtaagcagctccgttatcacatctctaggagccattgtgtcatgctatggcaaaaccaaatgtacagcatccaataaaaatcgtgggatcataaagacattctctaacgggtgtgattatgtatcaaataagggggtggatactgtgtctgtaggtaatacattatattatgtaaataagcaagaaggcaaaagtctctatgtaaaaggtgaaccaataataaatttctatgatccattagtgttcccctctgatgaatttgatgcatcaatatctcaagtcaatgagaaaattaatcagagtctagcatttatccgtaaatcagatgaattattacataatgtaaatgctggtaaatccaccacaaatatcatgataactaccataattatagtaattatagtaatattgttagcattaattgcagttggactgcttctatactgcaaggccagaagcacaccagtcacattaagtaaggatcaactgagtggtataaataatattgcatttagtaactga
>ON237261.1_Human_respiratory_syncytial_virus_A_isolate_HRSV/A/Argentina/BA-HNRG-169/2015_complete_genome
atggagttgccaatcctcaaaacaaatgctattaccacaatccttgctgcagtcacactctgtttcgcttccagtcaaaacatcactgaagaattttatcaatcaacatgcagtgcagttagcaaaggctatcttagtgctctaagaactggttggtatactagtgttataactatagaattaagtaatatcaaggaaaataaatgtaatggtacagacgctaaggtaaaattaataaaacaagaattagataaatataaaaatgctgtaacagaattgcagttgctcatgcaaagcacaccagcagccaacagtcgagccagaagagaactaccaagatttatgaattatacactcaacaataccaaaaacaccaatgtaacattaagtaagaaaaggaaaagaagatttcttggatttttgttaggtgttggatctgcaatcgccagtggcattgccgtatccaaggtcctgcacctagaaggggaagtgaacaaaatcaaaagtgctctactatccacaaacaaggctgtagtcagcttatctaatggagtcagtgtcttaaccagcaaagtgttagacctcaaaaactatatagataaacagttgttacctattgttaacaagcaaagctgcagcatatcaaacattgaaactgtgatagagttccaacaaaagaacaacagactactagagattaccagagaatttagtgttaatgcaggtgtaactacacctgtaagcacttatatgttaactaatagtgagttattatcattaatcaatgatatgcctataacaaatgatcagaaaaagttaatgtccagcaatgttcaaatagttagacagcaaagttactctattatgtcaataataaaagaggaagtcttagcatatgtagtacaattaccactatatggtgtaatagatactccttgttggaaactacacacatcccctctatgtacaaccaacacaaaggaaggaaccaacatctgcttaacaagaaccgacagaggatggtactgtgacaatgcaggatcagtatcctttttcccacaagctgaaacatgtaaagttcaatcgaatcgggtgttttgtgacacaatgaacagtttaacattaccaagtgaggtaaatctctgcaacattgacatattcaaccccaaatatgattgcaaaattatgacttcaaaaacagatgtaagcagctccgttatcacatctctaggagctattgtgtcatgctatggcaaaaccaaatgtacagcatccaataaaaatcgtgggatcataaagacattctctaacgggtgtgattatgtatcaaataagggagtggatactgtgtctgtaggtaatacattatattatgtaaataagcaagaaggcaaaagtctctatgtaaaaggtgaaccaataataaatttctatgatccattagtgttcccctctgatgaatttgatgcatcaatatctcaagtcaatgagaaaattaatcagagtctagcatttatccgtaaatcagatgaattattacataatgtaaatgctggtaaatccaccacaaatatcatgataactaccataattatagtaattatagtaatattgttagcattaattgcagttggactgcttctatactgcaaggccagaagcacaccagtcacattaagtaaggatcaactgagtggtataaataatattgcatttagtcactga
>ON237236.1_Human_respiratory_syncytial_virus_A_isolate_HRSV/A/Argentina/BA-HNRG-058/2014_complete_genome
atggagttgccaatcctcaaaacaaatgctattaccacaatccttgctgcagtcacactctgtttcgcttccagtcaaaacatcactgaagaattttatcaatcaacatgcagtgcagttagcaaaggctatcttagtgctctaagaactggttggtatactagtgttataactatagaattaagtaatatcaaggaaaataaatgtaatggtacagacgctaaggtaaaattaataaaacaagaattagataaatataaaaatgctgtaacagaattgcagttgctcatgcaaagcacaccagcagccaacagtcgagccagaagagaactaccaagatttatgaattatacactcaacaataccaaaaacaccaatgtaacattaagtaagaaaaggaaaagaagatttcttggatttttgttaggtgttggatctgcaatcgccagtggcattgccgtatccaaggtcctgcacctagaaggggaagtgaacaaaatcaaaagtgctctactatccacaaacaaggctgtagtcagcttatctaatggagtcagtgtcttaaccagcaaggtgttagacctcaaaaactatatagataaacagttgttacctattgttaacaagcaaagctgcagcatatcaaacattgaaactgtgatagagttccaacaaaagaacaacagactactagagattaccagagaatttagtgttaatgcaggtgtaactacacctgtaagcacttatatgttaactaatagtgagttattatcattaatcaatgatatgcctataacaaatgatcagaaaaagttaatgtccagcaatgttcaaatagttagacagcaaagttactctattatgtcaataataaaagaggaagtcttagcatatgtagtacaattaccactatatggtgtaatagatactccttgttggaaactacacacatcccctctatgtacaaccaacacaaaggaaggatccaacatctgcttaacaagaaccgacagaggatggtactgtgacaatgcaggatcagtatcctttttcccacaagctgaaacatgtaaagttcaatcgaatcgggtgttttgtgacacaatgaacagtttaacattaccaagtgaggtaaatctctgcaacattgacatattcaaccccaaatatgattgcaaaattatgacttcaaaaacagatgtaagcagctccgttatcacatctctaggagctattgtgtcatgctatggcaaaaccaaatgtacagcatccaataaaaatcgtgggatcataaagacattctctaacgggtgtgattatgtatcaaataagggagtggatactgtgtctgtaggtaatacattatattatgtaaataagcaagaaggcaaaagtctctatgtaaaaggtgaaccaataataaatttctatgatccattagtgttcccctctgatgaatttgatgcatcaatatctcaagtcaatgagaaaattaatcagagtctagcatttatccgtaaatcagatgaattattacataatgtaaatgctggtaaatccaccacaaatatcatgataactaccataattatagtaattatagtaatattgttagcattaattgcagttggactgcttctatactgcaaggccagaagcacaccagtcacattaagtaaggatcaactgagtggtataaataatattgcatttagtcactga
>MW582528.1_Human_respiratory_syncytial_virus_A_isolate_0594_complete_genome
atggagttgccaatcctcaaaacaaatgctattaccacaatccttgctgcagtcacactctgtttcacttccagtcaaaacatcactgaagaattttatcaatcaacatgcagtgcagttagcaaaggctatcttagtgctctaagaactggttggtatactagtgttataactatagaattaagtaatatcaaggaaaataagtgtaatggtacagacgctaaggtaaaattaataaaacaagaattagataaatataaaaatgctgtaacagaattgcagttgctcatgcaaagcacaccagcagccaacagtcgagccagaagagaactaccaagatttatgaattatacactcaacaataccaaaaacaccaatgtaacattaagtaagaaaaggaaaagaagatttcttggatttttgttaggtgttggatctgcaatcgccagtggcattgccgtatccaaggtcctgcacctagaaggggaagtgaacaaaatcaaaagtgctctactatccacaaacaaggctgtagtcagcctatctaatggagtcagtgtcttaaccagcaaggtgttagacctcaaaaactatatagataaacagttgttacccattgttaacaagcaaagctgcagcatatcaaacattgaaactgtgatagaattccaacaaaagaacaacagactactagagattaccagagaatttagtgttaatgcaggtgtaactacacctgtaagcacttatatgttaactaatagtgagttattatcattaatcaatgatatgcctataacaaatgatcagaaaaagttaatgtccagcaatgttcaaatagttagacagcaaagttactctatcatgtcaataataaaagaggaagtcttagcatatgtagtacaattaccactatatggtgtaatagatactccttgttggaaactacacacatcccctctatgtacaaccaacacaaaggaaggatccaacatctgcttaacaagaaccgacagaggatggtactgtgacaatgcaggatcagtatcctttttcccacaagctgaaacatgtaaagttcaatcgaatcgggtgttttgtgacacaatgaacagtttaacattaccaagtgaggtaaatctctgcaacattgacatattcaaccccaaatatgattgcaaaattatgacttcaaaaacagatgtaagcagctccgttatcacatctctaggagccattgtgtcatgctatggcaaaaccaaatgtacagcatccaataaaaatcgtgggatcataaagacattctctaacgggtgtgattatgtatcaaataagggggtggatactgtgtctgtaggcaatacattatattatgtaaataagcaagaaggcaaaagtctctatgtaaaaggtgaaccaataataaatttctatgatccattagtgttcccctctgatgaatttgatgcatcaatatctcaagtcaatgagaaaattaatcagagtctagcatttatccgtaaatcagatgaattattacataatgtaaatgctggtaaatccaccacaaatatcatgattactaccataattatagtaattatagtaatattgttagcattaattgcagttggactgcttctatactgcaaggccagaagcacaccagtcacattaagtaaggatcaactgagtggtataaataatattgcatttagtaactga
>MH760642.1_Human_orthopneumovirus_strain_A/NSW/WM2111B/14_partial_genome
atggagttgccaatcctcaaaacaaatgctattaccacaatccttgctgcagtcacactctgtttcacttccagtcaaaacatcactgaagaattttatcaatcaacatgcagtgcagttagcaaaggctatcttagtgctctaagaactggttggtatactagtgttataactatagaattaagtaatatcaaggaaaataagtgtaatggtacagacgctaaggtaaaattaataaaacaagaattagataaatataaaaatgctgtaacagaattgcagttgctcatgcaaagcacaccagcagccaacagtcgagccagaagagaactaccaagatttatgaattatacactcaacaataccaaaaacaccaatgtaacattaagtaagaaaaggaaaagaagatttcttggatttttgttaggtgttggatctgcaatcgccagtggcattgccgtatccaaggtcctgcacctagaaggggaagtgaacaaaatcaaaagtgctctactatccacaaacaaggctgtagtcagcttatctaatggagtcagtgtcttaaccagtaaggtgttagacctcaaaaactatatagataaacagttgttacctattgttaacaagcaaagctgcagcatatcaaacattgaaactgtgatagagttccaacaaaagaacaacagactactagagattaccagagaatttagtgttaatgcaggtgtaactacacctgtaagcacttatatgttaactaatagtgagttattatcattaatcaatgatatgcctataacaaatgatcagaaaaagttaatgtccagcaatgttcaaatagttagacagcaaagttactctatcatgtcaataataaaagaggaagtcttagcatatgtagtacaattaccactatatggtgtaatagatactccttgttggaaactacacacatcccctctatgtacaactaacacaaaggaaggatccaacatctgcttaacaagaaccgacagaggatggtactgtgacaatgcaggatcagtatcctttttcccacaagctgaaacatgtaaagttcaatcgaatcgggtgttttgtgacacaatgaacagtttaacattaccaagtgaggtaaatctctgcaacattgacatattcaaccccaaatatgattgcaaaattatgacttcaaaaacagatgtaagcagctccgttatcacatctctaggagccattgtgtcatgctatggcaaaaccaaatgtacagcatccaataaaaatcgtgggattataaagacattctctaacgggtgtgattatgtatcaaataagggggtggatactgtgtctgtaggcaatacattatattatgtaaataagcaagaaggcaaaagtctctatgtaaaaggtgaaccaataataaatttctatgatccattagtgttcccctctgatgaatttgatgcatcaatatctcaagtcaatgagaaaattaatcagagtctagcatttatccgtaaatcagatgaattattacataatgtaaatgctggtaaatccaccacaaatatcatgataactaccataattatagtaattatagtaatattgttagcattaattgcagttggactgcttctatactgcaaggccagaagcacaccagtcacattaagtaaggatcaactgagtggtataaataatattgcatttagtaactga
>MH760612.1_Human_orthopneumovirus_strain_A/NSW/WM0166A/16_partial_genome
atggagttgccaatcctcaaaacaaatgctattgccacaatccttgctgcagtcacactctgtttcacttccagtcaaaacatcactgaagaattttatcaatcaacatgcagtgcagttagcaaaggctatcttagtgctctaagaactggttggtatactagtgttataactatagaattaagtaatatcaaggaaaataagtgtaatggtacagacgctaaggtaaaattaataaaacaagaattagataaatataaaaatgctgtaacagaattgcagttgctcatgcaaagcacaccagcagccaacagtcgagccagaagagaactaccaagatttatgaattatacactcaacaataccaaaaacaccaatgtaacattaagtaagaaaaggaaaagaagatttcttggatttttgttaggtgttggatctgcaatcgccagtggcattgccgtatccaaggtcctgcacctagaaggggaagtgaacaaaatcaaaagtgctctactatccacaaacaaggctgtagtcagcttatctaatggagtcagtgtcttaaccagcaaggtgttagacctcaaaaactatatagataaacagttgttacctattgttaacaagcaaagctgcagcatatcaaacattgaaactgtgatagagttccaacaaaagaacaacagactactagagattaccagagaatttagtgttaatgcaggtgtaactacacctgtaagcacttatatgttaactaatagtgagttattatcattaatcaatgatatgcctataacaaatgatcagaaaaagttaatgtccagcaatgttcaaatagttagacagcaaagttactctatcatgtcaataataaaagaggaagtcttagcatatgtagtacaattaccactatatggtgtaatagatactccttgttggaaactacacacatcccctctatgtacaaccgacacaaaggaaggatccaacatctgcttaacaagaaccgacagaggatggtactgtgacaatgcaggatcagtatcctttttcccacaagctgaaacatgtaaagttcaatcgaatcgggtgttttgtgacacaatgaacagtttaacattaccaggtgaggtaaatctctgcaacattgacatattcaaccccaaatatgattgcaaaattatgacttcaaaaacagatgtaagcagctccgttatcacatctctaggagccattgtgtcatgctatggcaaaaccaaatgtacagcatccaataaaaatcgtgggatcataaagacattctctaacgggtgtgattatgtatcaaataagggggtggatactgtgtctgtaggcaatacattatattatgtaaataagcaagaaggcaaaagtctctatgtaaaaggtgaaccaataataaatttctatgatccattagtgttcccctctgatgaatttgatgcatcaatatctcaagtcaatgagaaaattaatcagagtctagcatttatccgtaaatcagatgaattattacataatgtaaatgctggtaaatccaccacaaatatcatgataactaccataattatagtaattatagtaatattgttagcattaattgcagttggactgcttctatactgcaaggccagaagcacaccagtcacattaagtaaggatcaactgagtggtataaataatattgcatttagtaactga
>KX765941.1_Human_orthopneumovirus_strain_RSVA/Homo_sapiens/NZL/LJRSV04/2015_complete_genome
atggagttgccaatcctcaaaacaaatgctattaccacaatccttgctgcagtcacactctgtttcacttccagtcaaaacatcactgaagaattttatcaatcaacatgcagtgcagttagcaaaggctatcttagtgctctaagaactggttggtatactagtgttataactatagaattaagtaatatcaaggaaaataagtgtaatggtacagacgctaaggtaaaattaataaaacaagaattagataaatataaaaatgctgtaacagaattgcagttgctcatgcaaagcacaccagcagccaacagtcgagccagaagagaactaccaagatttatgaattatacactcaacaataccaaaaacaccaatgtaacattaagtaagaaaaggaaaagaagatttcttggatttttgttaggtgttggatctgcaatcgccagtggcattgccgtatccaaggtcctgcacctagaaggggaagtgaacaaaatcaaaagtgctctactatccacaaacaaggctgtagtcagcttatctaatggagtcagtgtcttaaccagcaaggtgttagacctcaaaaactatatagataaacagttgttacctattgttaacaagcaaagctgcagcatatcaaacattgaaactgtgatagagttccaacaaaagaacaacagactactagagattaccagagaatttagtgttaatgcaggtgtaactacacctgtaagcacttatatgttaactaatagtgagttattatcattaatcaatgatatgcctataacaaatgatcagaaaaagttaatgtccagcaatgttcaaatagttagacagcaaagttactctatcatgtcaataataaaagaggaagtcttagcatatgtagtacaattaccactatatggtgtaatagatactccttgttggaaactacacacatcccctctatgtacaaccaacacaaaggaaggatccaacatctgcttaacaagaaccgacagaggatggtactgtgacaatgcaggatcagtatcctttttcccacaagctgaaacatgtaaagttcaatcgaatcgggtgttttgtgacacaatgaacagtttaacattaccaagtgaggtaaatctctgcaacattgacatattcaaccccaaatatgattgcaaaattatgacttcaaaaacagatgtaagcagctccgttatcacatctctaggagccattgtgtcatgctatggcaaaaccaaatgtacagcatccaataaaaatcgtgggatcataaagacattctctaacgggtgtgattatgtatcaaataagggggtggatactgtgtctgtaggcaatacattatattatgtaaataagcaagaaggcaaaagtctctatgtaaaaggtgaaccaataataaatttctatgatccattagtgttcccctctgatgaatttgatgcatcaatatctcaagtcaatgagaaaattaatcagagtctagcatttatccgtaaatcagatgaattattacataatgtaaatgctggtaaatccaccacaaatatcatgataactaccataattatagtaattatagtaatattgttagcattaattgcagttggactgcttctatactgcaaggccagaagcacaccagtcacattaagtaaggatcaactgagtggtataaataatattgcatttagtaactga
>MH828493.1_Human_orthopneumovirus_strain_RSVA/Vietnam/vzrsva3/2013_complete_genome
atggagttgccaatcctcaaaacaaatgctattaccacaatccttgctgcagtcacactctgtttcgcttccagtcaaaacatcactgaagaattttatcaatcaacatgcagtgcagttagcaaaggctatcttagtgctctaagaactggttggtatactagtgttataactatagaattaagtaatatcaaggaaaataagtgtaatggtacagacgctaaggtaaaattaataaaacaagaattagataaatataaaaatgctgtaacagaattgcagttgctcatgcaaagcacaccagcagccaacagtcgagccagaagagaactaccaagatttatgaattatacactcaacaataccaaaaacaccaatgtaacattaagtaagaaaaggaaaagaagatttcttggatttttgttaggtgttggatctgcaatcgccagtggcattgccgtatccaaggtcctgcacctagaaggggaagtgaacaaaatcaaaagtgctctactatccacaaacaaggctgtagtcagcttatctaatggagtcagtgtcttaaccagcaaggtgttagacctcaaaaactatatagataaacagttgttacctattgttaacaagcaaagctgcagcatatcaaacattgaaactgtgatagagttccaacaaaagaacaacagactactagagattaccagagaatttagtgttaatgcaggtgtaactacacctgtaagcacttatatgttaactaatagtgagttattatcattaatcaatgatatgcctataacaaatgatcagaaaaagttaatgtccagcaatgttcaaatagttagacagcaaagttactctatcatgtcaataataaaagaggaagtcttagcatatgtagtacaattaccactatatggtgtaatagatactccttgttggaaactacacacatcccctctatgtacaaccaacacaaaggaaggatccaacatctgcttaacaagaaccgacagaggatggtactgtgacaatgcaggatcagtatcctttttcccacaagctgaaacatgtaaagttcaatcgaatcgggtgttttgtgacacaatgaacagtttaacattaccaagtgaggtaaatctctgcaacattgacatattcaaccccaaatatgattgcaaaattatgacttcaaaaacagatgtaagcagctccgttatcacatctctaggagccattgtgtcatgctatggcaaaaccaaatgtacagcatccaataaaaatcgtgggatcataaagacattctctaacgggtgtgattatgtatcaaataagggggtggatactgtgtctgtaggcaatacattatattatgtaaataagcaagaaggcaaaagtctctatgtaaaaggtgaaccaataataaatttctatgatccattagtgttcccctctgatgaatttgatgcatcaatatctcaagtcaatgagaaaattaatcagagtctagcatttatccgtaaatcagatgaattattacataatgtaaatgctggtaaatccaccacaaatatcatgataactaccataattatagtaattatagtaatattgttagcattaattgcagttggactgcttctatactgcaaggccagaagcacaccagtcacattaagtaaggatcaactgagtggtataaataatattgcatttagtaactga
>KU950651.1_Human_orthopneumovirus_strain_RSVA/Homo_sapiens/USA/TH_10147/2012_complete_genome
atggagttgccaatcctcaaaacaaatgctattaccacaatccttgctgcagtcacactctgtttcgcttctaatcaaaacatcactgaagaattttatcaatcaacatgcagtgcagttagcaaaggctatcttagtgctctaagaactggttggtatactagtgttataactatagaattaagtaatatcaaggaaaataagtgtaatggtacagacgctaaggtaaaattaataaaacaagaattagataaatataaaaatgctgtaacagaattgcagttgctcatgcaaagcacaccagcagccaacagtcgagccagaagagaactaccaagatttatgaattatacactcaacaataccaaaaacaccaatgtaacattaagtaagaaaaggaaaagaagatttcttggatttttgttaggtgttggatctgcaatcgccagtggcattgccgtatccaaggtcctgcacctagaaggggaagtgaacaaaatcaaaagtgctctactatccacaaacaaggctgtagtcagcttatctaatggagtcagtgtcttaaccagcaaggtgttagacctcaaaaactatatagataaacagttgttacctattgttaacaagcaaagctgcagcatatcaaacattgaaactgtgatagagttccaacaaaagaacaacagactactagagattaccagagaatttagtgttaatgcaggtgtaactacacctgtaagcacttatatgttaactaatagtgagttattatcattaatcaatgatatgcctataacaaatgatcagaaaaagttaatgtccagcaatgttcaaatagttagacagcaaagttactctatcatgtcaataataaaagaggaagtcttagcatatgtagtacaattaccactatatggtgtaatagatactccttgttggaaactacacacatcccctctatgtacaaccaacacaaaggaaggatccaacatctgcttaacaagaaccgacagaggatggtactgtgacaatgcaggatcagtatcctttttcccacaagctgaaacatgtaaagttcaatcgaatcgggtgttttgtgacacaatgaacagtttaacattaccaagtgaggtaaatctctgcaacattgacatattcaaccccaaatatgattgcaaaattatgacttcaaaaacagatgtaagcagctccgttatcacatctctaggagccattgtgtcatgctatggcaaaaccaaatgtacagcatccaataaaaatcgtgggatcataaagacattctctaacgggtgtgattatgtatcaaataagggggtggatactgtgtctgtaggcaatacattatattatgtaaataagcaagaaggcaaaagtctctatgtaaaaggtgaaccaataataaatttctatgatccattagtgttcccctctgatgaatttgatgcatcaatatctcaagtcaatgagaaaattaatcagagtctagcatttatccgtaaatcagatgaattattacataatgtaaatgctggtaaatccaccacaaatatcatgataactaccataattatagtaattatagtaatattgttagcattaattgcagttggactgcttctatactgcaaggccagaagcacaccagtcacattaagtaaggatcaactgagtggtataaataatattgcatttagtaactga
>KJ672472.1_Human_respiratory_syncytial_virus_strain_RSVA/Homo_sapiens/USA/LA2_15/2012_complete_genome
atggagttgccaatcctcaaaacaaatgctattaccacaatccttgctgcagtcacactctgtttcgcttctaatcaaaacatcactgaagaattttatcaatcaacatgcagtgcagttagcaaaggctatcttagtgctctaagaactggttggtatactagtgttataactatagaattaagtaatatcaaggaaaataagtgtaatggtacagacgctaaggtaaaattaataaaacaagaattagataaatataaaaatgctgtaacagaattgcagttgctcatgcaaagcacaccagcagccaacagtcgagccagaagagaactaccaagatttatgaattatacactcaacaataccaaaaacaccaatgtaacattaagtaagaaaaggaaaagaagatttcttggatttttgttaggtgttggatctgcaatcgccagtggcattgccgtatccaaggtcctgcacctagaaggggaagtgaacaaaatcaaaagtgctctactatccacaaacaaggctgtagtcagcttatctaatggagtcagtgtcttaaccagcaaggtgttagacctcaaaaactatatagataaacagttgttacctattgttaacaagcaaagctgcagcatatcaaacattgaaactgtgatagagttccaacaaaagaacaacagactactagagattaccagagaatttagtgttaatgcaggtgtaactacacctgtaagcacttatatgttaactaatagtgagttattatcattaatcaatgatatgcctataacaaatgatcagaaaaagttaatgtccagcaatgttcaaatagttagacagcaaagttactctatcatgtcaataataaaagaggaagtcttagcatatgtagtacaattaccactatatggtgtaatagatactccttgttggaaactacacacatcccctctatgtacaaccaacacaaaggaaggatccaacatctgcttaacaagaaccgacagaggatggtactgtgacaatgcaggatcagtatcctttttcccacaagctgaaacatgtaaagttcaatcgaatcgggtgttttgtgacacaatgaacagtttaacattaccaagtgaggtaaatctctgcaacattgacatattcaaccccaaatatgattgcaaaattatgacttcaaaaacagatgtaagcagctccgttatcacatctctaggagccattgtgtcatgctatggcaaaaccaaatgtacagcatccaataaaaatcgtgggatcataaagacattctctaacgggtgtgattatgtatcaaataagggggtggatactgtgtctgtaggcaatacattatattatgtaaataagcaagaaggcaaaagtctctatgtaaaaggtgaaccaataataaatttctatgatccattagtgttcccctctgatgaatttgatgcatcaatatctcaagtcaatgagaaaattaatcagagtctagcatttatccgtaaatcagatgaattattacataatgtaaatgctggtaaatccaccacaaatatcatgataactaccataattatagtaattatagtaatattgttagcattaattgcagttggactgcttctatactgcaaggccagaagcacaccagtcacattaagtaaggatcaactgagtggtataaataatattgcatttagtaactga
>MH828491.1_Human_orthopneumovirus_strain_RSVA/Vietnam/vzrsva1/2013_complete_genome
atggagttgccaatcctcaaaacaaatgctattaccacaatccttgctgcagtcacactctgtttcgcttccagtcaaaacatcactgaagaattttatcaatcaacatgcagtgcagttagcaaaggctatcttagtgctctaagaactggttggtatactagtgttataactatagaattaagtaatatcaaggaaaataagtgtaatggtacagacgctaaggtaaaattaataaaacaagaattagataaatataaaaatgctgtaacagaattgcagttgctcatgcaaagcacaccagcagccaacagtcgagccagaagagaactacctagatttatgaattatacactcaacaataccaaaaacaccaatgtaacattaagtaagaaaaggaaaagaagatttcttggatttttgttaggtgttggatctgcaatcgccagtggcattgccgtatccaaggtcctgcacctagaaggggaagtgaacaaaatcaaaagtgctctactatccacaaacaaggctgtagtcagcttatctaatggagtcagtgtcttaaccagcaaggtgttagacctcaaaaactatatagataaacagttgttacctattgttaacaagcaaagctgcagcatatcaaacattgaaactgtgatagagttccaacaaaagaacaacagactactagagattaccagagaatttagtgttaatgcaggtgtaactacacctgtaagcacttatatgttaactaatagtgagttattatcattaatcaatgatatgcctataacaaatgatcagaaaaagttaatgtccagcaatgttcaaatagttagacagcaaagttactctatcatgtcaataataaaagaggaagtcttagcatatgtagtacaattaccactatatggtgtaatagatactccttgttggaaactacacacatcccctctatgtacaaccaacacaaaggaaggatccaacatctgcttaacaagaaccgacagaggatggtactgtgacaatgcaggatcagtatcctttttcccacaagctgaaacatgtaaagttcaatcgaatcgggtgttttgtgacacaatgaacagtttaacattaccaagtgaggtaaatctctgcaacattgacatattcaaccccaaatatgattgcaaaattatgacttcaaaaacagatgtaagcagctccgttatcacatctctaggagccattgtgtcatgctatggcaaaaccaaatgtacagcatccaataaaaatcgtgggatcataaagacattctctaacgggtgtgattatgtatcaaataagggggtggatactgtgtctgtaggtaatacattatattatgtaaataagcaagaaggcaaaagtctctatgtaaaaggtgaaccaataataaatttctatgatccattagtgttcccctctgatgaatttgatgcatcaatatctcaagtcaatgagaaaattaatcagagtctagcatttatccgtaaatcagatgaattattacataatgtaaatgctggtaaatccaccacaaatatcatgataactaccataattatagtaattatagtaatattgttagcattaattgcagttggactgcttctatactgcaaggccagaagcacaccagtcacattaggtaaggatcaactgagtggtataaataatattgcatttaataactga
>JX627336.1_Human_respiratory_syncytial_virus_strain_RSVA/GN435/11__complete_genome_collection_date__27-Dec-2011__country__South_Korea
atggagttgccaatcctcaaaacaaatgctattaccacaatccttgctgcagtcacactctgtttcgcttccagtcaaaacatcactgaagaattttatcaatcaacatgcagtgcagttagcaaaggctatcttagtgctctaagaactggttggtatactagtgttataactatagaattaagtaatatcaaggaaaataagtgtaatggtacagacgctaaggtaaaattaataaaacaagaattagataaatataaaaatgctgtaacagaattgcagttgctcatgcaaagcacaccagcagccaacagtcgagccagaagagaactaccaagatttatgaattatacactcaacaataccaaaaacaccaatgtaacattaagtaagaaaaggaaaagaagatttcttggatttttgttaggtgttggatctgcaatcgccagtggcattgccgtatccaaggtcctgcacctagaaggggaagtgaacaaaatcaaaagtgctctactatccacaaacaaggctgtagtcagcttatctaatggagtcagtgtcttaaccagcaaggtgttagacctcaaaaactatatagataaacagttgttacctattgttaacaagcaaagctgcagcatatcaaacattgaaactgtgatagagttccaacaaaagaacaacagactactagagattaccagagaatttagtgttaatgcaggtgtaactacacctgtaagcacttatatgttaactaatagtgagttattatcattaatcaatgatatgcctataacaaatgatcagaaaaagttaatgtccagcaatgttcaaatagttagacagcaaagttactctatcatgtcaataataaaagaggaagtcttagcatatgtagtacaattaccactatatggtgtaatagatactccttgttggaaactacacacatctcctctatgtacaaccaacacaaaggaaggatccaacatctgcttaacaagaaccgacagaggatggtactgtgacaatgcaggatcagtatcctttttcccacaagctgaaacatgtaaagttcaatcgaatcgggtgttttgtgacacaatgaacagtttaacattaccaagtgaggtaaatctctgcaacattgacatattcaaccccaaatatgattgcaaaattatgacttcaaaaacagatgtaagcagctccgttatcacatctctaggagccattgtgtcatgctatggcaaaaccaaatgtacagcatccaataaaaatcgtgggatcataaagacattctctaacgggtgtgattatgtatcaaataagggggtggatactgtgtctgtaggtaatacattatattatgtaaataagcaagaaggcaaaagtctctatgtaaaaggtgaaccaataataaatttctatgatccattagtgttcccctctgatgaatttgatgcatcaatatctcaagtcaatgagaaaattaatcagagtctagcatttatccgtaaatcagatgaattattacataatgtaaatgctggtaaatccaccacaaatatcatgataactaccataattatagtaattatagtaatattgttagcattaattgcagttggactgcttctatactgcaaggccagaagcacaccagtcacattaggtaaggatcaactgagtggtataaataatattgcatttaataactga
>MH828501.1_Human_orthopneumovirus_strain_RSVA/Vietnam/vzrsva11/2013_complete_genome
atggagttgccaatcctcaaaacaaatgctattaccacaatccttgctgcagtcacactctgtttcgcttccagtcaaaacatcactgaagaattttatcaatcaacatgcagtgcagttagcaaaggctatcttagtgctctaagaactggttggtatactagtgttataactatagaattaagtaatatcaaggaaaataagtgtaatggtacagacgctaaggtaaaattaataaaacaagaattagataaatataaaaatgctgtaacagaattgcagttgctcatgcaaagcacaccagcagccaacagtcgagccagaagagaactaccaagatttatgaattatacactcaacaataccaaaaacaccaatgtaacattaagtaagaaaaggaaaagaagatttcttggatttttgttaggtgttggatctgcaatcgccagtggcattgccgtatccaaggtcctgcacctagaaggggaagtgaacaaaatcaaaagtgctctactatccacaaacaaggctgtagtcagcttatctaatggagtcagtgtcttaaccagcaaggtgttagacctcaaaaactatatagataaacagttgttacctattgttaacaagcaaagctgcagcatatcaaacattgaaactgtgatagagttccaacaaaagaacaacagactactagagattaccagagaatttagtgttaatgcaggtgtaactacacctgtaagcacttatattttaactaatagtgagttattatcattaatcaatgatatgcctataacaaatgatcagaaaaagttaatgtccagcaatgttcaaatagttagacagcaaagttactctatcatgtcaataataaaagaggaagtcttagcatatgtagtacaattaccactatatggtgtaatagatactccttgttggaaactacacacatcccctctatgtacaaccaacacaaaggaaggatccaacatctgcttaacaagaaccgacagaggatggtactgtgacaatgcaggatcagtatcctttttcccacaagctgaaacatgtaaagttcaatcgaatcgggtgttttgtgacacaatgaacagtttaacattaccaagtgaggtaaatctctgcaacattgacatattcaaccccaaatatgattgcaaaattatgacttcaaaaacagatgtaagcagctccgttatcacatctctaggagccattgtgtcatgctatggcaaaaccaaatgtacagcatccaataaaaatcgtgggatcataaagacattctctaacgggtgtgattatgtatcaaataagggggtggatactgtgtctgtaggtaatacattatattatgtaaataagcaagaaggcaaaagtctctatgtaaaaggtgaaccaataataaatttctatgatccattagtgttcccctctgatgaatttgatgcatcaatatctcaagtcaatgagaaaattaatcagagtctagcatttatccgtaaatcagatgaattattacataatgtaaatgctggtaaatccaccacaaatatcatgataactaccataattatagtaattatagtaatattgttagcattaattgcagttggactgcttctatactgcaaggccagaagcacaccagtaacattaagtaaggatcaactgagtggtataaataatattgcatttagtaactga
>OK649681.1_Human_respiratory_syncytial_virus_A_strain_HRSV/A/Texas.USA/121301029/2012_complete_genome
[truncated: 4,264,697 more chars]
