# Supplementary material for: Comparative analysis of human respiratory syncytial virus evolutionary patterns during the COVID-19 pandemic and pre-pandemic periods
Source: Front Microbiol. 2023 Dec 4;14:1298026. doi: 10.3389/fmicb.2023.1298026 (PMC10725919; doi:10.3389/fmicb.2023.1298026)
Supplement: Supplementary file 2 [file Table_2.XLS]

>MH181982.1_Human_respiratory_syncytial_virus_A_isolate_KEN/KILIFI/WGS/1132_11/01/2013_partial_genome
atgtccaaaaccaaggaccaacgcaccgccaagacactagaaaggacctgggacactctcaatcatctgttattcatatcatcgtgcttatacaagttaaatcttaaatctatagcacaaatcacattatctattttggcaatgataatctcaacctcacttataattgcagccatcatattcatagcctcggcaaaccacaaagtcacactaacaactgcaatcatacaagatgcaacgaaccagatcaagaacacaaccccaacatacctcacccagaatccccagcttggaatcagcttctccaatctgtccggaactacatcacaatccaccaccatactagcttcaacaacaccaagtgctgagtcaaccccacaatccacaacagtcaagatcaaaaacacaacaacaacccaaatattacctagcaaacccaccacaaaacaacgccaaaataaaccacaaaacaaacccaacaatgattttcactttgaagtgttcaattttgtaccctgcagcatatgcagcaacaatccaacctgctgggccatctgcaagagaatacc------aaacaaaaaacctggaaagaaaaccaccaccaagcccacaaaaaaaccaaccctcaagacaaccaaaaaagatcccaaacctcaaaccacaaaaccaaaggaagtactcactaccaagcctacaggaaagccaaccatcaacactactaaaacaaacatcagaactacactgctcacctccaacaccaaaggaaatccagaacacacaagtcaagagaaaaccctccactcaaccacctccgaaggctatccaagcccatcacaagtctacacaacatccggtcaagaggaaaccctccactcaaccacctccgaaggctatccaagcccatcacaagtccatacaacatccgagtacctatcacaatctctatcttcatccaacacaacaaaatgatag
>MH181977.1_Human_respiratory_syncytial_virus_A_isolate_KEN/KILIFI/WGS/1125_26/12/2012_partial_genome
atgtccaaaaccaaggaccaacgcaccgccaagacactagaaaggacctgggacactctcaatcatctgttattcatatcatcgtgcttatacaagttaaatcttaaatctatagcacaaatcacattatctattttggcaatgataatctcaacctcacttataattgcagccatcatattcatagcctcggcaaaccacaaagtcacactaacaactgcaatcatacaagatgcaacgaaccagatcaagaacacaaccccaacatacctcacccagaatccccagcttggaatcagcttctccaatctgtccggaactacatcacaatccaccaccatactagcttcaacaacaccaagtgctgagtcaaccccacaatccacaacagtcaagatcaaaaacacaacaacaacccaaatattacctagcaaacccaccacaaaacaacgccaaaataaaccacaaaacaaacccaacaatgattttcactttgaagtgttcaattttgtaccctgcagcatatgcagcaacaatccaacctgctgggccatctgcaagagaatacc------aaacaaaaaacctggaaagaaaaccaccaccaagcccacaaaaaaaccaaccctcaagacaaccaaaaaagatcccaaacctcaaaccacaaaaccaaaggaagtactcactaccaagcctacaggaaagccaaccatcaacaccactaaaacaaacatcagaactacactgctcacctccaacaccaaaggaaatccagaacacacaagtcaagaggaaaccctccactcaaccacctccgaaggctatccaagcccatcacaagtctacacaacatccggtcaagaggaaaccctccactcaaccacctccgaaggctatccaagcccatcacaagtccatacaacatccgagtacctatcacaatctctatcttcatccaacacaacaaaatgatag
>MH181934.1_Human_respiratory_syncytial_virus_A_isolate_KEN/KILIFI/WGS/1076_30/10/2012_partial_genome
atgtccaaaaccaaggaccaacgcaccgccaagacactagaaaggacctgggacactctcaatcatctgttattcatatcatcgtgcttatacaagttaaatcttaaatctatagcacaaatcacattatctattttggcaatgataatctcaacctcacttataattgcagccatcatattcatagcctcggcaaaccacaaagtcacactaacaactgcaatcatacaagatgcaacgaaccagatcaagaacacaaccccaacatacctcacccagaatccccagcttggaatcagcttctccaatctgtccggaactacatcacaatccaccaccatactagcttcaacaacaccaagtgctgagtcaaccccacaatccacaacagtcaagatcaaaaacacaacaacaacccaaatattacctagcaaacccaccacaaaacaacgccaaaataaaccacaaaacaaacccaacaatgattttcactttgaagtgttcaattttgtaccctgcagcatatgcagcaacaatccaacctgctgggccatctgcaagagaatacc------aaacaaaaaacctggaaagaaaaccaccaccaagcccacaaaaaaaccaaccctcaagacaaccaaaaaagatcccaaacctcaaaccacaaaaccaaaggaagtactcactaccaagcctacaggaaagccaaccatcaacactactaaaacaaacatcagaactacactgctcacctccaacaccaaaggaaatccagaacacacaagtcaagaggaaaccctccactcaaccacctccgaaggctatccaagcccatcacaagtctacacaacatccggtcaagaggaaaccctccactcaaccacctccgaaggctatccaagcccatcacaagtccatacaacatccgagtacccatcacaatctctatcttcatccaacacaacaaaatgatag
>MH181960.1_Human_respiratory_syncytial_virus_A_isolate_KEN/KILIFI/WGS/1104_27/11/2012_partial_genome
atgtccaaaaccaaggaccaacgcaccgccaagacactagaaaggacctgggacactctcaatcatctgttattcatatcatcgtgcttatacaagttaaatcttaaatctatagcacaaatcacattatctattttggcaatgataatctcaacctcacttataattgcagccatcatattcatagcctcggcaaaccacaaagtcacactaacaactgcaatcatacaagatgcaacgaaccagatcaagaacacaaccccaacatacctcacccagaatccccagcttggaatcagcttctccaatctgtccggaactacatcacaatccaccaccatactagcttcaacaacaccaagtgctgagtcaaccccacaatccacaacagtcaagatcaaaaacacaacaacaacccaaatattacctagcaaacccaccacaaaacaacgccaaaataaaccacaaaacaaacccaacaatgattttcactttgaagtgttcaattttgtaccctgcagcatatgcagcaacaatccaacctgctgggccatctgcaagagaatacc------aaacaaaaaacctggaaagaaaaccaccaccaagcccacaaaaaaaccaaccctcaagacaaccaaaaaagatcccaaacctcaaaccacaaaaccaaaggaagtactcactaccaagcctacaggaaagccaaccatcaacaccactaaaacaaacatcagaactacactgctcacctccaacaccaaaggaaatccagaacacacaagtcaagaggaaaccctccactcaaccacctccgaaggctatccaagcccatcacaagtctacacaacatccggtcaagaggaaaccctccactcaaccacctccgaaggctatccaagcccatcacaagtccatacaacatccgagtacctatcacaatctctatcttcatccaacacaacaaaatgatag
>MH181972.1_Human_respiratory_syncytial_virus_A_isolate_KEN/KILIFI/WGS/1119_15/12/2012_partial_genome
atgtccaaaaccaaggaccaacgcaccgccaagacactagaaaggacctgggacactctcaatcatctgttattcatatcatcgtgcttatacaagttaaatcttaaatctatagcacaaatcacattatctattttggcaatgataatctcaacctcacttataattgcagccatcatattcatagcctcggcaaaccacaaagtcacactaacaactgcaatcatacaagatgcaacgaaccagatcaagaacacaaccccaacatacctcacccagaatccccagcttggaatcagcttctccaatctgtccggaactacatcacaatccaccaccatactagcttcaacaacaccaagtgctgagtcaaccccacaatccacaacagtcaagatcaaaaacacaacaacaacccaaatattacctagcaaacccaccacaaaacaacgccaaaataaaccacaaaacaaacccaacaatgattttcactttgaagtgttcaattttgtaccctgcagcatatgcagcaacaatccaacctgctgggccatctgcaagagaatacc------aaacaaaaaacctggaaagaaaaccaccaccaagcccacaaaaaaaccaaccctcaagacaaccaaaaaagatcccaaacctcaaaccacaaaaccaaaggaagtactcactaccaagcctacaggaaagccaaccatcaacactactaaaacaaacatcagaactacactgctcacctccaacaccaaaggaaatccagaacacacaagtcaagaggaaaccctccactcaaccacctccgaaggctatccaagcccatcacaagtctacacaacatccggtcaagaggaaaccctccactcaaccacctccgaaggctatccaagcccatcacaagtccatacaacatccgagtacctatcacaatctctatcttcatccaacacaacaaaatgatag
>MH181933.1_Human_respiratory_syncytial_virus_A_isolate_KEN/KILIFI/WGS/1075_27/10/2012_partial_genome
atgtccaaaaccaaggaccaacgcaccgccaagacactagaaaggacctgggacactctcaatcatctgttattcatatcatcgtgcttatacaagttaaatcttaaatctatagcacaaatcacattatctattttggcaatgataatctcaacctcacttataattgcagccatcatattcatagcctcggcaaaccacaaagtcacactaacaactgcaatcatacaagatgcaacgaaccagatcaagaacacaaccccaacatacctcacccagaatccccagcttggaatcagcttctccaatctgtccggaactacatcacaatccaccaccatactagcttcaacaacaccaagtgctgagtcaaccccacaatccacaacagtcaagatcaaaaacacaacaacaacccaaatattacctagcaaacccaccacaaaacaacgccaaaataaaccacaaaacaaacccaacaatgattttcactttgaagtgttcaattttgtaccctgcagcatatgcagcaacaatccaacctgctgggccatctgcaagagaatacc------aaacaaaaaacctggaaagaaaaccaccaccaagcccacaaaaaaacccaccctcaagacaaccaaaaaagatcccaaacctcaaaccacaaaaccaaaggaagtactcactaccaagcctacaggaaagccaaccatcaacaccactaaaacaaacatcagaactacactgctcacctccaacaccaaaggaaatccagaacacacaagtcaagaggaaaccctccactcaaccacctccgaaggctatccaagcccatcacaagtctacacaacatccggtcaagaggaaaccctccactcaaccacctccgaaggctatccaagcccatcacaagtccatacaacatccgagtacctatcacaatctctatcttcatccaacacaacaaaatgatag
>MH181938.1_Human_respiratory_syncytial_virus_A_isolate_KEN/KILIFI/WGS/1080_05/11/2012_partial_genome
atgtccaaaaccaaggaccaacgcaccgccaagacactagaaaggacctgggacactctcaatcatctgttattcatatcatcgtgcttatacaagttaaatcttaaatctatagcacaaatcacattatctattttggcaatgataatctcaacctcacttataattgcagccatcatattcatagcctcggcaaaccacaaagtcacactaacaactgcaatcatacaagatgcaacgaaccagatcaagaacacaaccccaacatacctcacccagaatccccagcttggaatcagcttctccaatctgtccggaactacatcacaatccaccaccatactagcttcaacaacaccaagtgctgagtcaaccccacaatccacaacagtcaagatcaaaaacacaacaacaacccaaatattacctagcaaacccaccacaaaacaacgccaaaataaaccacaaaacaaacccaacaatgattttcactttgaagtgttcaattttgtaccctgcagcatatgcagcaacaatccaacctgctgggccatctgcaagagaatacc------aaacaaaaaacctggaaagaaaaccaccaccaagcccacaaaaaaaccaaccctcaagacaaccaaaaaagatcccaaacctcaaaccacaaaaccaaaggaagtactcactaccaagcctacaggaaagccaaccatcaacaccactaaaacaaacatcagaactacactgctcacctccaacaccaaaggaaatccagaacacacaagtcaagaggaaaccctccactcaaccacctccgaaggctatccaagcccatcacaagtctacacaacatccggtcaagaggaaaccctccactcaaccacctccgaaggctatccaagcccatcacaagtccatacaacatccgagtacctatcacaatctctatcttcatccaacacaacaaaatgatag
>MH181956.1_Human_respiratory_syncytial_virus_A_isolate_KEN/KILIFI/WGS/1099_25/11/2012_partial_genome
atgtccaaaaccaaggaccaacgcaccgccaagacactagaaaggacctgggacactctcaatcatctgttattcatatcatcgtgcttatacaagttaaatcttaaatctatagcacaaatcacattatctattttggcaatgataatctcaacctcacttataattgcagccatcatattcatagcctcggcaaaccacaaagtcacactaacaactgcaatcatacaagatgcaacgaaccagatcaagaacacaaccccaacatacctcacccagaatccccagcttggaatcagcttctccaatctgtccggaactacatcacaatccaccaccatactagcttcaacaacaccaagtgctgagtcaaccccacaatccacaacagtcaagatcaaaaacacaacaacaacccaaatattacctagcaaacccaccacaaaacaacgccaaaataaaccacaaaacaaacccaacaatgattttcactttgaagtgttcaattttgtaccctgcagcatatgcagcaacaatccaacctgctgggccatctgcaagagaatacc------aaacaaaaaacctggaaagaaaaccaccaccaagcccacaaaaaaaccaaccctcaagacaaccaaaaaagatcccaaacctcaaaccacaaaaccaaaggaagtactcactaccaagcctacaggaaagccaaccatcaacaccactaaaacaaacatcagaactacactgctcacctccaacaccaaaggaaatccagaacacacaagtcaagaggaaaccctccactcaaccacctccgaaggctatccaagcccatcacaagtctacacaacatccggtcaagaggaaaccctccactcaaccacctccgaaggctatccaagcccatcacaagtccatacaacatccgagtacctatcacaatctctatcttcatccaacacaacaaaatgatag
>MH181949.1_Human_respiratory_syncytial_virus_A_isolate_KEN/KILIFI/WGS/1092_23/11/2012_partial_genome
atgtccaaaaccaaggaccaacgcaccgccaagacactagaaaggacctgggacactctcaatcatctgttattcatatcatcgtgcttatacaagttaaatcttaaatctatagcacaaatcacattatctattttggcaatgataatctcaacctcacttataattgcagccatcatattcatagccttggcaaaccacaaagtcacactaacaactgcaatcatacaagatgcaacgaaccagatcaagaacacaaccccaacatacctcacccagaatccccagcttggaatcagcttctccaatctgtccggaactacatcacaatccaccaccatactagcttcaacaacaccaagtgctgagtcaaccccacaatccacaacagtcaagatcaaaaacacaacaacaacccaaatattacctagcaaacccaccacaaaacaacgccaaaataaaccacaaaacaaacccaacaatgattttcactttgaagtgttcaattttgtaccctgcagcatatgcagcaacaatccaacctgctgggccatctgcaagagaatacc------aaacaaaaaacctggaaagaaaaccaccaccaagcccacaaaaaaaccaaccctcaagacaaccaaaaaagatcccaaacctcaaaccacaaaaccaaaggaagtactcactaccaagcctacaggaaagccaaccatcaacaccactaaaacaaacatcagaactacactgctcacctccaacaccaaaggaaatccagaacacacaagtcaagaggaaaccctccactcaaccacctccgaaggctatccaagcccatcacaagtctacacaacatccggtcaagaggaaaccctccactcaaccacctccgaaggctatccaagcccatcacaagtccatacaacatccgagtacctatcacaatctctatcttcatccaacacaacaaaatgatag
>MH181974.1_Human_respiratory_syncytial_virus_A_isolate_KEN/KILIFI/WGS/1121_21/12/2012_partial_genome
atgtccaaaaccaaggaccaacgcaccgccaagacactagaaaggacctgggacactctcaatcatctgttattcatatcatcgtgcttatacaagttaaatcttaaatctatagcacaaatcacattatctattttggcaatgataatctcaacctcacttataattgcagccatcatattcatagcctcggcaaaccacaaagtcacactaacaactgcaatcatacaagatgcaacgaaccagatcaagaacacaaccccaacatacctcacccagaatccccagcttggaatcagcttctccaatctgtccggaactacatcacaatccaccaccatactagcttcaacaacaccaagtgctgagtcaaccccacaatccacaacagtcaagatcaaaaacacaacaacaacccaaatattacctagcaaacccaccacaaaacaacgccaaaataaaccacaaaacaaacccaacaatgattttcactttgaagtgttcaattttgtaccctgcagcatatgcagcaacaatccaacctgctgggccatctgcaagagaatacc------aaacaaaaaacctggaaagaaaaccaccaccaagcccacaaaaaaaccaaccctcaagacaaccaaaaaagatcccaaacctcaaaccacaaaaccaaaggaagtactcactaccaagcctacaggaaagccaaccatcaacaccactaaaacaaacatcagaactacactgctcacctccaacaccaaaggaaatccagaacacacaagtcaagaggaaaccctccactcaaccacctccgaaggctatccaagcccatcacaagtctacacaacatccggtcaagaggaaaccctccactcaaccacctccgaaggctatccaagcccatcacaagtccatacaacatccgagtacctatcacaatctctatcttcatccaacacaacaaaatgatag
>MH181911.1_Human_respiratory_syncytial_virus_A_isolate_KEN/KILIFI/WGS/1034_11/03/2012_partial_genome
atgtccaaaaccaaggaccaacgcaccgccaagacactagaaaggacctgggacactctcaatcatctgttattcatatcatcgtgcttatacaagttaaatcttaaatctatagcacaaatcacattatctattttggcaatgataatctcaacctcacttataattgcagccatcatattcatagcctcggcaaaccacaaagtcacactaacaactgcaatcatacaagatgcaacgaaccagatcaagaacacaaccccaacatacctcacccagaatccccagcttggaatcagcttctccaatctgtccggaactacatcacaatccaccaccatactagcttcaacaacaccaagtgctgagtcaaccccacaatccacaacagtcaagatcaaaaacacaacaacaacccaaatattacctagcaaacccaccacaaaacaacgccaaaataaaccacaaaacaaacccaacaatgattttcactttgaagtgttcaattttgtaccctgcagcatatgcagcaacaatccaacctgctgggccatctgcaagagaatacc------aaacaaaaaacctggaaagaaaaccaccaccaagcccacaaaaaaaccaaccctcaagacaaccaaaaaagatcccaaacctcaaaccacaaaaccaaaggaagtactcactaccaagcctacaggaaagccaaccatcaacaccactaaaacaaacatcagaactacactgctcacctccaacaccaaaggaaatccagaacacacaagtcaagaggaaaccctccactcaaccacctccgaaggctatccaagcccatcacaagtctacacaacatccggtcaagaggaaaccctccactcaaccacctccgaaggctatccaagcccatcacaagtccatacaacatccgagtacctatcacaatctctatcttcatccaacacaacaaaatgatag
>MH181914.1_Human_respiratory_syncytial_virus_A_isolate_KEN/KILIFI/WGS/1038_23/03/2012_partial_genome
atgtccaaaaccaaggaccaacgcaccgccaagacactagaaaggacctgggacactctcaatcatctgttattcatatcatcgtgcttatacaagttaaatcttaaatctatagcacaaatcacattatctattttggcaatgataatctcaacctcacttataattgcagccatcatattcatagcctcggcaaaccacaaagtcacactaacaactgcaatcatacaagatgcaacgaaccagatcaagaacacaaccccaacatacctcacccagaatccccagcttggaatcagcttctccaatctgtccggaactacatcacaatccaccaccatactagcttcaacaacaccaagtgctgagtcaaccccacaatccacaacagtcaagatcaaaaacacaacaacaacccaaatattacctagcaaacccaccacaaaacaacgccaaaataaaccacaaaacaaacccaacaatgattttcactttgaagtgttcaattttgtaccctgcagcatatgcagcaacaatccaacctgctgggccatctgcaagagaatacc------aaacaaaaaacctggaaagaaaaccaccaccaagcccacaaaaaaaccaaccctcaagacaaccaaaaaagatcccaaacctcaaaccacaaaaccaaaggaagtactcactaccaagcctacaggaaagccaaccatcaacaccactaaaacaaacatcagaactacactgctcacctccaacaccaaaggaaatccagaacacacaagtcaagaggaaaccctccactcaaccacctccgaaggctatccaagcccatcacaagtctacacaacatccggtcaagaggaaaccctccactcaaccacctccgaaggctatccaagcccatcacaagtccatacaacatccgagtacctatcacaatctctatcttcatccaacacaacaaaatgatag
>MH181987.1_Human_respiratory_syncytial_virus_A_isolate_KEN/KILIFI/WGS/1142_21/01/2013_partial_genome
atgtccaaaaccaaggaccaacgcaccgccaagacactagaaaggacctgggacactctcaatcatctgttattcatatcatcgtgcttatacaagttaaatcttaaatctatagcacaaatcacattatctattttggcaatgataatctcaacctcacttataattgcagccatcatattcatagcctcggcaaaccacaaagtcacactaacaactgcaatcatacaagatgcaacgaaccagatcaagaacacaaccccaacatacctcacccagaatccccagcttggaatcagcttctccaatctgtccggaactacatcacaatccaccaccatactagcttcaacaacaccaagtgctgagtcaaccccacaatccacaacagtcaagatcaaaaacacaacaacaacccaaatattacctagcaaacccaccacaaaacaacgccaaaataaaccacaaaacaaacccaacaatgattttcactttgaagtgttcaattttgtaccctgcagcatatgcagcaacaatccaacctgctgggccatctgcaagagaatacc------aaacaaaaaacctggaaagaaaaccaccaccaagcccacaaaaaaaccaaccctcaagacaaccaaaaaagatcccaaacctcaaaccacaaaaccaaaggaagtactcactaccaagcctacaggaaagccaaccatcaacaccactaaaacaaacatcagaactacactgctcacctccaacaccaaaggaaatccagaacacacaagtcaagaggaaaccctccactcaaccacctccgaaggctatccaagcccatcacaagtctacacaacatccggtcaagaggaaaccctccactcaaccacctccgaaggctatccaagcccatcacaagtccatacaacatccgagtacctatcacaatctctatcttcatccaacacaacaaaatgatag
>KU950631.1_Human_orthopneumovirus_strain_RSVA/Homo_sapiens/USA/TH_10093/2012_complete_genome
atgtccaaaaccaaggaccaacgcaccgccaagacactagaaaggacctgggacactctcaatcatctgttattcatatcatcgtgcttatacaagttaaatcttaaatctatagcacaaatcacattatctattttggcaatgataatctcaacctcacttataattgcagccatcatattcatagcctcggcaaaccacaaagtcacactaacaactgcaatcatacaagatgcaacgaaccagatcaagaacacaaccccaacatacctcacccagaatccccagcttggaatcagcttctccaatctgtccggaactacatcacaatccaccaccatactagcttcaacaacaccaagtgctgagtcaaccccacaatccacaacagtcaagatcaaaaacacaacaacaacccaaatattacctagcaaacccaccacaaaacaacgccaaaataaaccacaaaacaaacccaacaatgattttcactttgaagtgttcaattttgtaccctgcagcatatgcagcaacaatccaacctgctgggccatctgcaagagaatacc------aaacaaaaaacctggaaagaaaaccaccaccaagcccacaaaaaaacaaaccctcaagacaaccaaaaaagatcccaaacctcaaaccacaaaaccaaaggaagtactcactaccaagcctacaggaaagccaaccatcaacaccactaaaacaaacatcagaactacactgctcacctccaacaccaaaggaaatccagaacacacaagtcaagaggaaaccctccactcaaccacctccgaaggctatccaagcccatcacaagtctacacaacatccggtcaagaggaaaccctccattcaaccacctccgaaggccatccaagcccatcacaagtccatacaacatccgagtacccatcacaatctctatcttcatccaacataacaaaatgatag
>KU950615.1_Human_orthopneumovirus_strain_RSVA/Homo_sapiens/USA/TH_10150/2012_complete_genome
atgtccaaaaccaaggaccaacgcaccgccaagacactagaaaggacctgggacactctcaatcatctgttattcatatcatcgtgcttatacaagttaaatcttaaatctatagcacaaatcacattatctattttggcaatgataatctcaacctcacttataattgcagccatcatattcatagcctcggcaaaccacaaagtcacactaacaactgcaatcatacaagatgcaacgaaccagatcaagaacacaaccccaacatacctcacccagaatccccagcttggaatcagcttctccaatctgtccggaactacatcacaatccaccaccatactagcttcaacaacaccaagtgctgagtcaaccccacaatccacaacagtcaagatcaaaaacacaacaacaacccaaatattacctagcaaacccaccacaaaacaacgccaaaataaaccacaaaacaaacccaacaatgattttcactttgaagtgttcaattttgtaccctgcagcatatgcagcaacaatccaacctgctgggccatctgcaagagaatacc------aaacaaaaaacctggaaagaaaaccaccaccaagcccacaaaaaaacaaaccctcaagacaaccaaaaaagatcccaaacctcaaaccacaaaaccaaaggaagtactcactaccaagcctacaggaaagccaaccatcaacaccactaaaacaaacatcagaactacactgctcacctccaacaccaaaggaaatccagaacacacaagtcaagaggaaaccctccactcaaccacctccgaaggctatccaagcccatcacaagtctacacaacatccggtcaagaggaaaccctccattcaaccacctccgaaggccatccaagcccatcacaagtccatacaacatccgagtacccatcacaatctctatcttcatccaacacaacaaaatgatag
>KX655644.1_Human_orthopneumovirus_strain_RSVA/Homo_sapiens/JOR/A0614/2012_complete_genome
atgtccaaaaccaaggaccaacgcaccgccaagacactagaaaggacctgggacactctcaatcatctgttattcatatcatcgtgcttatacaagttaaatcttaaatctatagcacaaatcacattatctattttggcaatgataatctcaacctcacttataattgcagccatcatattcatagcctcggcaaaccacaaagtcacactaacaactgcaatcatacaagatgcaacgaaccagatcaagaacacaaccccaacatacctcacccagaatccccagcttggaatcagcttctccaatctgtccggaactacatcacaatccaccaccatactagcttcaacaacaccaagtgctgagtcaaccccacaatccacaacagtcaagatcaaaaacacaacaacaacccaaatattacctagcaaacccaccacaaaacaacgccaaaataaaccacaaaacaaacccaacaatgattttcactttgaagtgttcaattttgtaccctgcagcatatgcagcaacaatccaacctgctgggccatctgcaagagaatacc------aaacaaaaaacctggaaagaaaaccaccaccaagcccacaaaaaaacaaaccctcaagacaaccaaaaaagatcccaaacctcaaaccacaaaaccaaaggaagtactcactaccaagcctacaggaaagccaaccatcaacaccaccaaaacaaacatcagaactacactgctcacctccaacaccaaaggaaatccagaacacacaagtcaagaggaaaccctccactcaaccacctccgaaggctatccaagcccatcacaagtctacacaacatccggtcaagaggaaaccctccactcaaccacctccgaaggctatccaagcccatcacaagtccatacaacatccgagtacccatcacaatctctatcttcatccaacacaacaaaatgatag
>KC731482.1_Human_respiratory_syncytial_virus_strain_RSV-A/NIV1114046/11_complete_genome
atgtccaaaaccaaggaccaacgcaccgccaagacactagaaaggacctgggacactctcaatcatctgttattcatatcatcgtgcttatacaagttaaatcttaaatctatagcacaaatcacattatctattttggcaatgataatctcaacctcacttataattgcagccatcatattcatagcctcggcaaaccacaaagtcacactaacaactgcaatcatacaagatgcaacgaaccagatcaagaacacaaccccaacatacctcacccagaatccccagcttggaatcagcttctccaatctgtccggaactacatcacaatccaccaccatactagcttcaacaacaccaagtgctgagtcaaccccacaatccacaacagtcaagatcaaaaacacaacaacaacccaaatattacctagcaaacccaccacaaaacaacgccaaaataaaccacaaaacaaacccaacaatgattttcactttgaagtgttcaattttgtaccctgcagcatatgcagcaacaatccaacctgctgggccatctgcaagagaatacc------aaacaaaaaacctggaaagaaaaccaccaccaagcccacaaaaaaacaaaccctcaagacaaccaaaaaagatcccaaacctcaaaccacaaaaccaaaggaagtactcactaccaagcctacaggaaagccaaccatcaacaccactaaaacaaacatcagaactacactgctcacctccaacaccaaaggaaatccagaacacacaagtcaagaggaaaccctccactcaaccacctccgaaggctatccaagcccatcacaagtctacacaacatccggtcaagaggaaaccctccactcaaccacctccgaaggctatccaagcccatcacaagtccatacaacatccgagtacccatcacaatctctatcttcatccaacacaacaaaatgatag
>MH181932.1_Human_respiratory_syncytial_virus_A_isolate_KEN/KILIFI/WGS/1071_14/08/2012_partial_genome
atgtccaaaaccaaggaccaacgcaccgccaagacactagaaaggacctgggacactctcaatcatctgttattcatatcatcgtgcttatacaagttaaatcttaaatctatagcacaaatcacattatctattttggcaatgataatctcaacctcacttataattgcagccatcatattcatagcctcggcaaaccacaaagtcacactaacaactgcaatcatacaagatgcaacgaaccagatcaagaacacaaccccaacatacctcacccagaatccccagcttggaatcagcttctccaatctgtccggaactacatcacaatccaccaccatactagcttcaacaacaccaagtgctgagtcaaccccacaatccacaacagtcaagatcaaaaacataacaacaacccaaatattacctagcaaacccaccacaaaacaacgccaaaataaaccacaaaacaaacccaacaatgattttcactttgaagtgttcaattttgtaccctgcagcatatgcagcaacaatccaacctgctgggccatctgcaagagaatacc------aaacaaaaaacctggaaagaaaaccaccaccaagcccacaaaaaaaccaaccctcaagacaaccaaaaaagatcccaaacctcaaaccacaaaaccaaaggaagtactcactaccaagcctacaggaaagccaaccatcaacaccactaaaacaaacatcagaactatactgctcacctccaacaccaaaggaaatccagaacacacaagtcaagaggaaaccctccactcaaccacctccgaaggctatccaagcccatcacaagtctacacaacatccggtcaagaggaaaccctccactcaaccacctccgaaggctatccaagcccatcacaagtccatacaacatccgagtacctatcacgatctctatcttcatccaacacaacaaaatgatag
>MH181917.1_Human_respiratory_syncytial_virus_A_isolate_KEN/KILIFI/WGS/1043_05/04/2012_partial_genome
atgtccaaaaccaaggaccaacgcaccgccaagacactagaaaggacctgggacactctcaatcatctgttattcatatcatcgtgcttatacaagttaaatcttaaatctatagcacaaatcacattatctattttggcaatgataatctcaacctcacttataattgcagccatcatattcatagcctcggcaaaccacaaagtcacactaacaactgcaatcatacaagatgcaacgaaccagatcaagaacacaaccccaacatacctcacccagaatccccagcttggaatcagcttctccaatctgtccggaactacatcacaatccaccaccatactagcttcaacaacaccaagtgctgagtcaaccccacaatccacaacagtcaagatcaaaaacataacaacaacccaaatattacctagcaaacccaccacaaaacaacgccaaaataaaccacaaaacaaacccaacaatgattttcactttgaagtgttcaattttgtaccctgcagcatatgcagcaacaatccaacctgctgggccatctgcaagagaatacc------aaacaaaaaacctggaaagaaaaccaccaccaagcccacaaaaaaaccaaccctcaagacaaccaaaaaagatcccaaacctcaaaccacaaaaccaaaggaagtactcactaccaagcctacaggaaagccaaccatcaacaccactaaaacaaacatcagaactacactgctcacctccaacaccaaaggaaatccagaacacacaagtcaagaggaaaccctccactcaaccacctccgaaggctatccaagcccatcacaagtctacacaacatccggtcaagaggaaaccctccactcaaccacctccgaaggctatccaagcccatcacaagtccatacaacatccgagtacccatcacaatctctatcttcatccaacacaacaaaatgatag
>MH181937.1_Human_respiratory_syncytial_virus_A_isolate_KEN/KILIFI/WGS/1079_05/11/2012_partial_genome
atgtccaaaaccaaggaccaacgcaccgccaagacactagaaaggacctgggacactctcaatcatctgttattcatatcatcgtgcttatacaagttaaatcttaaatctatagcacaaatcacattatctattttggcaatgataatctcaacctcacttataattgcagccatcatattcatagcctcggcaaaccacaaagtcacactaacaactgcaatcatacaagatgcaacgaaccagatcaagaacacaaccccaacatacctcacccagaatccccagcttggaatcagcttctccaatctgtccggaactacatcacaatccaccaccatactagcttcaacaacaccaagtgctgagtcaaccccacaatccacaacagtcaagatcaaaaacataacaacaacccaaatattacctagcaaacccaccacaaaacaacgccaaaataaaccacaaaacaaacccaacaatgattttcactttgaagtgttcaattttgtaccctgcagcatatgcagcaacaatccaacctgctgggccatctgcaagagaatacc------aaacaaaaaacctggaaagaaaaccaccaccaagcccacaaaaaaaccaaccctcaagacaaccaaaaaagatcccaaacctcaaaccacaaaaccaaaggaagtactcactaccaagcctacaggaaagccaaccatcaacaccactaaaacaaacatcagaactacactgctcacctccaacaccaaaggaaatccagaacacacaagtcaagaggaaaccctccactcaaccacctccgaaggctatccaagcccatcacaagtctacacaacatccggtcaagaggaaaccctccactcaaccacctccgaaggctatccaagcccatcacaagtccatacaacatccgagtacccatcacaatctctatcttcatccaacacaacaaaatgatag
>MH181964.1_Human_respiratory_syncytial_virus_A_isolate_KEN/KILIFI/WGS/1109_29/11/2012_partial_genome
atgtccaaaaccaaggaccaacgcaccgccaagacactagaaaggacctgggacactctcaatcatctgttattcatatcatcgtgcttatacaagttaaatcttaaatctatagcacaaatcacattatctattttggcaatgataatctcaacctcacttataattgcagccatcatattcatagcctcggcaaaccacaaagtcacactaacaactgcaatcatacaagatgcaacgaaccagatcaagaacacaaccccaacatacctcacccagaatccccagcttggaatcagcttctccaatctgtccggaactacatcacaatccaccaccatactagcttcaacaacaccaagtgctgagtcaaccccacaatccacaacagtcaagatcaaaaacataacaacaacccaaatattacctagcaaacccaccacaaaacaacgccaaaataaaccacaaaacaaacccaacaatgattttcactttgaagtgttcaattttgtaccctgcagcatatgcagcaacaatccaacctgctgggccatctgcaagagaatacc------aaacaaaaaacctggaaagaaaaccaccaccaagcccacaaaaaaaccaaccctcaagacaaccaaaaaagatcccaaacctcaaaccacaaaaccaaaggaagtactcactaccaagcctacaggaaagccaaccatcaacaccactaaaacaaacatcagaactacactgctcacctccaacaccaaaggaaatccagaacacacaagtcaagaggaaaccctccactcaaccacctccgaaggctatccaagcccatcacaagtctacacaacatccggtcaagaggaaaccctccactcaaccacctccgaaggctatccaagcccatcacaagtccatacaacatccgagtacctatcacaatctctatcttcatccaacacaacaaaatgatag
>MH181970.1_Human_respiratory_syncytial_virus_A_isolate_KEN/KILIFI/WGS/1117_10/12/2012_partial_genome
atgtccaaaaccaaggaccaacgcaccgccaagacactagaaaggacctgggacactctcaatcatctgttattcatatcatcgtgcttatacaagttaaatcttaaatctatagcacaaatcacattatctattttggcaatgataatctcaacctcacttataattgcagccatcatattcatagcctcggcaaaccacaaagtcacactaacaactgcaatcatacaagatgcaacgaaccagatcaagaacacaaccccaacatacctcacccagaatccccagcttggaatcagcttctccaatctgtccggaactacatcacaatccaccaccatactagcttcaacaacaccaagtgctgagtcaaccccacaatccacaacagtcaagatcaaaaacataacaacaacccaaatattacctagcaaacccaccacaaaacaacgccaaaataaaccacaaaacaaacccaacaatgattttcactttgaagtgttcaattttgtaccctgcagcatatgcagcaacaatccaacctgctgggccatctgcaagagaatacc------aaacaaaaaacctggaaagaaaaccaccaccaagcccacaaaaaaaccaaccctcaagacaaccaaaaaagatcccaaacctcaaaccacaaaaccaaaggaagtactcactaccaagcctacaggaaagccaaccatcaacaccactaaaacaaacatcagaactacactgctcacctccaacaccaaaggaaatccagaacacacaagtcaagaggaaaccctccactcaaccacctccgaaggctatccaagcccatcacaagtctacacaacatccggtcaagaggaaaccctccactcaaccacctccgaaggctatccaagcccatcacaagtccatacaacatccgagtacccatcacaatttctatcttcatccaacacaacaaaatgatag
>MH181955.1_Human_respiratory_syncytial_virus_A_isolate_KEN/KILIFI/WGS/1098_25/11/2012_partial_genome
atgtccaaaaccaaggaccaacgcactgccaagacactagaaaggacctgggacactctcaatcatctgttattcatatcatcgtgcttatacaagttaaatcttaaatctatagcacaaatcacattatctattttggcaatgataatctcaacctcacttataattgcagccatcatattcatagcctcggcaaaccacaaagtcacactaacaactgcaatcatacaagatgcaacgaaccagatcaagaacacaaccccaacatacctcacccagaatccccagcttggaatcagcttctccaatctgtccggaactacatcacaatccaccaccatactagcttcaacaacaccaagtgctgagtcaaccccacaatccacaacagtcaagatcaaaaacataacaacaacccaaatattacctagcaaacccaccacaaaacaacgccaaaataaaccacaaaacaaacccaacaatgattttcactttgaagtgttcaattttgtaccctgcagcatatgcagcaacaatccaacctgctgggccatctgcaagagaatacc------aaacaaaaaacctggaaagaaaaccaccaccaagcccacaaaaaaaccaaccctcaagacaaccaaaaaagatcccaaacctcaaaccacaaaaccaaaggaagtactcactaccaagcctacaggaaagccaaccatcaacaccactaaaacaaacatcagaactacactgctcacctccaacaccaaaggaaatccagaacacacaagtcaagaggaaaccctccactcaaccacctccgaaggctatccaagcccatcacaagtctacacaacatccggtcaagaggaaaccctccactcaaccacctccgaaggctatccaagcccatcacaagtccatacaacatccgagtacccatcacaatctctatcttcatccaacacaacaaaatgatag
>MH181947.1_Human_respiratory_syncytial_virus_A_isolate_KEN/KILIFI/WGS/1090_19/11/2012_partial_genome
atgtccaaaaccaaggaccaacgcaccgccaagacactagaaaggacctgggacactctcaatcatctgttattcatatcatcgtgcttatacaagttaaatcttaaatctatagcacaaatcacattatctattttggcaatgataatctcaacctcacttataattgcagccatcatattcatagcctcggcaaaccacaaagtcacactaacaactgcaatcatacaagatgcaacgaaccagatcaagaacacaaccccaacatacctcacccagaatccccagcttggaatcagcttctccaatctgtccggaactacatcacaatccaccaccatactagcttcaacaacaccaagtgctgagtcaaccccacaatccacaacagtcaagatcaaaaacataacaacaacccaaatattacctagcaaacccaccacaaaacaacgccaaaataaaccacaaaacaaacccaacaatgattttcactttgaagtgttcaattttgtaccctgcagcatatgcagcaacaatccaacctgctgggccatctgcaagagaatacc------aaacaaaaaacctggaaagaaaaccaccaccaagcccacaaaaaaaccaaccctcaagacaaccaaaaaagatcccaaacctcaaaccacaaaaccaaaggaagtactcactaccaagcctacaggaaagccaaccatcaacaccactaaaacaaacatcagaactacactgctcacctccaacaccaaaggaaatccagaacacacaagtcaagaggaaaccctccactcaaccacctccgaaggctatccaagcccatcacaagtctacacaacatccggtcaagaggaaaccctccactcaaccacctccgaaggctatccaagcccatcacaagtccatacaacatccgagtacctatcacaatctctatcttcatccaacacaacaaaatgatag
>MH181962.1_Human_respiratory_syncytial_virus_A_isolate_KEN/KILIFI/WGS/1106_28/11/2012_partial_genome
atgtccaaaaccaaggaccaacgcaccgccaagacactagaaaggacctgggacactctcaatcatctgttattcatatcatcgtgcttatacaagttaaatcttaaatctatagcacaaatcacattatctattttggcaatgataatctcaacctcacttataattgcagccatcatattcatagcctcggcaaaccacaaagtcacactaacaactgcaatcatacaagatgcaacgaaccagatcaagaacacaaccccaacatacctcacccagaatccccagcttggaatcagcttctccaatctgtccggaactacatcacaatccaccaccatactagcttcaacaacaccaagtgctgagtcaaccccacaatccacaacagtcaagatcaaaaacataacaacaacccaaatattacctagcaaacccaccacaaaacaacgccaaaataaaccacaaaacaaacccaacaatgattttcactttgaagtgttcaattttgtaccctgcagcatatgcagcaacaatccaacctgctgggccatctgcaagagaatacc------aaacaaaaaacctggaaagaaaaccaccaccaagcccacaaaaaaaccaaccctcaagacaaccaaaaaagatcccaaacctcaaaccacaaaaccaaaggaagtactcactaccaagcctacaggaaagccaaccatcaacaccactaaaacaaacatcagaactacactgctcacctccaacaccaaaggaaatccagaacacacaagtcaagaggaaaccctccactcaaccacctccgaaggctatccaagcccatcacaagtctacacaacatccggtcaagaggaaaccctccactcaaccacctccgaaggctatccaagcccatcacaagtccatacaacatccgagtacctatcacaatctctatcttcatccaacacaacaaaatgatag
>MH181913.1_Human_respiratory_syncytial_virus_A_isolate_KEN/KILIFI/WGS/1036_21/03/2012_partial_genome
atgtccaaaaccaaggaccaacgcaccgccaagacactagaaaggacctgggacactctcaatcatctgttattcatatcatcgtgcttatacaagttaaatcttaaatctatagcacaaatcacattatctattttggcaatgataatctcaacctcacttataattgcagccatcatattcatagcctcggcaaaccacaaagtcacactaacaactgcaatcatacaagatgcaacgaaccagatcaagaacacaaccccaacatacctcacccagaatccccagcttggaatcagcttctccaatctgtccggaactacatcacaatccaccaccatactagcttcaacaacaccaagtgctgagtcaaccccacaatccacaacagtcaagatcaaaaacataacaacaacccaaatattacctagcaaacccaccacaaaacaacgccaaaataaaccacaaaacaaacccaacaatgattttcactttgaagtgttcaattttgtaccctgcagcatatgcagcaacaatccaacctgctgggccatctgcaagagaatacc------aaacaaaaaacctggaaagaaaaccaccaccaagcccacaaaaaaaccaaccctcaagacaaccaaaaaagatcccaaacctcaaaccacaaaaccaaaggaagtactcactaccaagcctacaggaaagccaaccatcaacaccactaaaacaaacatcagaactacactgctcacctccaacaccaaaggaaatccagaacacacaagtcaagaggaaaccctccactcaaccacctccgaaggctatccaagcccatcacaagtctacacaacatccggtcaagaggaaaccctccactcaaccacctccgaaggctatccaagcccatcacaagtccatacaacatccgagtacctatcacaatctctatcttcatccaacacaacaaaatgatag
>MH181919.1_Human_respiratory_syncytial_virus_A_isolate_KEN/KILIFI/WGS/1051_24/04/2012_partial_genome
atgtccaaaaccaaggaccaacgcaccgccaagacactagaaaggacctgggacactctcaatcatctgttattcatatcatcgtgcttatacaagttaaatcttaaatctatagcacaaatcacattatctattttggcaatgataatctcaacctcacttataattgcagccatcatattcatagcctcggcaaaccacaaagtcacactaacaactgcaatcatacaagatgcaacgaaccagatcaagaacacaaccccaacatacctcacccagaatccccagcttggaatcagcttctccaatctgtccggaactacatcacaatccaccaccatactagcttcaacaacaccaagtgctgagtcaaccccacaatccacaacagtcaagatcaaaaacataacaacaacccaaatattacctagcaaacccaccacaaaacaacgccaaaataaaccacaaaacaaacccaacaatgattttcactttgaagtgttcaattttgtaccctgcagcatatgcagcaacaatccaacctgctgggccatctgcaagagaatacc------aaacaaaaaacctggaaagaaaaccaccaccaagcccacaaaaaaaccaaccctcaagacaaccaaaaaagatcccaaacctcaaaccacaaaaccaaaggaagtactcactaccaagcctacaggaaagccaaccatcaacaccactaaaacaaacatcagaactacactgctcacctccgacaccaaaggaaatccagaacacacaagtcaagaggaaaccctccactcaaccacctccgaaggctatccaagcccatcacaagtctacacaacatccggtcaagaggaaaccctccactcaaccacctccgaaggctatccaagcccatcacaagtccatacaacatccgagtacctatcacaatctctatcttcatccaacacaacaaaatgatag
>MH181939.1_Human_respiratory_syncytial_virus_A_isolate_KEN/KILIFI/WGS/1081_07/11/2012_partial_genome
atgtccaaaaccaaggaccaacgcaccgccaagacactagaaaggacctgggacactctcaatcatctgttattcatatcatcgtgcttatacaagttaaatcttaaatctatagcacaaatcacattatctattttggcaatgataatctcaacctcacttataattgcagccatcatattcatagcctcggcaaaccacaaagtcacactaacaactgcaatcatacaagatgcaacgaaccagatcaagaacacaaccccaacatacctcacccagaatccccagcttggaatcagcttctccaatctgtccggaactacatcacaatccaccaccatactagcttcaacaacaccaagtgctgagtcaaccccacaatccacaacagtcaagatcaaaaacataacaacaacccaaatattacctagcaaacccaccacaaaacaacgccaaaataaaccacaaaacaaacccaacaatgattttcactttgaagtgttcaattttgtaccctgcagcatatgcagcaacaatccaacctgctgggccatctgcaagagaatacc------aaacaaaaaacctggaaagaaaaccaccaccaagcccacaaaaaaaccaaccctcaagacaaccaaaaaagatcccaaacctcaaaccacaaaaccaaaggaagtactcactaccaagcctacaggaaagccaaccatcaacaccactaaaacaaacatcagaactacactgctcacctccaacaccaaaggaaatccagaacacacaagtcaagaggaaaccctccactcaaccacctccgaaggctatccaagcccatcacaagtctacacaacatccggtcaagaggaaaccctccactcaaccacctccgaaggctatccaagcccatcacaagtccatacaacatccgagtacctatcacaatctctatcttcatccaacacaacaaaatgatag
>MH181965.1_Human_respiratory_syncytial_virus_A_isolate_KEN/KILIFI/WGS/1110_29/11/2012_partial_genome
atgtccaaaaccaaggaccaacgcaccgccaagacactagaaaggacctgggacactctcaatcatctgttattcatatcatcgtgcttatacaagttaaatcttaaatctatagcacaaatcacattatctattttggcaatgataatctcaacctcacttataattgcagccatcatattcatagcctcggcaaaccacaaagtcacactaacaactgcaatcatacaagatgcaacgaaccagatcaagaacacaaccccaacatacctcacccagaatccccagcttggaatcagcttctccaatctgtccggaactacatcacaatccaccaccatactagcttcaacaacaccaagtgctgagtcaaccccacaatccacaacagtcaagatcaaaaacataacaacaacccaaatattacctagcaaacccaccacaaaacaacgccaaaataaaccacaaaacaaacccaacaatgattttcactttgaagtgttcaattttgtaccctgcagcatatgcagcaacaatccaacctgctgggccatctgcaagagaatacc------aaacaaaaaacctggaaagaaaaccaccaccaagcccacaaaaaaaccaaccctcaagacaaccaaaaaagatcccaaacctcaaaccacaaaaccaaaggaagtactcactaccaagcctacaggaaagccaaccatcaacaccactaaaacaaacatcagaactacactgctcacctccaacaccaaaggaaatccagaacacacaagtcaagaggaaaccctccactcaaccacctccgaaggctatccaagcccatcacaagtctacacaacatccggtcaagaggaaaccctccactcaaccacctccgaaggctatccaagcccatcacaagtccatacaacatccgagtacctatcacaatctctatcttcatccaacacaacaaaatgatag
>MH181942.1_Human_respiratory_syncytial_virus_A_isolate_KEN/KILIFI/WGS/1084_15/11/2012_partial_genome
atgtccaaaaccaaggaccaacgcaccgccaagacactagaaaggacctgggacactctcaatcatctgttattcatatcatcgtgcttatacaagttaaatcttaaatctatagcacaaatcacattatctattttggcaatgataatctcaacctcacttataattgcagccatcatattcatagcctcggcaaaccacaaagtcacactaacaactgcaatcatacaagatgcaacgaaccagatcaagaacacaaccccaacatacctcacccagaatccccagcttggaatcagcttctccaatctgtccggaactacatcacaatccaccaccatactagcttcaacaacaccaagtgctgagtcaaccccacaatccacaacagtcaagatcaaaaacataacaacaacccaaatattacctagcaaacccaccacaaaacaacgccaaaataaaccacaaaacaaacccaacaatgattttcactttgaagtgttcaattttgtaccctgcagcatatgcagcaacaatccaacctgctgggccatctgcaagagaatacc------aaacaaaaaacctggaaagaaaaccaccaccaagcccacaaaaaaaccaaccctcaagacaaccaaaaaagatcccaaacctcaaaccacaaaaccaaaggaagtactcactaccaagcctacaggaaagccaaccatcaacaccactaaaacaaacatcagaactacactgctcaccttcaacaccaaaggaaatccagaacacacaagtcaagaggaaaccctccactcaaccacctccgaaggctatccaagcccatcacaagtctacacaacatccggtcaagaggaaaccctccactcaaccacctccgaaggctatccaagcccatcacaagtccatacaacatccgagtacctatcacaatctctatcttcatccaacacaacaaaatgatag
>MH181957.1_Human_respiratory_syncytial_virus_A_isolate_KEN/KILIFI/WGS/1100_25/11/2012_partial_genome
atgtccaaaaccaaggaccaacgcaccgccaagacactagaaaggacctgggacactctcaatcatctgttattcatatcatcgtgcttatacaagttaaatcttaaatctatagcacaaatcacattatctattttggcaatgataatctcaacctcacttataattgcagccatcatattcatagcctcggcaaaccacaaagtcacactaacaactgcaatcatacaagatgcaacgaaccagatcaagaacacaaccccaacatacctcacccagaatccccagcttggaatcagcttctccaatctgtccggaactacatcacaatccaccaccatactagcttcaacaacaccaagtgctgagtcaaccccacaatccacaacagtcaagatcaaaaacataacaacaacccaaatattacctagcaaacccaccacaaaacaacgccaaaataaaccacaaaacaaacccaacaatgattttcactttgaagtgttcaattttgtaccctgcagcatatgcagcaacaatccaacctgctgggccatctgcaagagaatacc------aaacaaaaaacctggaaagaaaaccaccaccaagcccacaaaaaaaccaaccctcaagacaaccaaaaaagatcccaaacctcaaaccacaaaaccaaaggaagtactcactaccaagcctacaggaaagccaaccatcaacaccactaaaacaaacatcagaactacactgctcacctccaacaccaaaggaaatccagaacacacaagtcaagaggaaaccctccactcaaccacctccgaaggctatccaagcccatcacaagtctacacaacatccggtcaagaggaaaccctccactcaaccacctccgaaggctatccaagcccatcacaagtccatacaacatccgagtacctatcacaatctctatcttcatccaacacaacaaaatgatag
>MH181971.1_Human_respiratory_syncytial_virus_A_isolate_KEN/KILIFI/WGS/1118_12/12/2012_partial_genome
atgtccaaaaccaaggaccaacgcaccgccaagacactagaaaggacctgggacactctcaatcatctgttattcatatcatcgtgcttatacaagttaaatcttaaatctatagcacaaatcacattatctattttggcaatgataatctcaacctcacttataattgcagccatcatattcatagcctcggcaaaccacaaagtcacactaacaactgcaatcatacaagatgcaacgaaccagatcaagaacacaaccccaacatacctcacccagaatccccagcttggaatcagcttctccaatctgtccggaactacatcacaatccaccaccatactagcttcaacaacaccaagtgctgagtcaaccccacaatccacaacagtcaagatcaaaaacataacaacaacccaaatattacctagcaaacccaccacaaaacaacgccaaaataaaccacaaaacaaacccaacaatgattttcactttgaagtgttcaattttgtaccctgcagcatatgcagcaacaatccaacctgctgggccatctgcaagagaatacc------aaacaaaaaacctggaaagaaaaccaccaccaagcccacaaaaaaaccaaccctcaagacaaccaaaaaagatcccaaacctcaaaccacaaaaccaaaggaagtactcactaccaagcctacaggaaagccaaccatcaacaccactaaaacaaacatcagaactacactgctcacctccaacaccaaaggaaatccagaacacacaagtcaagaggaaaccctccactcaaccacctccgaaggctatccaagcccatcacaagtctacacaacatccggtcaagaggaaaccctccactcaaccacctccgaaggctatccaagcccatcacaagtccatacaacatccgagtacctatcacaatctctatcttcatccaacacaacaaaatgatag
>MH181975.1_Human_respiratory_syncytial_virus_A_isolate_KEN/KILIFI/WGS/1122_23/12/2012_partial_genome
atgtccaaaaccaaggaccaacgcaccgccaagacactagaaaggacctgggacactctcaatcatctgttattcatatcatcgtgcttatacaagttaaatcttaaatctatagcacaaatcacattatctattttggcaatgataatctcaacctcacttataattgcagccatcatattcatagcctcggcaaaccacaaagtcacactaacaactgcaatcatacaagatgcaacgaaccagatcaagaacacaaccccaacatacctcacccagaatccccagcttggaatcagcttctccaatctgtccggaactacatcacaatccaccaccatactagcttcaacaacaccaagtgctgagtcaaccccacaatccacaacagtcaagatcaaaaacataacaacaacccaaatattacctagcaaacccaccacaaaacaacgccaaaataaaccacaaaacaaacccaacaatgattttcactttgaagtgttcaattttgtaccctgcagcatatgcagcaacaatccaacctgctgggccatctgcaagagaatacc------aaacaaaaaacctggaaagaaaaccaccaccaagcccacaaaaaaaccaaccctcaagacaaccaaaaaagatcccaaacctcaaaccacaaaaccaaaggaagtactcactaccaagcctacaggaaagccaaccatcaacaccactaaaacaaacatcagaactacactgctcacctccaacaccaaaggaaatccagaacacacaagtcaagaggaaaccctccactcaaccacctccgaaggctatccaagcccatcacaagtctacacaacatccggtcaagaggaaaccctccactcaaccacctccgaaggctatccaagcccatcacaagtccatacaacatccgagtacctatcacaatctctatcttcatccaacacaacaaaatgatag
>MH181953.1_Human_respiratory_syncytial_virus_A_isolate_KEN/KILIFI/WGS/1096_24/11/2012_partial_genome
atgtccaaaaccaaggaccaacgcaccgccaagacactagaaaggacctgggacactctcaatcatctgttattcatatcatcgtgcttatacaagttaaatcttaaatctatagcacaaatcacattatctattttggcaatgataatctcaacctcacttataattgcagccatcatattcatagcctcggcaaaccacaaagtcacactaacaactgcaatcatacaagatgcaacgaaccagatcaagaacacaaccccaacatacctcacccagaatccccagcttggaatcagcttctccaatctgtccggaactacatcacaatccaccaccatactagcttcaacaacaccaagtgctgagtcaaccccacaatccacaacagtcaagatcaaaaacataacaacaacccaaatattacctagcaaacccaccacaaaacaacgccaaaataaaccacaaaacaaacccaacaatgattttcactttgaagtgttcaattttgtaccctgcagcatatgcagcaacaatccaacctgctgggccatctgcaagagaatacc------aaacaaaaaacctggaaagaaaaccaccaccaagcccacaaaaaaaccaaccctcaagacaaccaaaaaagatcccaaacctcaaaccacaaaaccaaaggaagtactcactaccaagcctacaggaaagccaaccatcaacaccactaaaacaaacatcagaactacactgctcacctccaacaccaaaggaaatccagaacacacaagtcaagaggaaaccctccactcaaccacctccgaaggctatccaagcccatcacaagtctacacaacatccggtcaagaggaaaccctccactcaaccacctccgaaggctatccaagcccatcacaagtccatacaacatccgagtacctatcacaatctctatcttcatccaacacaacaaaatgatag
>MH181909.1_Human_respiratory_syncytial_virus_A_isolate_KEN/KILIFI/WGS/1032_07/03/2012_partial_genome
atgtccaaaaccaaggaccaacgcaccgccaagacactagaaaggacctgggacactctcaatcatctgttattcatatcatcgtgcttatacaagttaaatcttaaatctatagcacaaatcacattatctattttggcaatgataatctcaacctcacttataattgcagccatcatattcatagcctcggcaaaccacaaagtcacactaacaactgcaatcatacaagatgcaacgaaccagatcaagaacacaaccccaacatacctcacccagaatccccagcttggaatcagcttctccaatctgtccggaactacatcacaatccaccaccatactagcttcaacaacaccaagtgctgagtcaaccccacaatccacaacagtcaagatcaaaaacataacaacaacccaaatattacctagcaaacccaccacaaaacaacgccaaaataaaccacaaaacaaacccaacaatgattttcactttgaagtgttcaattttgtaccctgcagcatatgcagcaacaatccaacctgctgggccatctgcaagagaatacc------aaacaaaaaacctggaaagaaaaccaccaccaagcccacaaaaaaaccaaccctcaagacaaccaaaaaagatcccaaacctcaaaccacaaaaccaaaggaagtactcactaccaagcctacaggaaagccaaccatcaacaccactaaaacaaacatcagaactacactgctcacctccaacaccaaaggaaatccagaacacacaagtcaagaggaaaccctccactcaaccacctccgaaggctatccaagcccatcacaagtctacacaacatccggtcaagaggaaaccctccactcaaccacctccgaaggctatccaagcccatcacaagtccatacaacatccgagtacctatcacaatctctatcttcatccaacacaacaaaatgatag
>MH181921.1_Human_respiratory_syncytial_virus_A_isolate_KEN/KILIFI/WGS/1054_16/05/2012_partial_genome
atgtccaaaaccaaggaccaacgcaccgccaagacactagaaaggacctgggacactctcaatcatctgttattcatatcatcgtgcttatacaagttaaatcttaaatctatagcacaaatcacattatctattttggcaatgataatctcaacctcacttataattgcagccatcatattcatagcctcggcaaaccacaaagtcacactaacaactgcaatcatacaagatgcaacgaaccagatcaagaacacaaccccaacatacctcacccagaatccccagcttggaatcagcttctccaatctgtccggaactacatcacaatccaccaccatactagcttcaacaacaccaagtgctgagtcaaccccacaatccacaacagtcaagatcaaaaacataacaacaacccaaatattacctagcaaacccaccacaaaacaacgccaaaataaaccacaaaacaaacccaacaatgattttcactttgaagtgttcaattttgtaccctgcagcatatgcagcaacaatccaacctgctgggccatctgcaagagaatacc------aaacaaaaaacctggaaagaaaaccaccaccaagcccacaaaaaaaccaaccctcaagacaaccaaaaaagatcccaaacctcaaaccacaaaaccaaaggaagtactcactaccaagcctacaggaaagccaaccatcaacaccactaaaacaaacatcagaactacactgctcacctccaacaccaaaggaaatccagaacacacaagtcaagaggaaaccctccactcaaccacctccgaaggctatccaagcccatcacaagtctacacaacatccggtcaagaggaaaccctccactcaaccacctccgaaggctatccaagcccatcacaagtccatacaacatccgagtacctatcacaatctctatcttcatccaacacaacaaaatgatag
>MH181912.1_Human_respiratory_syncytial_virus_A_isolate_KEN/KILIFI/WGS/1035_16/03/2012_partial_genome
atgtccaaaaccaaggaccaacgcaccgccaagacactagaaaggacctgggacactctcaatcatctgttattcatatcatcgtgcttatacaagttaaatcttaaatctatagcacaaatcacattatctattttggcaatgataatctcaacctcacttataattgcagccatcatattcatagcctcggcaaaccacaaagtcacactaacaactgcaatcatacaagatgcaacgaaccagatcaagaacacaaccccaacatacctcacccagaatccccagcttggaatcagcttctccaatctgtccggaactacatcacaatccaccaccatactagcttcaacaacaccaagtgctgagtcaaccccacaatccacaacagtcaagatcaaaaacataacaacaacccaaatattacctagcaaacccaccacaaaacaacgccaaaataaaccacaaaacaaacccaacaatgattttcactttgaagtgttcaattttgtaccctgcagcatatgcagcaacaatccaacctgctgggccatctgcaagagaatacc------aaacaaaaaacctggaaagaaaaccaccaccaagcccacaaaaaaaccaaccctcaagacaaccaaaaaagatcccaaacctcaaaccacaaaaccaaaggaagtactcactaccaagcctacaggaaagccaaccatcaacaccactaaaacaaacatcagaactacactgctcacctccaacaccaaaggaaatccagaacacacaagtcaagaggaaaccctccactcaaccacctccgaaggctatccaagcccatcacaagtctacacaacatccggtcaagaggaaaccctccactcaaccacctccgaaggctatccaagcccatcacaagtccatacaacatccgagtacctatcacaatctctatcttcatccaacacaacaaaatgatag
>MH181908.1_Human_respiratory_syncytial_virus_A_isolate_KEN/KILIFI/WGS/1025_13/02/2012_partial_genome
atgtccaaaaccaaggaccaacgcaccgccaagacactagaaaggacctgggacactctcaatcatctgttattcatatcatcgtgcttatacaagttaaatcttaaatctatagcacaaatcacattatctattttggcaatgataatctcaacctcacttataattgcagccatcatattcatagcctcggcaaaccacaaagtcacactaacaactgcaatcatacaagatgcaacgaaccagatcaagaacacaaccccaacatacctcacccagaatccccagcttggaatcagcttctccaatctgtccggaactacatcacaatccaccaccatactagcttcaacaacaccaagtgctgagtcaaccccacaatccacaacagtcaagatcaaaaacataacaacaacccaaatattacctagcaaacccaccacaaaacaacgccaaaataaaccacaaaacaaacccaacaatgattttcactttgaagtgttcaattttgtaccctgcagcatatgcagcaacaatccaacctgctgggccatctgcaagagaatacc------aaacaaaaaacctggaaagaaaaccaccaccaagcccacaaaaaaaccaaccctcaagacaaccaaaaaagatcccaaacctcaaaccacaaaaccaaaggaagtactcactaccaagcctacaggaaagccaaccatcaacaccactaaaacaaacatcagaactacactgctcacctccaacaccaaaggaaatccagaacacacaagtcaagaggaaaccctccactcaaccacctccgaaggctatccaagcccatcacaagtctacacaacatccggtcaagaggaaaccctccactcaaccacctccgaaggctatccaagcccatcacaagtccatacaacatccgagtacctatcacaatctctatcttcatccaacacaacaaaatgatag
>MH181920.1_Human_respiratory_syncytial_virus_A_isolate_KEN/KILIFI/WGS/1053_26/04/2012_partial_genome
atgtccaaaaccaaggaccaacgcaccgccaagacactagaaaggacctgggacactctcaatcatctgttattcatatcatcgtgcttatacaagttaaatcttaaatctatagcacaaatcacattatctattttggcaatgataatctcaacctcacttataattgcagccatcatattcatagcctcggcaaaccacaaagtcacactaacaactgcaatcatacaagatgcaacgaaccagatcaagaacacaaccccaacatacctcacccagaatccccagcttggaatcagcttctccaatctgtccggaactacatcacaatccaccaccatactagcttcaacaacaccaagtgctgagtcaaccccacaatccacaacagtcaagatcaaaaacataacaacaacccaaatattacctagcaaacccaccacaaaacaacgccaaaataaaccacaaaacaaacccaacaatgattttcactttgaagtgttcaattttgtaccctgcagcatatgcagcaacaatccaacctgctgggccatctgcaagagaatacc------aaacaaaaaacctggaaagaaaaccaccaccaagcccacaaaaaaaccaaccctcaagacaaccaaaaaagatcccaaacctcaaaccacaaaaccaaaggaagtactcactaccaagcctacaggaaagccaaccatcaacaccactaaaacaaacatcagaactacactgctcacctccaacaccaaaggaaatccagaacacacaagtcaagaggaaaccctccactcaaccacctccgaaggctatccaagcccatcacaagtctacacaacatccggtcaagaggaaaccctccactcaaccacctccgaaggctatccaagcccatcacaagtccatacaacatccgagtacctatcacaatctctatcttcatccaacacaacaaaatgatag
>MH181926.1_Human_respiratory_syncytial_virus_A_isolate_KEN/KILIFI/WGS/1061_13/06/2012_partial_genome
atgtccaaaaccaaggaccaacgcaccgccaagacactagaaaggacctgggacactctcaatcatctgttattcatatcatcgtgcttatacaagttaaatcttaaatctatagcacaaatcacattatctattttggcaatgataatctcaacctcacttataattgcagccatcatattcatagcctcggcaaaccacaaagtcacactaacaactgcaatcatacaagatgcaacaaaccagatcaagaacacaaccccaacatacctcacccagaatccccagcttggaatcagcttctccaatctgtccggaactacatcacaatccaccaccatactagcttcaacaacaccaagtgctgagtcaaccccacaatccacaacagtcaagatcaaaaacataacaacaacccaaatattacctagcaaacccaccacaaaacaacgccaaaataaaccacaaaacaaacccaacaatgattttcactttgaagtgttcaattttgtaccctgcagcatatgcagcaacaatccaacctgctgggccatctgcaagagaatacc------aaacaaaaaacctggaaagaaaaccaccaccaagcccacaaaaaaaccaaccctcaagacaaccaaaaaagatcccaaacctcaaaccacaaaaccaaaggaagtactcactaccaagcctacaggaaagccaaccatcaacaccactaaaacaaacatcagaactatactgctcacctccaacaccaaaggaaatccagaacacacaagtcaagaggaaaccctccactcaaccacctccgaaggctatccaagcccatcacaagtctacacaacatccggtcaagaggaaaccctccactcaaccacctccgaaggctatccaagcccatcacaagtccatacaacatccgagtacctatcacaatctctatcttcatccaacacaacaaaatgatag
>MH181910.1_Human_respiratory_syncytial_virus_A_isolate_KEN/KILIFI/WGS/1033_09/03/2012_partial_genome
atgtccaaaaccaaggaccaacgcaccgccaagacactagaaaggacctgggacactctcaatcatctgttattcatatcatcgtgcttatacaagttaaatcttaaatctatagcacaaatcacattatctattttggcaatgataatctcaacctcacttataattgcagccatcatattcatagcctcggcaaaccacaaagtcacactaacaactgcaatcatacaagatgcaacgaaccagatcaagaacacaaccccaacatacctcacccagaatccccagcttggaatcagcttctccaatctgtccggaactacatcacaatccaccaccatactagcttcaacaacaccaagtgctgagtcaaccccacaatccacaacagtcaagatcaaaaacataacaacaacccaaatattacctagcaaacccaccacaaaacaacgccaaaataaaccacaaaacaaacccaacaatgattttcactttgaagtgttcaattttgtaccctgcagcatatgcagcaacaatccaacctgctgggccatctgcaagagaatacc------aaacaaaaaacctggaaagaaaaccaccaccaagcccacaaaaaaaccaaccctcaagacaaccaaaaaagatcccaaacctcaaaccacaaaaccaaaggaagtactcactaccaagcctacaggaaagccaaccatcaacaccactaaaacaaacatcagaactacactgctcacctccaacaccaaaggaaatccagaacacacaagtcaagaggaaaccctccactcaaccacctccgaaggctatccaagcccatcacaagtctacacaacatccggtcaagaggaaaccctccactcaaccacctccgaaggctatccaagcccatcacaagtccatacaacatccgagtacctatcacaatctctatcttcatccaacacaacaaaatgatag
>MH181916.1_Human_respiratory_syncytial_virus_A_isolate_KEN/KILIFI/WGS/1041_29/03/2012_partial_genome
atgtccaaaaccaaggaccaacgcaccgccaagacactagaaaggacctgggacactctcaatcatctgttattcatatcatcgtgcttatacaagttaaatcttaaatctatagcacaaatcacattatctattttggcaatgataatctcaacctcacttataattgcagccatcatattcatagcctcggcaaaccacaaagtcacactaacaactgcaatcatacaagatgcaacgaaccagatcaagaacacaaccccaacatacctcacccagaatccccagcttggaatcagcttctccaatctgtccggaactacatcacaatccaccaccatactagcttcaacaacaccaagtgctgagtcaaccccacaatccacaacagtcaagatcaaaaacataacaacaacccaaatattacctagcaaacccaccacaaaacaacgccaaaataaaccacaaaacaaacccaacaatgattttcactttgaagtgttcaattttgtaccctgcagcatatgcagcaacaatccaacctgctgggccatctgcaagagaatacc------aaacaaaaaacctggaaagaaaaccaccaccaagcccacaaaaaaaccaaccctcaagacaaccaaaaaagatcccaaacctcaaaccacaaaaccaaaggaagtactcactaccaagcctacaggaaagccaaccatcaacaccactaaaacaaacatcagaactacactgctcacctccaacaccaaaggaaatccagaacacacaagtcaagaggaaaccctccactcaaccacctccgaaggctatccaagcccatcacaagtctacacaacatccggtcaagaggaaaccctccactcaaccacctccgaaggctatccaagcccatcacaagtccatacaacatccgagtacctatcacaatctctatcttcatccaacacaacaaaatgatag
>MH181948.1_Human_respiratory_syncytial_virus_A_isolate_KEN/KILIFI/WGS/1091_22/11/2012_partial_genome
atgtccaaaaccaaggaccaacgcactgccaagacactagaaaggacctgggacactctcaatcatctgttattcatatcatcgtgcttatacaagttaaatcttaaatctatagcacaaatcacattatctattttggcaatgataatctcaacctcacttataattgcagccatcatattcatagcctcggcaaaccacaaagtcacactaacaactgcaatcatacaagatgcaacgaaccagatcaagaacacaaccccaacatacctcacccagaatccccagcttggaatcagcttctccaatctgtccggaactacatcacaatccaccaccatactagcttcaacaacaccaagtgctgagtcaaccccacaatccacaacagtcaagatcaaaaacataacaacaacccaaatattacctagcaaacccaccacaaaacaacgccaaaataaaccacaaaacaaacccaacaatgattttcactttgaagtgttcaattttgtaccctgcagcatatgcagcaacaatccaacctgctgggccatctgcaagagaatacc------aaacaaaaaacctggaaagaaaaccaccaccaagcccacaaaaaaaccaaccctcaagacaaccaaaaaagatcccaaacctcaaaccacaaaaccaaaggaagtactcactaccaagcctacaggaaagccaaccatcaacaccactaaaacaaacatcagaactacactgctcacctccaacaccaaaggaaatccagaacacacaagtcaagaggaaaccctccactcaaccacctccgaaggctatccaaacccatcacaagtctacacaacatccggtcaagaggaaaccctccactcaaccacctccgaaggctatccaagcccatcacaagtccatacaacatccgagtacctatcacaatctctatcttcatccaacacaacaaaatgatag
>MH181927.1_Human_respiratory_syncytial_virus_A_isolate_KEN/KILIFI/WGS/1062_15/06/2012_partial_genome
atgtccaaaaccaaggaccaacgcaccgccaagacactagaaaggacctgggacactctcaatcatctgttattcatatcatcgtgcttatacaagttaaatcttaaatctatagcacaaatcacattatctattttggcaatgataatctcaacctcacttataattgcagccatcatattcatagcctcggcaaaccacaaagtcacactaacaactgcaatcatacaagatgcaacgaaccagatcaagaacacaaccccaacatacctcacccagaatccccagcttggaatcagcttctccaatctgtccggaactacatcacaatccaccaccatactagcttcaacaacaccaagtgctgagtcaaccccacaatccacaacagtcaagatcaaaaacataacaacaacccaaatattacctagcaaacccaccacaaaacaacgccaaaataaaccacaaaacaaacccaacaatgattttcactttgaagtgttcaattttgtaccctgcagcatatgcagcaacaatccaacctgctgggccatctgcaagagaatacc------aaacaaaaaacctggaaagaaaaccaccaccaagcccacaaaaaaaccaaccctcaagacaaccaaaaaagatcccaaacctcaaaccacaaaaccaaaggaagtactcactaccaagcctacaggaaagccaaccatcaacaccactaaaacaaacatcagaactacactgctcacctccaacaccaaaggaaatccagaacacacaagtcaagaggaaaccctccactcaaccacctccgaaggctatccaagcccatcacaagtctacacaacatccggtcaagaggaaaccctccactcaaccacctccgaaggctatccaagcccatcacaagtccatacaacatccgagtacctatcacaatctctatcttcatccaacacaacaaaatgatag
>MH181918.1_Human_respiratory_syncytial_virus_A_isolate_KEN/KILIFI/WGS/1044_10/04/2012_partial_genome
atgtccaaaaccaaggaccaacgcaccgccaagacactagaaaggacctgggacactctcaatcatctgttattcatatcatcgtgcttatacaagttaaatcttaaatctatagcacaaatcacattatctattttggcaatgataatctcaacctcacttataattgcagccatcatattcatagcctcggcaaaccacaaagtcacactaacaactgcaatcatacaagatgcaacgaaccagatcaagaacacaaccccaacatacctcacccagaatccccagcttggaatcagcttctccaatctgtccggaactacatcacaatccaccaccatactagcttcaacaacaccaagtgctgagtcaaccccacaatccacaacagtcaagatcaaaaacataacaacaacccaaatattacctagcaaacccaccacaaaacaacgccaaaataaaccacaaaacaaacccaacaatgattttcactttgaagtgttcaattttgtaccctgcagcatatgcagcaacaatccaacctgctgggccatctgcaagagaatacc------aaacaaaaaacctggaaagaaaaccaccaccaagcccacaaaaaaaccaaccctcaagacaaccaaaaaagatcccaaacctcaaaccacaaaaccaaaggaagtactcactaccaagcctacaggaaagccaaccatcaacaccactaaaacaaacatcagaactacactgctcacctccaacaccaaaggaaatccagaacacacaagtcaagaggaaaccctccactcaaccacctccgaaggctatccaagcccatcacaagtctacacaacatccggtcaagaggaaaccctccactcaaccacctccgaaggctatccaagcccatcacaagtccatacaacatccgagtacctatcacaatctctatcttcatccaacacaacaaaatgatag
>MH181941.1_Human_respiratory_syncytial_virus_A_isolate_KEN/KILIFI/WGS/1083_12/11/2012_partial_genome
atgtccaaaaccaaggaccaacgcaccgccaagacactagaaaggacctgggacactctcaatcatctgttattcatatcatcgtgcttatacaagttaaatcttaaatctatagcacaaatcacattatctattttggcaatgataatctcaacctcacttataattgcagccatcatattcatagcctcggcaaaccacaaagtcacactaacaactgcaatcatacaagatgcaacgaaccagatcaagaacacaaccccaacatacctcacccagaatccccagcttggaatcagcttctccaatctgtccggaactacatcacaatccaccaccatactagcttcaacaacaccaagtgctgagtcaaccccacaatccacaacagtcaagatcaaaaacataacaacaacccaaatattacctagcaaacccaccacaaaacaacgccaaaataaaccacaaaacaaacccaacaatgattttcactttgaagtgttcaattttgtaccctgcagcatatgcagcaacaatccaacctgctgggccatctgcaagagaatacc------aaacaaaaaacctggaaagaaaaccaccaccaagcccacaaaaaaaccaaccctcaagacaaccaaaaaagatcccaaacctcaaaccacaaaaccaaaggaagtactcactaccaagcctacaggaaagccaaccatcaacaccaccaaaacaaacatcagaactacactgctcacctccaacaccaaaggaaatccagaacacacaagtcaagaggaaaccctccactcaaccacctccgaaggctatccaagcccatcacaagtctacacaacatccggtcaagaggaaaccctccactcaaccacctccgaaggctatccaagcccatcacaagtccatacaacatccgagtacctatcacaatctctatcttcatccaacacaacaaaatgatag
>MH181986.1_Human_respiratory_syncytial_virus_A_isolate_KEN/KILIFI/WGS/1141_17/01/2013_partial_genome
atgtccaaaaccaaggaccaacgcaccgccaagacactagaaaggacctgggacactctcaatcatctgttattcatatcatcgtgcttatacaagttaaatcttaaatctatagcacaaatcacattatctattttggcaatgataatctcaacctcacttataattgcagccatcatattcatagcctcggcaaaccacaaagtcacactaacaactgcaatcatacaagatgcaacgaaccagatcaagaacacaaccccaacatacctcacccagaatccccagcttggaatcagcttctccaatctgtccggaactacatcacaatccaccaccatactagcttcaacaacaccaagtgctgagtcaaccccacaatccacaacagtcaagatcaaaaacataacaacaacccaaatattacctagcaaacccaccacaaaacaacgccaaaataaaccacaaaacaaacccaacaatgattttcactttgaagtgttcaattttgtaccctgcagcatatgcagcaacaatccaacctgctgggccatctgcaagagaatacc------aaacaaaaaacctggaaagaaaaccaccaccaagcccacaaaaaaaccaaccctcaagacaaccaaaaaagatcccaaacctcaaaccacaaaaccaaaggaagtactcactaccaagcctacaggaaagccaaccatcaacaccaccaaaacaaacatcagaactacactgctcacctccaacaccaaaggaaatccagaacacacaagtcaagaggaaaccctccactcaaccacctccgaaggctatccaagcccatcacaagtctacacaacatccggtcaagaggaaaccctccactcaaccacctccgaaggctatccaagcccatcacaagtccatacaacatccgagtacctatcacaatctctatcttcatccaacacaacaaaatgatag
>MH181978.1_Human_respiratory_syncytial_virus_A_isolate_KEN/KILIFI/WGS/1126_03/01/2013_partial_genome
atgtccaaaaccaaggaccaacgcaccgccaagacactagaaaggacctgggacactctcaatcatctgttattcatatcatcgtgcttatacaagttaaatcttaaatctatagcacaaatcacattatctattttggcaatgataatctcaacctcacttataattgcagccatcatattcatagcctcggcaaaccacaaagtcacactaacaactgcaatcatacaagatgcaacgaaccagatcaagaacacaaccccaacatacctcacccagaatccccagcttggaatcagcttctccaatctgtccggaactacatcacaatccaccaccatactagcttcaacaacaccaagtgctgagtcaaccccacaatccacaacagtcaagatcaaaaacataacaacaacccaaatattacctagcaaacccaccacaaaacaacgccaaaataaaccacaaaacaaacccaacaatgattttcactttgaagtgttcaattttgtaccctgcagcatatgcagcaacaatccaacctgctgggccatctgcaagagaatacc------aaacaaaaaacctggaaagaaaaccaccaccaagcccacaaaaaaaccaaccctcaagacaaccaaaaaagatcccaaacctcaaaccacaaaaccaaaggaagtactcactaccaagcctacaggaaagccaaccatcaacaccaccaaaacaaacatcagaactacactgctcacctccaacaccaaaggaaatccagaacacacaagtcaagaggaaaccctccactcaaccacctccgaaggctatccaagcccatcacaagtctacacaacatccggtcaagaggaaaccctccactcaaccacctccgaaggctatccaagcccatcacaagtccatacaacatccgagtacctatcacaatctctatcttcatccaacacaacaaaatgatag
>MH181915.1_Human_respiratory_syncytial_virus_A_isolate_KEN/KILIFI/WGS/1040_26/03/2012_partial_genome
atgtccaaaaccaaggaccaacgcaccgccaagacactagaaaggacctgggacactctcaatcatctgttattcatatcatcgtgcttatacaagttaaatcttaaatctatagcacaaatcacattatctattttggcaatgataatctcaacctcacttataattgcagccatcatattcatagcctcggcaaaccacaaagtcacactaacaactgcaatcatacaagatgcaacgaaccagatcaagaacacaaccccaacatacctcacccagaatccccagcttggaatcagcttctccaatctgtccggaactacatcacaatccaccaccatactagcttcaacaacaccaagtgctgagtcaaccccacaatccacaacagtcaagatcaaaaacataacaacaacccaaatattacctagcaaacccaccacaaaacaacgccaaaataaaccacaaaacaaacccaacaatgattttcactttgaagtgttcaattttgtaccctgcagcatatgcagcaacaatccaacctgctgggccatctgcaagagaatacc------aaacaaaaaacctggaaagaaaaccaccaccaagcccacaaaaaaaccaaccctcaagacaaccaaaaaagatcccaaacctcaaaccacaaaaccaaaggaagtactcactaccaagcctacaggaaagccaaccatcaacaccactaaaacaaacatcagaactacactgctcacctccaacaccaaaggaaatccagaacacacaagtcaagaggaaaccctccactcaaccacctccgaaggctatccaagcccatcacaagtctacacaacatccggtcaagaggaaaccctccactcaaccacctccgaaggctatccaagcccatcacaagtccatacaacatccgagtacccatcacaatctctatcttcatccaacacaacaaaatgatag
>MH181928.1_Human_respiratory_syncytial_virus_A_isolate_KEN/KILIFI/WGS/1063_18/06/2012_partial_genome
atgtccaaaaccaaggaccaacgcaccgccaagacactagaaaggacctgggacactctcaatcatctgttattcatatcatcgtgcttatacaagttaaatcttaaatctatagcacaaatcacattatctattttggcaatgataatctcaacctcacttataattgcagccatcatattcatagcctcggcaaaccacaaagtcacactaacaactgcaatcatacaagatgcaacgaaccagatcaagaacacaaccccaacatacctcacccagaatccccagcttggaatcagcttctccaatctgtccggaactacatcacaatccaccaccatactagcttcaacaacaccaagtgctgagtcaaccccacaatccacaacagtcaagatcaaaaacataacaacaacccaaatattacctagcaaacccaccacaaaacaacgccaaaataaaccacaaaacaaacccaacaatgattttcactttgaagtgttcaattttgtaccctgcagcatatgcagcaacaatccaacctgctgggccatctgcaagagaatacc------aaacaaaaaacctggaaagaaaaccaccaccaagcccacaaaaaaaccaaccctcaagacaaccaaaaaagatcccaaacctcaaaccacaaaaccaaaggaagtactcactaccaagcctacaggaaagccaaccatcaacaccactaaaacaaacatcagaactacactgctcacctccaacaccaaaggaaatccagaacacacaagtcaagaggaaaccctccactcaaccacctccgaaggctatccaagcccatcacaagtctacacaacatccggtcaagaggaaaccctccactcaaccacctccgaaggctatccaagcccatcacaagtccatacaacatccgagtacccatcacaatctctatcttcatccaacacaacaaaatgatag
>MH181963.1_Human_respiratory_syncytial_virus_A_isolate_KEN/KILIFI/WGS/1107_28/11/2012_partial_genome
atgtccaaaaccaaggaccaacgcaccgccaagacactagaaaggacctgggacactcttaatcatctgttattcatatcatcgtgcttatacaagttaaatcttaaatctatagcacaaatcacattatctattttggcaatgataatctcaacctcacttataattgcagccatcatattcatagcctcggcaaaccacaaagtcacactaacaactgcaatcatacaagatgcaacgaaccagatcaagaacacaaccccaacatacctcacccagaatccccagcttggaatcagcttctccaatctgtccggaactacatcacaatccaccaccatactagcttcaacaacaccaagtgctgagtcaaccccacaatccacaacagtcaagatcaaaaacataacaacaacccaaatattacctagcaaacccaccacaaaacaacgccaaaataaaccacaaaacaaacccaacaatgattttcactttgaagtgttcaattttgtaccctgcagcatatgcagcaacaatccaacctgctgggccatctgcaagagaatacc------aaacaaaaaacctggaaagaaaaccaccaccaagcccacaaaaaaaccaaccctcaagacaaccaaaaaagatcccaaacctcaaaccacaaaaccaaaggaagtactcactaccaagcctacaggaaagccaaccatcaacaccactaaaacaaacatcagaactacactgctcacctccaacaccaaaggaaatccagaacacacaagtcaagaggaaaccctccactcaaccacctccgaaggctatccaagcccatcacaagtctacacaacatccggtcaagaggaaaccctccactcaaccacctccgaaggctatccaagcccatcacaagtccatacaacatccgagtacctatcacaatctctatcttcatccaacacaacaaaatgatag
>MH181966.1_Human_respiratory_syncytial_virus_A_isolate_KEN/KILIFI/WGS/1112_29/11/2012_partial_genome
atgtccaaaaccaaggaccaacgcaccgccaagacactagaaaggacctgggacactcttaatcatctgttattcatatcatcgtgcttatacaagttaaatcttaaatctatagcacaaatcacattatctattttggcaatgataatctcaacctcacttataattgcagccatcatattcatagcctcggcaaaccacaaagtcacactaacaactgcaatcatacaagatgcaacgaaccagatcaagaacacaaccccaacatacctcacccagaatccccagcttggaatcagcttctccaatctgtccggaactacatcacaatccaccaccatactagcttcaacaacaccaagtgctgagtcaaccccacaatccacaacagtcaagatcaaaaacataacaacaacccaaatattacctagcaaacccaccacaaaacaacgccaaaataaaccacaaaacaaacccaacaatgattttcactttgaagtgttcaattttgtaccctgcagcatatgcagcaacaatccaacctgctgggccatctgcaagagaatacc------aaacaaaaaacctggaaagaaaaccaccaccaagcccacaaaaaaaccaaccctcaagacaaccaaaaaagatcccaaacctcaaaccacaaaaccaaaggaagtactcactaccaagcctacaggaaagccaaccatcaacaccactaaaacaaacatcagaactacactgctcacctccaacaccaaaggaaatccagaacacacaagtcaagaggaaaccctccactcaaccacctccgaaggctatccaagcccatcacaagtctacacaacatccggtcaagaggaaaccctccactcaaccacctccgaaggctatccaagcccatcacaagtccatacaacatccgagtacctatcacaatctctatcttcatccaacacaacaaaatgatag
>MH181973.1_Human_respiratory_syncytial_virus_A_isolate_KEN/KILIFI/WGS/1120_19/12/2012_partial_genome
atgtccaaaaccaaggaccaacgcaccgccaagacactagaaaggacctgggacactcttaatcatctgttattcatatcatcgtgcttatacaagttaaatcttaaatctatagcacaaatcacattatctattttggcaatgataatctcaacctcacttataattgcagccatcatattcatagcctcggcaaaccacaaagtcacactaacaactgcaatcatacaagatgcaacgaaccagatcaagaacacaaccccaacatacctcacccagaatccccagcttggaatcagcttctccaatctgtccggaactacatcacaatccaccaccatactagcttcaacaacaccaagtgctgagtcaaccccacaatccacaacagtcaagatcaaaaacataacaacaacccaaatattacctagcaaacccaccacaaaacaacgccaaaataaaccacaaaacaaacccaacaatgattttcactttgaagtgttcaattttgtaccctgcagcatatgcagcaacaatccaacctgctgggccatctgcaagagaatacc------aaacaaaaaacctggaaagaaaaccaccaccaagcccacaaaaaaaccaaccctcaagacaaccaaaaaagatcccaaacctcaaaccacaaaaccaaaggaagtactcactaccaagcctacaggaaagccaaccatcaacaccactaaaacaaacatcagaactacactgctcacctccaacaccaaaggaaatccagaacacacaagtcaagaggaaaccctccactcaaccacctccgaaggctatccaagcccatcacaagtctacacaacatccggtcaagaggaaaccctccactcaaccacctccgaaggctatccaagcccatcacaagtccatacaacatccgagtacctatcacaatctctatcttcatccaacacaacaaaatgatag
>MH181968.1_Human_respiratory_syncytial_virus_A_isolate_KEN/KILIFI/WGS/1114_03/12/2012_partial_genome
atgtccaaaaccaaggaccaacgcaccgccaagacactagaaaggacctgggacactctcaatcatctgttattcatatcatcgtgcttatacaagttaaatcttaaatctatagcacaaatcacattatctattttggcaatgataatctcaacctcacttataattgcagccatcatattcatagcctcggcaaaccacaaagtcacactaacaactgcaatcatacaagatgcaacgaaccagatcaagaacacaaccccaacatacctcacccagaatccccagcttggaatcagcttctccaatctgtccggaactacatcacaatccaccaccatactagcttcaacaacaccaagtgctgagtcaaccccacaatccacaacagtcaagatcaaaaacataacaacaacccaaatattacctagcaaacccaccacaaaacaacgccaaaataaaccacaaaacaaacccaacaatgattttcactttgaagtgttcaattttgtaccctgcagcatatgcagcaacaatccaacctgctgggccatctgcaagagaatacc------aaacaaaaaacctggaaagaaaaccaccaccaagcccacaaaaaaaccaaccctcaagacaaccaaaaaagatcccaaacctcaaaccacaaaaccaaaggaagtactcactaccaagcctacaggaaagccaaccatcaacaccaccaaaacaaacatcagaactacactgctcacctccaacaccaaaggaaatccagaacacacaagtcaagaggaaaccctccactcaaccacctccgaaggctatccaagcccatcacaagtctacacaacatccggtcaagaggaaaccctccactcaaccacctccgaaggctatccaagcccatcacaagtccatacaacatccgagtacctatcacaatctctatcttcatccaacacaacaaaatgatag
>MH181935.1_Human_respiratory_syncytial_virus_A_isolate_KEN/KILIFI/WGS/1077_31/10/2012_partial_genome
atgtccaaaaccaaggaccaacgcaccgccaagacactagaaaggacctgggacactctcaatcatctgttattcatatcatcgtgcttatacaagttaaatcttaaatctatagcacaaatcacattatctattttggcaatgataatctcaacctcacttataattgcagccatcatattcatagcctcggcaaaccacaaagtcacactaacaactgcaatcatacaagatgcaacgaaccagatcaagaacacaaccccaacatacctcacccagaatccccagcttggaatcagcttctccaatctgtccggaaccacatcacaatccaccaccataccagcttcaacaacaccaagtgctgagtcaaccccacaatccacaacagtcaagatcaaaaacacaacaacaacccaaatattacccagcaaacccaccacaaaacaacgccaaaataaaccacaaaacaaacccaacaatgattttcactttgaagtgttcaattttgtaccctgcagcatatgcagcaacaatccaacctgctgggccatctgcaagagaatacc------aaacaaaaaacctggaaagaaaaccaccaccaagcccacaaaaaaaccaaccctcaagacaaccaaaaaagatcccaaacctcaaaccacaaaaccaaaggaagtactcactaccaagcctacaggaaagccaaccatcaacaccaccaaaacaaacatcagaactacactgctcacctccaacaccaaaggaaatccagaacacacaagtcaagaggaaaccctccactcaaccacctccgaaggctatccaagcccatcacaagtctacacaacatccggtcaagaggaaaccctccactcaaccacctccgaaggctatccaagcccatcacaagtccatacaacatccgagtacctatcacaatctctatcttcatccaacacaacaaaatgatag
>MH181951.1_Human_respiratory_syncytial_virus_A_isolate_KEN/KILIFI/WGS/1094_23/11/2012_partial_genome
atgtccaaaaccaaggaccaacgcaccgccaagacactagaaaggacctgggacactctcaatcatctgttattcatatcatcgtgcttatacaagttaaatcttaaatctatagcacaaatcacattatctattttggcaatgataatctcaacctcacttataattgcagccatcatattcatagcctcggcaaaccacaaagtcacactaacaactgcaatcatacaagatgcaacgaaccagatcaagaacacaaccccaacatacctcacccagaatccccagcttggaatcagcttctccaatctgtccggaaccacatcacaatccaccaccataccagcttcaacaacaccaagtgctgagtcaaccccacaatccacaacagtcaagatcaaaaacacaacaacaacccaaatattacccagcaaacccaccacaaaacaacgccaaaataaaccacaaaacaaacccaacaatgattttcactttgaagtgttcaattttgtaccctgcagcatatgcagcaacaatccaacctgctgggccatctgcaagagaatacc------aaacaaaaaacctggaaagaaaaccaccaccaagcccacaaaaaaaccaaccctcaagacaaccaaaaaagatcccaaacctcaaaccacaaaaccaaaggaagtactcactaccaagcctacaggaaagccaaccatcaacaccaccaaaacaaacatcagaactacactgctcacctccaacaccaaaggaaatccagaacacacaagtcaagaggaaaccctccactcaaccacctccgaaggctatccaagcccatcacaagtctacacaacatccggtcaagaggaaaccctccactcaaccacctccgaaggctatccaagcccatcacaagtccatacaacatccgagtacctatcacaatctctatcttcatccaacacaacaaaatgatag
>MH181967.1_Human_respiratory_syncytial_virus_A_isolate_KEN/KILIFI/WGS/1113_03/12/2012_partial_genome
atgtccaaaaccaaggaccaacgcaccgccaagacactagaaaggacctgggacactctcaatcatctgttattcatatcatcgtgcttatacaagttaaatcttaaatctatagcacaaatcacattatctattttggcaatgataatctcaacctcacttataattgcagccatcatattcatagcctcggcaaaccacaaagtcacactaacaactgcaatcatacaagatgcaacgaaccagatcaagaacacaaccccaacatacctcacccagaatccccagcttggaatcagcttctccaatctgtccggaaccacatcacaatccaccaccataccagcttcaacaacaccaagtgctgagtcaaccccacaatccacaacagtcaagatcaaaaacacaacaacaacccaaatattacccagcaaacccaccacaaaacaacgccaaaataaaccacaaaacaaacccaacaatgattttcactttgaagtgttcaattttgtaccctgcagcatatgcagcaacaatccaacctgctgggccatctgcaagagaatacc------aaacaaaaaacctggaaagaaaaccaccaccaagcccacaaaaaaaccaaccctcaagacaaccaaaaaagatcccaaacctcaaaccacaaaaccaaaggaagtactcactaccaagcctacaggaaagccaaccatcaacaccaccaaaacaaacatcagaactacactgctcacctccaacaccaaaggaaatccagaacacacaagtcaagaggaaaccctccactcaaccacctccgaaggctatccaagcccatcacaagtctacacaacatccggtcaagaggaaaccctccactcaaccacctccgaaggctatccaagcccatcacaagtccatacaacatccgagtacctatcacaatctctatcttcatccaacacaacaaaatgatag
>MH181980.1_Human_respiratory_syncytial_virus_A_isolate_KEN/KILIFI/WGS/1129_08/01/2013_partial_genome
atgtccaaaaccaaggaccaacgcaccgccaagacactagaaaggacctgggacactctcaatcatctgttattcatatcatcgtgcttatacaagttaaatcttaaatctatagcacaaatcacattatctattttggcaatgataatctcaacctcacttataattgcagccatcatattcatagcctcggcaaaccacaaagtcacactaacaactgcaatcatacaagatgcaacgaaccagatcaagaacacaaccccaacatacctcacccagaatccccagcttggaatcagcttctccaatctgtccggaaccacatcacaatccaccaccataccagcttcaacaacaccaagtgctgagtcaaccccacaatccacaacagtcaagatcaaaaacacaacaacaacccaaatattacccagcaaacccaccacaaaacaacgccaaaataaaccacaaaacaaacccaacaatgattttcactttgaagtgttcaattttgtaccctgcagcatatgcagcaacaatccaacctgctgggccatctgcaagagaatacc------aaacaaaaaacctggaaagaaaaccaccaccaagcccacaaaaaaaccaaccctcaagacaaccaaaaaagatcccaaacctcaaaccacaaaaccaaaggaagtactcactaccaagcctacaggaaagccaaccatcaacaccaccaaaacaaacatcagaactacactgctcacctccaacaccaaaggaaatccagaacacacaagtcaagaggaaaccctccactcaaccacctccgaaggctatccaagcccatcacaagtctacacaacatccggtcaagaggaaaccctccactcaaccacctccgaaggctatccaagcccatcacaagtccatacaacatccgagtacctatcacaatctctatcttcatccaacacaacaaaatgatag
>MH181969.1_Human_respiratory_syncytial_virus_A_isolate_KEN/KILIFI/WGS/1115_04/12/2012_partial_genome
atgtccaaaaccaaggaccaacgcaccgccaagacactagaaaggacctgggacactctcaatcatctgttattcatatcatcgtgcttatacaagttaaatcttaaatctatagcacaaatcacattatctattttggcaatgataatctcaacctcacttataattgcagccatcatattcatagcctcggcaaaccacaaagtcacactaacaactgcaatcatacaagatgcaacgaaccagatcaagaacacaaccccaacatacctcacccagaatccccagcttggaatcagcttctccaatctgtccggaaccacatcacaatccaccaccataccagcttcaacaacaccaagtgctgagtcaaccccacaatccacaacagtcaagatcaaaaacacaacaacaacccaaatattacccagcaaacccaccacaaaacaacgccaaaataaaccacaaaacaaacccaacaatgattttcactttgaagtgttcaattttgtaccctgcagcatatgcagcaacaatccaacctgctgggccatctgcaagagaatacc------aaacaaaaaacctggaaagaaaaccaccaccaagcccacaaaaaaaccaaccctcaagacaaccaaaaaagatcccaaacctcaaaccacaaaaccaaaggaagtactcactaccaagcctacaggaaagccaaccatcaacaccaccaaaacaaacatcagaactacactgctcacctccaacaccaaaggaaatccagaacacacaagtcaagaggaaaccctccactcaaccacctccgaaggctatccaagcccatcacaagtctacacaacatccggtcaagaggaaaccctccactcaaccacctccgaaggctatccaagcccatcacaagtccatacaacatccgagtacccatcacaatctctatcttcatccaacacaacaaaatgatag
>MH181984.1_Human_respiratory_syncytial_virus_A_isolate_KEN/KILIFI/WGS/1134_12/01/2013_partial_genome
atgtccaaaaccaaggaccaacgcaccgccaagacactagaaaggacctgggacactctcaatcatctgttattcatatcatcgtgcttatacaagttaaatcttaaatctatagcacaaatcacattatctattttggcaatgataatctcaacctcacttataattgcagccatcatattcatagcctcggcaaaccacaaagtcacactaacaactgcaatcatacaagatgcaacgaaccagatcaagaacacaaccccaacatacctcacccagaatccccagcttggaatcagcttctccaatctgtccggaaccacatcacaatccaccaccataccagcttcaacaacaccaagtgctgagtcaaccccacaatccacaacagtcaagatcaaaaacacaacaacaacccaaatattacccagcaaacccaccacaaaacaacgccaaaataaaccacaaaacaaacccaacaatgattttcactttgaagtgttcaattttgtaccctgcagcatatgcagcaacaatccaacctgctgggccatctgcaagagaatacc------aaacaaaaaacctggaaagaaaaccaccaccaagcccacaaaaaaaccaaccctcaagacaaccaaaaaagatcccaaacctcaaaccacaaaaccaaaggaagtactcactaccaagcctacaggaaagccaaccatcaacaccaccaaaacaaacatcagaactacactgctcacctccaacaccaaaggaaatccagaacacacaagtcaagaggaaaccctccactcaaccacctccgaaggctatccaagcccatcacaagtctacacaacatccggtcaagaggaaaccctccactcaaccacctccgaaggctatccaagcccatcacaagtccatacaacatccgagtacctatcacaatctctatcttcatccaacacaacaaaatgatag
>MH181979.1_Human_respiratory_syncytial_virus_A_isolate_KEN/KILIFI/WGS/1128_07/01/2013_partial_genome
atgtccaaaaccaaggaccaacgcaccgccaagacactagaaaggacctgggacactctcaatcatctgttattcatatcatcgtgcttgtacaagttaaatcttaaatctatagcacaaatcacattatctattttggcaatgataatctcaacctcacttataattgcagccatcatattcatagcctcggcaaaccacaaagtcacactaacaactgcaatcatacaagatgcaacgaaccagatcaagaacacaaccccaacatacctcacccagaatccccagcttggaatcagcttctccaatctgtccggaaccacatcacaatccaccaccataccagcttcaacaacaccaagtgctgagtcaaccccacaatccacaacagtcaagatcaaaaacacaacaacaacccaaatattacccagcaaacccaccacaaaacaacgccaaaataaaccacaaaacaaacccaacaatgattttcactttgaagtgttcaattttgtaccctgcagcatatgcagcaacaatccaacctgctgggccatctgcaagagaatacc------aaacaaaaaacctggaaagaaaaccaccaccaagcccacaaaaaaaccaaccctcaagacaaccaaaaaagatcccaaacctcaaaccacaaaaccaaaggaagtactcactaccaagcctacaggaaagccaaccatcaacaccaccaaaacaaacatcagaactacactgctcacctccaacaccaaaggaaatccagaacacacaagtcaagaggaaaccctccactcaaccacctccgaaggctatccaagcccatcacaagtctacacaacatccggtcaagaggaaaccctccactcaaccacctccgaaggctatccaagcccatcacaagtccatacaacatccgagtacctatcacaatctctatcttcatccaacacaacaaaatgatag
>MH181958.1_Human_respiratory_syncytial_virus_A_isolate_KEN/KILIFI/WGS/1102_27/11/2012_partial_genome
atgtccaaaaccaaggaccaacgcaccgccaagacactagaaaggacctgggacactctcaatcatctgttattcatatcatcgtgcttatacaagttaaatcttaaatctatagcacaaatcacattatctattttggcaatgataatctcaacctcacttataattgcagccatcatattcatagcctcggcaaaccacaaagtcacactaacaactgcaatcatacaagatgcaacgaaccagatcaagaacacaaccccaacatacctcacccagaatccccagcttggaatcagcttctccaatctgtccggaaccacatcacaatccaccaccataccagcttcaacaacaccaagtgctgagtcaaccccacaatccacaacagtcaagatcaaaaacacaacaacaacccaaatattacccagcaaacccaccacaaaacaacgccaaaataaaccacaaaacaaacccaacaatgattttcactttgaagtgttcaattttgtaccctgcagcatatgcagcaacaatccaacctgctgggccatctgcaagagaatacc------aaacaaaaaacctggaaagaaaaccaccaccaagcccacaaaaaaaccaaccctcaagacaaccaaaaaagatcccaaacctcaaaccacaaaaccaaaggaagtactcactaccaagcctacaggaaagccaaccatcaacaccaccaaaacaaacatcagaactacactgctcacctccaacaccaaaggaaatccagaacacacaagtcaagaggaaaccctccactcaaccacctccgaaggctatccaagcccatcacaagtctacacaacatccggtcaagaggaaaccctccactcaaccacctccgaaggctatccaagcccatcacaagtccatacaacatccgagtacctatcacaatctctatcttcatccaacacaacaaaatgatag
>MH181952.1_Human_respiratory_syncytial_virus_A_isolate_KEN/KILIFI/WGS/1095_24/11/2012_partial_genome
atgtccaaaaccaaggaccaacgcaccgccaagacactagaaaggacctgggacactctcaatcatctgttattcatatcatcgtgcttatacaagttaaatcttaaatctatagcacaaatcacattatctattttggcaatgataatctcaacctcacttataattgcagccatcatattcatagcctcggcaaaccacaaagtcacactaacaactgcaatcatacaagatgcaacgaaccagatcaagaacacaaccccaacatacctcacccagaatccccagcttggaatcagcttctccaatctgtccggaaccacatcacaatccaccaccataccagcttcaacaacaccaagtgctgagtcaaccccacaatccacaacagtcaaggtcaaaaacacaacaacaacccaaatattacccagcaaacccaccacaaaacaacgccaaaataaaccacaaaacaaacccaacaatgattttcactttgaagtgttcaattttgtaccctgcagcatatgcagcaacaatccaacctgctgggccatctgcaagagaatacc------aaacaaaaaacctggaaagaaaaccaccaccaagcccacaaaaaaaccaaccctcaagacaaccaaaaaagatcccaaacctcaaaccacaaaaccaaaggaagtactcactaccaagcctacaggaaagccaaccatcaacaccaccaaaacaaacatcagaactacactgctcacctccaacaccaaaggaaatccagaacacacaagtcaagaggaaaccctccactcaaccacctccgaaggctatccaagcccatcacaagtctacacaacatccggtcaagaggaaaccctccactcaaccacctccgaaggctatccaagcccatcacaagtccatacaacatccgagtacctatcacaatctctatcttcatccaacacaacaaaatgatag
>MH181983.1_Human_respiratory_syncytial_virus_A_isolate_KEN/KILIFI/WGS/1133_11/01/2013_partial_genome
atgtccaaaaccaaggaccaacgcaccgccaagacactagaaaggacctgggacactctcaatcatctgttattcatatcatcgtgcttatacaagttaaatcttaaatctatagcacaaatcacattatctattttggcaatgataatctcaacctcacttataattgcagccatcatattcatagcctcggcaaaccacaaagtcacactaacaactgcaatcatacaagatgcaacgaaccagatcaagaacacaaccccaacatacctcacccagaatccccagcttggaatcagcttctccaatctgtccggaactacatcacaatccaccaccatactagcttcaacaacaccaagtgctgagtcaaccccacaatccacaacagtcaagatcaaaaacataacaacaacccaaatattacctagcaaacccaccacaaaacaacgccaaaataaaccacaaaacaaacccaacaatgattttcactttgaagtgttcaattttgtaccctgcagcatatgcagcaacaatccaacctgctgggccatctgcaagagaatacc------aaacaaaaaacctggaaagaaaaccaccaccaagcccacaaaaaaaccaaccctcaagacaaccaaaaaagatcccaaacctcaaaccacaaaaccaaaggaagtactcactaccaagcctacaggaaagccaaccatcaacaccaccaaaacaaacatcagaactacactgctcacctccaacaccaaaggaaatccagaacacacaagtcaagaggaaaccctccactcaaccacctccgaaggctatccaagcccatcacaagtctacacaacatccggtcaagaggaaaccctccactcaaccacctccgaaggctatccaagcccatcacaagtccatacaacatccgagtacctatcacaatctctatcttcatccaacacaacaaaatgatag
>MH181988.1_Human_respiratory_syncytial_virus_A_isolate_KEN/KILIFI/WGS/1144_24/01/2013_partial_genome
atgtccaaaaccaaggaccaacgcaccgccaagacactagaaaggacctgggacactctcaatcatctgttattcatatcatcgtgcttatacaagttaaatcttaaatctatagcacaaatcacattatctattttggcaatgataatctcaacctcacttataattgcagccatcatattcatagcctcggcaaaccacaaagtcacactaacaactgcaatcatacaagatgcaacgaaccagatcaagaacacaaccccaacatacctcacccagaatccccagcttggaatcagcttctccaatctgtccggaactacatcacaatccaccaccatactagcttcaacaacaccaagtgctgagtcaaccccacaatccacaacagtcaagatcaaaaacataacaacaacccaaatattacctagcaaacccaccacaaaacaacgccaaaataaaccacaaaacaaacccaacaatgattttcactttgaagtgttcaattttgtaccctgcagcatatgcagcaacaatccaacctgctgggccatctgcaagagaatacc------aaacaaaaaacctggaaagaaaaccaccaccaagcccacaaaaaaaccaaccctcaagacaaccaaaaaagatcccaaatcccaaaccacaaaaccaaaggaagtactcactaccaagcctacaggaaagccaaccatcaacaccactaaaacaaacatcagaactacactgctcacctccaacaccaaaggaaattcagaacacacaagtcaagaggaaaccctccactcaaccacctccgaaggctatccaagcccatcacaagtctacacaacatccggtcaagaggaaaccctccactcaaccacctccgaaggctatccaagcccatcacaagtccatacaacatccgagtacccatcacaatctctatcttcatccaacacaacaaaatgatag
>MH181940.1_Human_respiratory_syncytial_virus_A_isolate_KEN/KILIFI/WGS/1082_10/11/2012_partial_genome
atgtccaaaaccaaggaccaacgcaccgccaagacactagaaaggacctgggacactctcaatcatctgttattcatatcatcgtgcttatacaagttaaatcttaaatctatagcacaaatcacattatctattttggcaatgataatctcaacctcacttataattgcagccatcatattcatagcctcggcaaaccacaaagtcacactaacaactgcaatcatacaagatgcaacgaaccagatcaagaacacaaccccaacatacctcacccagaatccccagcttggaatcagcttctccaatctgtccggaactacatcacaatccaccaccatactagcttcaacaacaccaagtgctgagtcaaccccacaatccacaacagtcaagatcaaaaacataacaacaacccaaatattacctagcaaacccaccacaaaacaacgccaaaataaaccacaaaacaaacccaacaatgattttcactttgaagtgttcaattttgtaccctgcagcatatgcagcaacaatccaacctgctgggccatctgcaagagaatacc------aaacaaaaaacctggaaagaaaaccaccaccaagcccacaaaaaaaccaaccctcaagacaaccaaaaaagatcccaaatctcaaaccacaaaaccaaaggaagtactcactaccaaacctacaggaaagccaaccatcaacaccactaaaacaaacatcagaactacactgctcacctccaacaccaaaggaaattcagaacacacaagtcaagaggaaaccctccactcaaccacctccgaaggctatccaagcccatcacaagtctacacaacatccggtcaagaggaaaccctccactcaaccacctccgaaggctatccaagcccatcacaagtccatacaacatccgagtacccatcacaatctctatcttcatccaacacaacaaaatgatag
>MH181929.1_Human_respiratory_syncytial_virus_A_isolate_KEN/KILIFI/WGS/1066_28/06/2012_partial_genome
atgtccaaaaccaaggaccaacgcaccgccaagacactagaaaggacctgggacactctcaatcatctgttattcatatcatcgtgcttatacaagttaaatcttaaatctatagcacaaatcacattatctattttggcaatgataatctcaacctcacttataattgcagccatcatattcatagcctcggcaaaccacaaagtcacactaacaactgcaatcatacaagatgcaacgaaccagatcaagaacacaaccccaacatacctcacccagaatccccagcttggaatcagcttctccaatctgtccggaactacatcacaatccaccaccatactagcttcaacaacaccaagtgctgagtcaaccccacaatccacaacagtcaagatcaaaaacataacaacaacccaaatattacctagcaaacccaccacaaaacaacgccaaaataaaccacaaaacaaacccaacaatgattttcactttgaagtgttcaattttgtaccctgcagcatatgcagcaacaatccaacctgctgggccatctgcaagagaatacc------aaacaaaaaacctggaaagaaaaccaccaccaagcccacaaaaaaaccaaccctcaagacaaccaaaaaagatcccaaacctcaaaccacaaaaccaaaggaagtactcactaccaagcctacaggaaagccaaccatcaacaccactaaaacaaacatcagaactacactgctcacctccaacaccaaaggaaatccagaacacacaagtcaagaggaaaccctccactcaaccacctccgaaggctatccaagcccatcacaagtctacacaacatccggtcaagaggaaaccctccactcaaccacctccgaaggctatccaagcccatcacaagtccatacaacatccgagtacctatcacaatctctatcttcatcacacacaacaaaatgatag
>MH181954.1_Human_respiratory_syncytial_virus_A_isolate_KEN/KILIFI/WGS/1097_24/11/2012_partial_genome
atgtccaaaaccaaggaccaacgcaccgccaagacactagaaaggacctgggacactctcaatcatctgttattcatatcatcgtgcttatacaagttaaatcttaaatctatagcacaaatcacattatctattttggcaatgataatctcaacctcacttataattgcagccatcatattcatagcctcggcaaaccacaaagtcacactaacaactgcaatcatacaagatgcaacgaaccagatcaagaacacaaccccaacatacctcacccagaatccccagcttggaatcagcttctccaatctgtccggaactacatcacaatccaccaccatactagcttcaacaacaccaagtgctgagtcaaccccacaatccacaacagtcaagatcaaaaacataacaacaacccaaatattacctagcaaacccaccacaaaacaacgccaaaataaaccacaaaacaaacccaacaatgattttcactttgaagtgttcaattttgtaccctgcagcatatgcagcaacaatccaacctgctgggccatctgcaagagaatacc------aaacaaaaaacctggaaagaaaaccaccaccaagcccacaaaaaaaccaaccctcaagacaaccaaaaaagatcccaaacctcaaaccacaaaaccaaaggaagtactcaccaccaagcctacaggaaagccaaccatcaacaccactaaaacaaacatcagaactacactgctcacctccaacaccaaaggaaatccagaacacacaagtcaagaggaaaccctccactcaaccacctccgaaggctatccaagcccatcacaagtctacacaacatccggtcaagaggaaaccctccactcaaccacctccgaaggctatccaagcccatcacaagtccatacaacatccgagtacctatcacaatctctatcttcatcaaacacaacaaaatgatag
>MH181944.1_Human_respiratory_syncytial_virus_A_isolate_KEN/KILIFI/WGS/1087_17/11/2012_partial_genome
atgtccaaaaccaaggaccaacgcaccgccaagacactagaaaggacctgggacactctcaatcatctgttattcatatcatcgtgcttatacaagttaaatcttaaatctatagcacaaatcacattatctattttggcaatgataatctcaacctcacttataattgcagccatcatattcatagcctcggcaaaccacaaagtcacactaacaactgcaatcatacaagatgcaacgaaccagatcaagaacacaaccccaacatacctcacccagaatccccagcttggaatcagcttctccaatctgtccggaactacatcacaatccaccaccatactagcttcaacaacaccaagtgctgagtcaaccccacaatccacaacagtcaagatcaaaaacataacaacaacccaaatattacctagcaaacccaccacaaaacaacgccaaaataaaccacaaaacaaacccaacaatgattttcactttgaagtgttcaattttgtaccctgcagcatatgcagcaacaatccaacctgctgggccatctgcaagagaatacc------aaacaaaaaacctggaaagaaaaccaccaccaagcccacaaaaaaaccaaccctcaagacaaccaaaaaagatcccaaacctcaaaccacaaaaccaaaggaagtactcaccaccaagcctacaggaaagccaaccatcaacaccactaaaacaaacatcagaactacactgctcacctccaacaccaaaggaaatccagaacacacaagtcaagaggaaaccctccactcaaccacctccgaaggctatccaagcccatcacaagtctacacaacatccggtcaagaggaaaccctccactcaaccacctccgaaggctatccaagcccatcacaagtccatacaacatccgagtacctatcacaatctctatcttcatcaaacacaacaaaatgatag
>MH181985.1_Human_respiratory_syncytial_virus_A_isolate_KEN/KILIFI/WGS/1140_17/01/2013_partial_genome
atgtccaaaaccaaggaccaacgcaccgccaagacactagaaaggacctgggacactctcaatcatctgttattcatatcatcgtgcttatacaagttaaatcttaaatctatagcacaaatcacattatctattttggcaatgataatctcaacctcacttataattgcagccatcatattcatagcctcggcaaaccacaaagtcacactaacaactgcaatcatacaagatgcaacgaaccagatcaagaacacaaccccaacatacctcacccagaatccccagcttggaatcagcttctccaatctgtccggaactacatcacaatccaccaccatactagcttcaacaacaccaagtgctgagtcaaccccacaatccacaacagtcaagatcaaaaacataacaacaacccaaatattacctagcaaacccaccacaaaacaacgccaaaataaaccacaaaacaaacccaacaatgattttcactttgaagtgttcaattttgtaccctgcagcatatgcagcaacaatccaacctgctgggccatctgcaagagaatacc------aaacaaaaaacctggaaagaaaaccaccaccaagcccacaaaaaaaccaaccctcaagacaaccaaaaaagatcccaaacctcaaaccacaaaaccaaaggaagtactcaccaccaagcctacaggaaagccaaccatcaacaccactaaaacaaacatcagaactacactgctcacctccaacaccaaaggaaatccagaacacacaagtcaagaggaaaccctccactcaaccacctccgaaggctatccaagcccatcacaagtctacacaacatccggtcaagaggaaaccctccactcaaccacctccgaaggctatccaagcccatcacaagtccatacaacatccgagtacctatcacaatctctatcttcatcaaacacaacaaaatgatag
>MH181981.1_Human_respiratory_syncytial_virus_A_isolate_KEN/KILIFI/WGS/1131_10/01/2013_partial_genome
atgtccaaaaccaaggaccaacgcaccgccaagacactagaaaggacctgggacactctcaatcatctgttattcatatcatcgtgcttatacaagttaaatcttaaatctatagcacaaatcacattatctattttggcaatgataatctcaacctcacttataattgcagccatcatattcatagcctcggcaaaccacaaagtcacactaacaactgcaatcatacaagatgcaacgaaccagatcaagaacacaaccccaacatacctcacccagaatccccagcttggaatcagcttctccaatctgtccggaactacatcacaatccaccaccatactagcttcaacaacaccaagtgctgagtcaaccccacaatccacaacagtcaagatcaaaaacataacaacaacccaaatattacctagcaaacccaccacaaaacaacgccaaaataaaccacaaaacaaacccaacaatgattttcactttgaagtgttcaattttgtaccctgcagcatatgcagcaacaatccaacctgctgggccatctgcaagagaatacc------aaacaaaaaacctggaaagaaaaccaccaccaagcccacaaaaaaaccaaccctcaagacaaccaaaaaagatcccaaacctcaaaccacaaaaccaaaggaagtactcaccaccaagcctacaggaaagccaaccatcaacaccactaaaacaaacatcagaactacactgctcacctccaacaccaaaggaaatccagaacacacaagtcaagaggaaaccctccactcaaccacctccgaaggctatccaagcccatcacaagtctacacaacatccggtcaagaggaaaccctccactcaaccacctccgaaggctatccaagcccatcacaagtccatacaacatccgagtacctatcacaatctctatcttcatcaaacacaacaaaatgatag
>MH181959.1_Human_respiratory_syncytial_virus_A_isolate_KEN/KILIFI/WGS/1103_27/11/2012_partial_genome
atgtccaaaaccaaggaccaacgcaccgccaagacactagaaaggacctgggacactctcaatcatctgttattcatatcatcgtgcttatacaagttaaatcttaaatctatagcacaaatcacattatctattttggcaatgataatctcaacctcacttataattgcagccatcatattcatagcctcggcaaaccacaaagtcacactaacaactgcaatcatacaagatgcaacgaaccagatcaagaacacaaccccaacatacctcacccagaatccccagcttggaatcagcttctccaatctgtccggaactacatcacaatccaccaccatactagcttcaacaacaccaagtgctgagtcaaccccacaatccacaacagtcaagatcaaaaacataacaacaacccaaatattacctagcaaacccaccacaaaacaacgccaaaataaaccacaaaacaaacccaacaatgattttcactttgaagtgttcaattttgtaccctgcagcatatgcagcaacaatccaacctgctgggccatctgcaagagaatacc------aaacaaaaaacctggaaagaaaaccaccaccaagcccacaaaaaaaccaaccctcaagacaaccaaaaaagatcccaaacctcaaaccacaaaaccaaaggaagtactcaccaccaagcctacaggaaagccaaccatcaacaccactaaaacaaacatcagaactacactgctcacctccaacaccaaaggaaatccagaacacacaagtcaagaggaaaccctccactcaaccacctccgaaggctatccaagcccatcacaagtctacacaacatccggtcaagaggaaaccctccactcaaccacctccgaaggctatccaagcccatcacaagtccatacaacatccgagtacctatcacaatctctatcttcatcaaacacaacaaaatgatag
>MH181936.1_Human_respiratory_syncytial_virus_A_isolate_KEN/KILIFI/WGS/1078_31/10/2012_partial_genome
atgtccaaaaccaaggaccaacgcaccgccaagacactagaaaggacctgggacactctcaatcatctgttattcatatcatcgtgcttatacaagttaaatcttaaatctatagcacaaatcacattatctattttggcaatgataatctcaacctcacttataattgcagccatcatattcatagcctcggcaaaccacaaagtcacactaacaactgcaatcatacaagatgcaacgaaccagatcaagaacacaaccccaacatacctcacccagaatccccagcttggaatcagcttctccaatctgtccggaactacatcacaatccaccaccatactagcttcaacaacaccaagtgctgagtcaaccccacaatccacaacagtcaagatcaaaaacataacaacaacccaaatattacctagcaaacccaccacaaaacaacgccaaaataaaccacaaaacaaacccaacaatgattttcactttgaagtgttcaattttgtaccctgcagcatatgcagcaacaatccaacctgctgggccatctgcaagagaatacc------aaacaaaaaacctggaaagaaaaccaccaccaagcccacaaaaaaaccaaccctcaagacaaccaaaaaagatcccaaacctcaaaccacaaaaccaaaggaagtactcaccaccaagcctacaggaaagccaaccatcaacaccactaaaacaaacatcagaactacactgctcacctccaacaccaaaggaaatccagaacacacaagtcaagaggaaaccctccactcaaccacctccgaaggctatccaagcccatcacaagtctacacaacatccggtcaagaggaaaccctccactcaaccacctccgaaggctatccaagcccatcacaagtccatacaacatccgagtacctatcacaatctctatcttcatcaaacacaacaaaatgatag
>MH181943.1_Human_respiratory_syncytial_virus_A_isolate_KEN/KILIFI/WGS/1086_15/11/2012_partial_genome
atgtccaaaaccaaggaccaacgcaccgccaagacactagaaaggacctgggacactctcaatcatctgttattcatatcatcgtgcttatacaagttaaatcttaaatctatagcacaaatcacattatctattttggcaatgataatctcaacctcacttataattgcagccatcatattcatagcctcggcaaaccacaaagtcacactaacaactgcaatcatacaagatgcaacgaaccagatcaagaacacaaccccaacatacctcacccagaatccccagcttggaatcagcttctccaatctgtccggaactacatcacaatccaccaccatactagcttcaacaacaccaagtgctgagtcaaccccacaatccacaacagtcaagatcaaaaacataacaacaacccaaatattacctagcaaacccaccacaaaacaacgccaaaataaaccacaaaacaaacccaacaatgattttcactttgaagtgttcaattttgtaccctgcagcatatgcagcaacaatccaacctgctgggccatctgcaagagaatacc------aaacaaaaaacctggaaagaaaaccaccaccaagcccacaaaaaaaccaaccctcaagacaaccaaaaaagatcccaaacctcaaaccacaaaaccaaaggaagtactcactaccaagcctacaggaaagccaaccatcaacaccactaaaacaaacatcagaactacactgctcacctccaacaccaaaggaaatccagaacacacaagtcaagaggaaaccctccactcaaccacctccgaaggctatccaagcccatcacaagtctacacaacatccggtcaagaggaaaccctccactcaaccacctccgaaggctatccaagcccatcacaagtccatacaacatccgagtacccatcacaatctctatcttcatcaaacacaacaaaatgatag
>MH181946.1_Human_respiratory_syncytial_virus_A_isolate_KEN/KILIFI/WGS/1089_19/11/2012_partial_genome
atgtccaaaaccaaggaccaacgcaccgccaagacactagaaaggacctgggacactctcaatcatctgttattcatatcatcgtgcttatacaagttaaatcttaaatctatagcacaaatcacattatctattttggcaatgataatctcaacctcacttataattgcagccatcatattcatagcctcggcaaaccacaaagtcacactaacaactgcaatcatacaagatgcaacgaaccagatcaagaacacaaccccaacatacctcacccagaatccccagcttggaatcagcttctccaatctgtccggaactacatcacaatccaccaccatactagcttcaacaacaccaagtgctgagtcaaccccacaatccacaacagtcaagatcaaaaacataacaacaacccaaatattacctagcaaacccaccacaaaacaacgccaaaataaaccacaaaacaaacccaacaatgattttcactttgaagtgttcaattttgtaccctgcagcatatgcagcaacaatccaacctgctgggccatctgcaagagaatacc------aaacaaaaaacctggaaagaaaaccaccaccaagcccacaaaaaaaccaaccctcaagacaaccaaaaaagatcccaaacctcaaaccacaaaaccaaaggaagtactcactaccaagcctacaggaaagccaaccatcaacaccactaaaacaaacatcagaactacactgctcacctccaacaccaaaggaaatccagaacacacaagtcaagaggaaaccctccactcaaccacctccgaaggctatccaagcccatcacaagtctacacaacatccggtcaagaggaaaccctccactcaaccacctccgaaggctatccaagcccatcacaagtccatacaacatccgagtacctatcacaatctctatcttcatcaaacacaacaaaatgatag
>MH181945.1_Human_respiratory_syncytial_virus_A_isolate_KEN/KILIFI/WGS/1088_19/11/2012_partial_genome
atgtccaaaaccaaggaccaacgcaccgccaagacactagaaaggacctgggacactctcaatcatctgttattcatatcatcgtgcttatacaagttaaatcttaaatctatagcacaaatcacattatctattttggcaatgataatctcaacctcacttataattgcagccatcatattcatagcctcggcaaaccacaaagtcacactaacaactgcaatcatacaagatgcaacgaaccagatcaagaacacaaccccaacatacctcacccagaatccccagcttggaatcagcttctccaatctgtccggaactacatcacaatccaccaccatactagcttcaacaacaccaagtgctgagtcaaccccacaatccacaacagtcaagatcaaaaacataacaacaacccaaatattacctagcaaacccaccacaaaacaacgccaaaataaaccacaaaacaaacccaacaatgattttcactttgaagtgttcaattttgtaccctgcagcatatgcagcaacaatccaacctgctgggccatctgcaagagaatacc------aaacaaaaaacctggaaagaaaaccaccaccaagcccacaaaaaaaccaaccctcaagacaaccaaaaaagatcccaaacctcaaaccacaaaaccaaaggaagtactcactaccaagcctacaggaaagccaaccatcaacaccactaaaacaaacatcagaactacactgctcacctccaacaccaaaggaaatccagaacacacaagtcaagaggaaaccctccactcaaccacctccgaaggctatccaagcccatcacaagtctacacaacatccggtcaagaggaaaccctccactcaaccacctccgaaggctatccaagcccatcacaagtccatacaacatccgagtacctatcacaatctctatcttcatcaaacacaacaaaatgatag
>MH181950.1_Human_respiratory_syncytial_virus_A_isolate_KEN/KILIFI/WGS/1093_23/11/2012_partial_genome
atgtccaaaaccaaggaccaacgcaccgccaagacactagaaaggacctgggacactctcaatcatctgttattcatatcatcgtgcttatacaagttaaatcttaaatctatagcacaaatcacattatctattttggcaatgataatctcaacctcacttataattgcagccatcatattcatagcctcggcaaaccacaaagtcacactaacaactgcaatcatacaagatgcaacgaaccagatcaagaacacaaccccaacatacctcacccagaatccccagcttggaatcagcttctccaatctgtccggaactacatcacaatccaccaccatactagcttcaacaacaccaagtgctgagtcaaccccacaatccacaacagtcaagatcaaaaacataacaacaacccaaatattacctagcaaacccaccacaaaacaacgccaaaataaaccacaaaacaaacccaacaatgattttcactttgaagtgttcaattttgtaccctgcagcatatgcagcaacaatccaacctgctgggccatctgcaagagaatacc------aaacaaaaaacctggaaagaaaaccaccaccaagcccacaaaaaaaccaaccctcaagacaaccaaaaaagatcccaaacctcaaaccacaaaaccaaaggaagtactcactaccaagcctacaggaaagccaaccatcaacaccactaaaacaaacatcagaactacactgctcacctccaacaccaaaggaaatccagaacacacaagtcaagaggaaaccctccactcaaccacctccgaaggctatccaagcccatcacaagtctacacaacatccggtcaagaggaaaccctccactcaaccacctccgaaggctatccaagcccatcacaagtccatacaacatccgagtacccatcacaatctctatcttcatcaaacacaacaaaatgatag
>MH181925.1_Human_respiratory_syncytial_virus_A_isolate_KEN/KILIFI/WGS/1060_11/06/2012_partial_genome
atgtccaaaaccaaggaccaacgcaccgccaagacactagaaaggacctgggacactctcaatcatctgttattcatatcatcgtgcttatacaagttaaatcttaaatctatagcacaaatcacattatctattttggcaatgataatctcaacctcacttataattgcagccatcatattcatagcctcggcaaaccacaaagtcacactaacaactgcaatcatacaagatgcaacgaaccagatcaagaacacaaccccaacatacctcacccagaatccccagcttggaatcagcttctccaatctgtccggaactacatcacaatccaccaccatactagcttcaacaacaccaagtgctgagtcaaccccacaatccacaacagtcaagatcaaaaacataacaacaacccaaatattacctagcaaacccaccacaaaacaacgccaaaataaaccacaaaacaaacccaacaatgattttcactttgaagtgttcaattttgtaccctgcagcatatgcagcaacaatccaacctgctgggccatctgcaagagaatacc------aaacaaaaaacctggaaagaaaaccaccaccaagcccacaaaaaaaccaaccctcaagacaaccaaaaaagatcccaaacctcaaaccacaaaaccaaaggaagtactcactaccaagcctacaggaaagccaaccatcaacaccactaaaacaaacatcagaactacactgctcacctccaacaccaaaggaaatccagaacacacaagtcaagaggaaaccctccactcaaccacctccgaaggctatccaagcccatcacaagtctacacaacatccggtcaagaggaaaccctccactcaaccacctccgaaggctatccaagcccatcacaagtccatacaacatccgagtacctatcacaatctctatcttcatccaacacaacaaaatgatag
>MH181989.1_Human_respiratory_syncytial_virus_A_isolate_KEN/KILIFI/WGS/1151_10/02/2013_partial_genome
atgtccaaaaccaaggaccaacgcaccgccaagacactagaaaggacctgggacactctcaatcatctgttattcatatcatcgtgcttatacaagttaaatcttaaatctatagcacaaatcacattatctattttggcaatgataatctcaacctcacttataattgcagccatcatattcatagcctcggcaaaccacaaagtcacactaacaactgcaatcatacaagatgcaacgaaccagatcaagaacacaaccccaacatacctcacccagaatccccagcttggaatcagcttctccaatctgtccggaactacatcacaatccaccaccatactagcttcaacaacaccaagtgctgagtcaaccccacaatccacaacagtcaagatcaaaaacataacaacaacccaaatattacctagcaaacccaccacaaaacaacaccaaaataaaccacaaaacaaacccaacaatgattttcactttgaagtgttcaattttgtaccctgcagcatatgcagcaacaatccaacctgctgggccatctgcaagagaatacc------aaacaaaaaacctggaaagaaaaccaccaccaagcccacaaaaaaaccaaccctcaagacaaccaaaaaagatcccaaacctcaaaccacaaaaccaaaggaagtactcactaccaagcctacaggaaagccaaccatcaacaccactaaaacaaacatcagaactacactgctcacctccaacaccaaaggaaatccagaacacacaagtcaagaggaaaccctccactcaaccacctccgaaggctatccaagcccatcacaagtctacacaacatccggtcaagaggaaaccctccactcaaccacctccgaaggctatccaagcccatcacaagtccatacaacatccgagtacccatcataatctctatcttcatccaacacaacaaaatgatag
>MH181990.1_Human_respiratory_syncytial_virus_A_isolate_KEN/KILIFI/WGS/1153_12/03/2013_partial_genome
atgtccaaaaccaaggaccaacgcaccgccaagacactagaaaggacctgggacactctcaatcatctgttattcatatcatcgtgcttatacaagttaaatcttaaatctatagcacaaatcacattatctattttggcaatgataatctcaacctcacttataattgcagccatcatattcatagcctcggcaaaccacaaagtcacactaacaactgcaatcatacaagatgcaacgaaccagatcaagaacacaaccccaacatacctcacccagaatccccagcttggaatcagcttctccaatctgtccggaactacatcacaatccaccaccatactagcttcaacaacaccaagtgctgagtcaaccccacaatccacaacagtcaagatcaaaaacataacaacaacccaaacattacccagcaaacccaccacaaaacaacgccaaaacaaaccacaaaacaaacccaacaatgattttcactttgaagtgttcaattttgtaccctgcagcatatgcagcaacaatccaacctgctgggccatctgcaagagaatacc------aaacaaaaaacctggaaagaaaaccaccaccaagcccacaaaaaaaccaaccctcaagacaaccaaaaaagatcccaaacctcaaaccacaaaaccaaaggaagtactcactaccaagcctacaggaaagccaaccatcaacaccactaaaacaaacatcagaactacactgctcacctccaacaccaaaggaaatccagaacacacaagtcaagaggaaaccctccactcaaccacctccgaaggctatccaagcccatcacaagtctacacaacatccggtcaagaggaaaccctccactcaaccacctccgaaggctatccaagcccatcacaagtccatacaacatccgagtacccatcacaatctctatcttcatccaacacaacaaaatgatag
>MH181961.1_Human_respiratory_syncytial_virus_A_isolate_KEN/KILIFI/WGS/1105_28/11/2012_partial_genome
atgtccaaaaccaaggaccaacgcaccgccaagacactagaaaggacctgggacactctcaatcatctgttattcatatcatcgtgcttatacaagttaaatcttaaatctatagcacaaatcacattatctattttggcaatgataatctcaacctcacttataattgcagccatcatattcatagcctcggcaaaccacaaagtcacactaacaactgcaatcatacaagatgcaacgaaccagatcaagaacacaaccccaacatacctcacccagaatccccagcttggaatcagcttctccaatctgtccggaactacatcacaatccaccaccatactagcttcaacaacaccaagtgctgagtcaaccccacaatccacaacagtcaagatcaaaaacataacaacaacccaaatattacctagcaaacccaccacaaaacaacgccaaaataaaccacaaaacaaacccaacaatgattttcactttgaagtgttcaattttgtaccctgcagcatatgcagcaacaatccaacctgctgggccatctgcaagagaatacc------aaacaaaaaacctggaaagaaaaccaccaccaagcccacaaaaaaaccaaccctcaagacaaccaaaaaagatcccaaacctcaaaccacaaaaccaaaggaagtactcactaccaagcctacaggaaagccaaccatcaacaccactaaaacaaacatcagaactacactgctcacctcctacaccaaaggaaatccagaacacacaagtcaagaggaaaccctccactcaaccacctccgaaggctatccaagcccatcacaagtctacacaacatccggtcaagaggaaaccctccactcaaccacctccgaaggctatccaagcccatcacaagtccatacaacatccgagtacctatcacaatctctatcttcatccaacacaacaaaatgatag
>MH181923.1_Human_respiratory_syncytial_virus_A_isolate_KEN/KILIFI/WGS/1058_08/06/2012_partial_genome
atgtccaaaaccaaggaccaacgcaccgccaagacactagaaaggacctgggacactctcaatcatctgttattcatatcatcgtgcttatacaagttaaatcttaaatctatagcacaaatcacattatctattttggcaatgataatctcaacctcacttataattgcagccatcatattcatagcctcggcaaaccacaaagtcacactaacaactgcaatcatacaagatgcaacgaaccagatcaagaacacaaccccaacatacctcacccagaatccccagcttggaatcagcttctccaatctgtccggaactacatcacaatccaccaccatactagcttcaacaacaccaagtgctgagtcaaccccacaatccacaacagtcaagatcaaaaacataacaacaacccaaatattacctagcaaacccaccacaaaacaacgccaaaataaaccacaaaacaaacccaacaatgattttcactttgaagtgttcaattttgtaccctgcagcatatgcagcaacaatccaacctgctgggccatctgcaagagaatacc------aaacaaaaaacctggaaagaaaaccaccaccaagcccacaaaaaaaccaaccctcaagacaaccaaaaaagatcccaaacctcaaaccacaaaaccaaaggaagtactcactaccaagcctacaggaaagccaaccatcaacaccactaaaacaaacatcagaactacactgctcacctccaacaccaaaggaaatccagaacacacaagtcaagaggaaaccctccactcaaccacctccgaaggctatccaagcccatcacaagtctacacaacatccggtcaagaggaaaccctccactcaaccacctccgaaggctatccaagcccatcacaagtccatacaacatccgagtacctatcacaatctctatcttcatccaacacaacaaaatgatag
>KX765977.1_Human_orthopneumovirus_strain_RSVA/Homo_sapiens/NZL/LJRSV18/2014_complete_genome
atgtccaaaaccaaggaccaacgcaccgccaagacactagaaaggacctgggatactctcaatcatctgttattcatatcatcgtgcttatacaagttaaatcttaaatctatagcacaaatcacattatctattttggcaatgataatctcaacctcacttataattgcagccatcatattcatagcctcggcaaaccacaaagtcacactaacaactgcaatcatacaagatgcaacgaaccagatccagaacacaaccccaacatacctcacccagaatccccagcttggaatcagcttctccaatctgtccggaactacatcacaatccaccaccatactagcttcaacaacaccaagtgctgagtcaaccccacaatccacaacagtcaagatcaaaaacacaacaacaacccaaatattacctagcaaacccaccacaaaacaacgccaaaataaaccacaaaacaaacccaacaatgattttcactttgaagtgttcaattttgtaccctgcagcatatgcagcaacaatccaacctgctgggccatctgcaagagaatacc------aaacaaaaaacctggaaagaaaaccaccatcaagcccacaaaaaaacaaaccctcaagacaaccaaaaaagatcccaaacctcaaaccacaaaaccaaaggaagtactcactaccaagcctacaggaaagccaaccatcaacaccactaaaacaaacatcagaactacactgcttacctccaacaccaaaggaaatccagaacacacaagtcaagaggaaaccctccactcaaccacctccgaaggctatccaagcccatcacaagtctacacaacatccagtcaagaggaaaccctccactcaaccacctccgaaggctatccaagcccatcacaagtccatacaacatccgagtacccatcacaatctctatcttcatccaacacaacaaaatgatag
>KY654516.1_Human_respiratory_syncytial_virus_A_isolate_TOp-13-186_complete_genome
atgtccaaaaccaaggaccaacgcaccgccaagacactagaaaggacctgggacactctcaatcatctgttattcatatcatcgtgcttatacaagttaaatcttaaatctatagcacaaatcacattatctattttggcaatgataatctcaacctcacttataattgcagccatcatattcatagcctcggcaaaccacaaagtcacactaacaactgcaatcatacaagatgcaacgaaccagatcaagaacacaaccccaacatacctcacccagaatccccagcttggaatcagcttctccaatccgtccggaaccacatcacaatccaccaccatactagcttcaacaacaccaagtgctgagtcaaccccacaatccacaacagtcaagatcaaaaacacaacaacaacccaaatattacccagcaaacccaccacaaaacaacgccaaaacaaaccacaaaacaaacccaacaatgattttcactttgaagtgttcaattttgtaccctgcagcatatgcagcaacaatccaacctgctgggccatctgcaagagaatacc------aaacaaaaaacctggaaagaaaaccaccaccaagcccacaaaaaaaccaaccctcaagacaaccaaaaaagatcccaaacctcaaaccacaaaaccaaaggaagcactcacaaccaagcctacaggaaagccaaccatcaacaccattaaaacaaacatcagaactacactgctcacctccaacaccaaaggaaatccagaacacacaagtcaagaggaaaccctccactcaaccacctccgaaggctatccaagcccatcacaagtctacacaacatccggtcaagaggaaaccctccactcaaccacctccgaaggctatccaagcccatcacaagcccatacaacatccgagtacccatcacaatctctatcttcatccaacacaacaaaatgatag
>MH181976.1_Human_respiratory_syncytial_virus_A_isolate_KEN/KILIFI/WGS/1124_24/12/2012_partial_genome
atgtccaaaaccaaggaccaacgcaccgccaagacactagaaaggacctgggacactctcaatcatctgttattcatatcatcgtgcttatacaagttaaatcttaaatctatagcacaaatcacattatctattttggcaatgataatctcaacctcacttataattgcagccatcatattcatagcctcggcaaaccacaaagtcacactaacaactgcaatcatacaagatgcaacgaaccagatcaagaacacaaccccaacatacctcacccagaatccccagcttggaatcagcttctccaatctgtccggaactacatcacaatccaccaccatactagcttcaacaacaccaagtgctgagtcaaccccacaatccacaacagtcaagatcaaaaacacaacaacaacccaaatattacctagcaaacccaccacaaaacaacgccaaaataaaccacaaaacaaacccaacaatgattttcactttgaagtgttcaattttgtaccctgcagcatatgcagcaacaatccaacctgctgggccatctgcaagagaatacc------aaacaaaaaacctggaaagaaaaccaccaccaagcccacaaaaaaaccaaccctcaagacaaccaaaaaagatcccaaacctcagaccacaaaaccaaaggaagtactcactaccaagcctacaggaaagccaaccatcaacaccactaaaacaaacatcagaactacactgctcacctccaacaccaaaggaaatccagaacacacaagtcaagaggaaaccctccactcaaccacctccgaaggctatccaagcccatcacaagtctacacaacatccggtcaagaggaaaccctccactcaaccacctccgaaggctatccaagcccatcacaagtccatacaacatccgagtacctatcacaatctctatcttcatccaacacaacaaaatgatag
>KX655640.1_Human_orthopneumovirus_strain_RSVA/Homo_sapiens/JOR/D3681/2013_complete_genome
atgtccaaaaccaaggaccaacgcaccgccaagacactagaaaggacctgggacactctcaatcatctgttattcatatcatcgtgcttatacaagttaaatcttaaatctatagcacaaatcacattatctattttggcaatgataatctcaacctcacttataattgcagccatcatattcatagcctcggcaaaccacaaagtcacactaacaactgcaatcatacaagatgcaacgaaccagatcaagaacacaaccccaacatacttcacccagaatccccagcttggaatcagcttctccaatctgtccggaactacatcacaatccaccaccatactagcttcaacaacaccaagtgctgagtcaaccccacaatccacaacagtcaagatcaaaaacacaacaacaacccaaatattacctagcaaacccaccacaaaacaacgccaaaataaaccacaaaacaaacccaacaatgattttcactttgaagtgttcaattttgtaccctgcagcatatgcagcaacaatccaacctgctgggccatctgcaagagaatacc------aaacaaaaaacctggaaagaaaaccaccaccaagcccacaaaaaaacaaaccctcaagacaaccaaaaaagatcccaaacctcaaaccacaaaaccaaaggaagtactcactaccaagcctacaggaaagccaaccatcaacaccactaaaacaaacatcagaactacactgctcacctccaacaccaaaggaaatccagaacacacaagtcaggaggaaaccctccactcaaccacctccgaaggctatccaagcccatcacaagtctacacaacatccggtcaagaggaaaccctccactcaaccacctccgaaggctatccaagcccatcacaagtccatacaacatccgagtacccatcacaatctctatcttcatccaacacaacaaaatgatag
>LC474556.1_Human_orthopneumovirus_RSV/A/NIID/2347/14_viral_cRNA_nearly_complete_genome/2014/usa
atgtccaaaaccaaggaccaacgcaccgccaagacactagaaaggacctgggacactctcaatcatctgttattcatatcatcgtgcttatacaagttaaatcttaaatctatagcacaaatcacattatctattttggcaatgataatctcaacctcacttataattgcagccatcatattcatagcctcggcaaaccacaaagtcacactaacaactgcaatcatacaagatgcaacgaaccagatcaagaacacaaccccaacatacctcacccagaatccccagcttggaatcagcttctccaatctgtccggaactacatcacaatccaccaccatactagcttcaacaacaccaagtgctgagtcaaccccacaatccacaacagtcaagatcaaaaacacaacaacaacccaaatattacctagcaaacccaccacaaaacaacgccaaaataaaccacaaaacaaacccaacaatgattttcactttgaagtgttcaattttgtatcctgcagcatatgcagcaacaatccaacctgctgggccatctgcaagagaatacc------aaacaaaaaacctggaaagaaaaccaccaccaagcccacaaaaaaacaaaccctcaagacaaccaaaaaagatcccaaacctcaaaccacaaaaccaaaggaagcactcactaccaagcccacaggaaagccaaccatcaacaccaccaaaacaaacatcagaactacactgctcacctccaacaccaaaggaaatccagaacacacaagtcaagaggaaaccctccactcaaccacctccgaaggctatccaagcccatcacaagtctacacaacatccggtcaagaggaaaccctccactcaaccacctccgaaggccatccaagcccatcacaagtccatacaacatccgagtacccatcacaatctctatcttcatccaacacaacaaaatgatag
>MH760649.1_Human_orthopneumovirus_strain_A/NSW/WM1676B/15_partial_genome
atgtccaaaaccaaggaccaacgcaccgccaagacactagaaaggacctgggacactctcaatcatctgttattcatatcatcgtgcttatacaagttaaatcttaaatctatagcacaaatcacattatctattttggcaatgataatctcaacctcacttataattgcagccatcatattcatagcctcggcaaaccacaaagtcacactaacaactgcaatcatacaagatgcaatgaaccagatcaagaacacaaccccaacatacctcacccagaatccccagcttggaatcagcttctccaatctgtccggaattacatcacaatccaccaccatactagcttcaacaacaccaagtgctgagtcaaccccacaatccacaacagtcaagatcaaaaacacaacaacaacccaaatattacctagcaaacccaccacaaaacaacgccaaaataaaccacaaaacaaacccaacaatgattttcactttgaagtgttcaattttgtaccctgcagcatatgcagcaacaatccaacctgctgggccatctgcaagagaatacc------aaacaaaaaacctggaaagaaaaccaccaccaagcccacaaaaaaacaaaccctcaagacaaccaaaaaagatcccaaacctcaaaccacaaaaccaaaggaagtactcactaccaagcctacaggaaagccaaccatcaacgccactaaaacaaacatcagaactacactgctcacctccaacaccaaaggaaatccagaacacacaagtcaagaggaaaccctccattcaaccacctccgaaggctatccaagcccatcacaagtctacacaacatccggtcaagaggaaaccctccactcaaccacctccgaaggctatccaagcccatcacaagtccatacaacatccgagtacccatcacaatctctatcttcatccaacacaacaaaatgatag
>KY654512.1_Human_respiratory_syncytial_virus_A_isolate_TEv-12-138_complete_genome
atgtccaaaaccaaggaccaacgcaccgccaagacactagaaaggacctgggacactctcaatcatctgttattcatatcatcgtgcttatacaagttaaatcttaaatctatagcacaaatcacattatctattttggcaatgataatctcaacctcacttataattgcagccatcatattcatagcctcggcaaaccacaaagtcacactaacaactgcaatcatacaagatgcaacgaaccagatcaagaacacaaccccaacatacctcacccagaatccccagcttggaatcagcttctccaatctgtccggaactacatcacaatccaccaccatactagcttcaacaacaccaagtgctgagtcaaccccacaatccacaacagtcaagatcaaaaacacaacaacaacccaaatattacctagcaaacccaccacaaaacaacgcccaaataaaccacaaaacaaacccaacaatgattttcactttgaagtgttcaattttgtaccctgcagcatatgcagcaacaatccaacctgctgggccatctgcaagagaatacc------aaacaaaaaacctggaaagaaaaccaccaccaagcccacaaaaaaaccaaccctcaagacaaccaaaaaagatcccaaacctcaaaccacaaaaccaaaggaagtactcactaccaagcctacaggaaagccaaccatcaacaccaccaaaacaaacatcagaactacactgctcacctccaacaccaaaggaaatccagaacacacaagtcaagaggaaaccctccactcaaccacctccgaaggctatctaagcccatcacaagtctatacaacatccggtcaagaggaaaccctccactcaaccacctccgaaggctatctaagcccatcacaagtctatacaacatccgagtacctatcacaatctctatcttcatccaacacaacaaaatgatag
>KY654513.1_Human_respiratory_syncytial_virus_A_isolate_TEv-13-013_complete_genome
atgtccaaaaccaaggaccaacgcaccgccaagacactagaaaggacctgggacactctcaatcatctgttattcatatcatcgtgcttatacaagttaaatcttaaatctatagcacaaatcacattatctattttggcaatgataatctcaacctcacttataattgcagccatcatattcatagcctcggcaaaccacaaagtcacactaacaactgcaatcatacaagatgcaacgaaccagatcaagaacacaaccccaacatacctcacccagaatccccagcttggaatcagcttctccaatctgtccggaactacatcacaatccaccaccatactagcttcaacaacaccaagtgctgagtcaaccccacaatccacaacagtcaagatcaaaaacacaacaacaacccaaatattacctagcaaacccaccacaaaacaacgccaaaataaaccacaaaacaaacccaacaatgattttcactttgaagtgttcaattttgtaccctgcagcatatgcagcaacaatccaacctgctgggccatctgcaagagaatacc------aaacaaaaaacctggaaagaaaaccaccaccaagcccacaaaaaaaccaaccctcaagacaaccaaaaaagatcccaaacctcaaaccacaaaaccaaaggaagtactcactaccaagcctacaggaaagccaaccatcaacaccaccaaaacaaacatcagaactacactgctcacctccaacaccaaaggaaatccagaacacacaagtcaagaggaaaccctccactcaaccacctccgaaggctatctaagcccatcacaagtctatacaacatccggtcaagaggaaaccctccactcaaccacctccgaaggctatctaagcccatcacaagtctatacaacatccgagtacctatcacaatctctatcttcatccaacacaacaaaatgatag
>KY654518.1_Human_respiratory_syncytial_virus_A_isolate_TBp-13-044_complete_genome
atgtccaaaaccaaggaccaacgcaccgccaagacactagaaaggacctgggacactctcaatcatctgttattcatatcatcgtgcttatacaagttaaatcttaaatctatagcacaaatcacattatctattttggcaatgataatctcaacctcacttataattgcagccatcatattcatagcctcggcaaaccacaaagtcacactaacaactgcaatcatacaagatgcaacgaaccagatcaagaacacaaccccaacatacctcacccagaatccccagcttggaatcagcttctccaatctgtccggaactacatcacaatccaccaccatactagcttcaacaacaccaagtgctgagtcaaccccacaatccacaacagtcaagatcaaaaacacaacaacaacccaaatattacctagcaaacccaccacaaaacaacgccaaaataaaccacaaaacaaacccaacaatgattttcactttgaagtgttcaattttgtaccctgcagcatatgcagcaacaatccaacctgctgggccatctgcaagagaatacc------aaacaaaaaacctggaaagaaaaccaccaccaagcccacaaaaaaaccaaccctcaagacaaccaaaaaagatcccaaacctcaaaccacaaaaccaaaggaagtactcactaccaagcctacaggaaagccaaccatcaacaccaccaaaacaaacatcagaactacactgctcacctccaacaccaaaggaaatccagaacacacaagtcaagaggaaaccctccactcaaccacctccgaaggctatctaagcccatcacaagtctatacaacatccggtcaagaggaaaccctccactcaaccacctccgaaggctatctaagcccatcacaagtctatacaacatccgagtacctatcacaatctctatcttcatccaacacaacaaaatgatag
>KY654515.1_Human_respiratory_syncytial_virus_A_isolate_TOp-12-117_complete_genome
atgtccaaaaccaaggaccaacgcaccgccaagacactagaaaggacctgggacactctcaatcatctgttattcatatcatcgtgcttatacaagttaaatcttaaatctatagcacaaatcacattatctattttggcaatgataatctcaacctcacttataattgcagccatcatattcatagcctcggcaaaccacaaagtcacactaacaactgcaatcatacaagatgcaacgaaccagatcaagaacacaaccccaacatacctcacccagaatccccagcttggaatcagcttctccagtctgtccggaactacatcacaatccaccaccatactagcttcaacaacaccaagtgctgagtcaaccccacaatccacaacagtcaagatcaaaaacacaacaacaacccaaatattacctagcaaacccaccacaaaacaacgccaaaataaaccacaaaacaaacccaacaatgattttcactttgaagtgttcaattttgtaccctgcagcatatgcagcaacaatccaacctgctgggccatctgcaagagaatacc------aaacaaaaaacctggaaagaaaaccaccaccaagcccacaaaaaaaccaaccctcaagacaaccaaaaaagatcccaaacctcaaaccacaaaaccaaaggaagtactcactaccaagcctacaggaaagccaaccatcaacaccactaaaacaaacatcagaactacactgctcacctccaacaccaaaggaaatccagaacacacaagtcaagaggaaaccctccactcaaccacctccgaaggctatctaagcccatcacaagtctatacaacatccggtcaagaggaaaccctccactcaaccacctccgaaggctatctaagcccatcacaagtctatacaacatccgagtacctatcacaatctctatcttcatccaacacaacaaaatgatag
>KY654517.1_Human_respiratory_syncytial_virus_A_isolate_TOp-13-203_complete_genome
atgtccaaaaccaaggaccaacgcaccgccaagacactagaaaggacctgggacactctcaatcatctgttattcatatcatcgtgcttatacaagttaaatcttaaatctatagcacaaatcacattatctattttggcaatgataatctcaacctcacttataattgcagccatcatattcatagcctcggcaaaccacaaagtcacactaacaactgcaatcatacaagatgcaacgaaccagatcaagaacacaaccccaacatacctcacccagaatccccagcttggaatcagcttctccagtctgtccggaactacatcacaatccaccaccatactagcttcaacaacaccaagtgctgagtcaaccccacaatccacaacagtcaagatcaaaaacacaacaacaacccaaatattacctagcaaacccaccacaaaacaacgcccaaataaaccacaaaacaaacccaacaatgattttcactttgaagtgttcaattttgtaccctgcagcatatgcagcaacaatccaacctgctgggccatctgcaagagaatacc------aaacaaaaaacctggaaagaaaaccaccaccaagcccacaaaaaaaccaaccctcaagacaaccaaaaaagatcccaaacctcaaaccacaaaaccaaaggaagtactcactaccaagcctacaggaaagccaaccatcaacaccactaaaacaaacatcagaactacactgctcacctccaacaccaaaggaaatccagaacacacaagtcaagaggaaaccctccactcaaccacctccgaaggctatctaagcccatcacaagtctatacaacatccggtcaagaggaaaccctccactcaaccacctccgaaggctatctaagcccatcacaagtctatacaacatccgagtacctatcacaatctctatcttcatccaacacaacaaaatgatag
>MH447951.1_Human_respiratory_syncytial_virus_A_isolate_TH/CU91/2011_complete_genome
atgtccaaaaccaaggaccaacgcaccgccaagacactagaaaggacctgggacactctcaatcatctgttattcatatcatcgtgcttatacaagttaaatcttaaatctatagcacaaatcacattatctattttggcaatgataatctcaacctcacttataattgcagccatcatattcatagcctcggcaaaccacaaagtcacactaacaactgcaatcatacaagatgcaacgaaccagatcaagaacacaaccccaacatacctcacccagaatccccagcttggaatcagcttctccaatctgtccggaactacatcacaatccaccaccatactagcttcaacaacaccaagtgctgagtcaaccccacaatccacaacagtcaagatcaaaaacacaacaacaacccaaatattacctagcaaacccaccacaaaacaacgccaaaataaaccacaaaacaaacccaacaatgattttcactttgaagtgttcaattttgtaccctgcagcatatgcagcaacaatccaacctgctgggccatctgcaagagaatacc------aaacaaaaaacctggaaagaaaaccaccaccaagcccacaaaaaaaccaaccctcaagacaaccaaaaaagatcccaaacctcaaaccacaaaaccaaaggaagtactcactaccaagcctacaggaaagccaaccatcaacaccactaaaacaaacatcagaactacactgctcacctccaacaccaaaggaaatccagaacacacaagtcaagaggaaaccctccactcaaccacctccgaaggctatctaagcccatcacaagtctatacaacatccggtcaagaggaaaccctccactcaaccacctccgaaggctatctaagcccatcacaagtctatacaacatccgagtacctatcacaatctctatcttcatccaacacaacaaaatgatag
>MH760602.1_Human_orthopneumovirus_strain_A/NSW/WM1236A/12_partial_genome
atgtccaaaaccaaggaccaacgcaccgccaagacactagaaaggacctgggacactctcaatcatctgttattcatatcatcgtgcttatacaagttaaatcttaaatctatagcacaaatcacattatctattttggcaatgataatctcaacctcacttataattgcagccatcatattcatagcctcggcaaaccacaaagtcacactaacaactgcaatcatacaagatgcaacgaaccagatcaagaacacaaccccaacatacctcacccagaatccccagcttggaatcagcttctccaatctgtccggaactacatcacaatccactaccatactagcttcaacaacaccaagtgctgagttaaccccacaatccacaacagtcaagatcaaaaacacaacaacaacccaaatattacctagcaaacccaccacaaaacaacgccaaaataaaccacaaaacaaacccaacaatgattttcactttgaagtgttcaattttgtaccctgcagcatatgcagcaacaatccaacctgctgggccatctgcaagagaatacc------aaacaaaaaacctggaaagaaaaccaccaccaagcccacaaaaaaaccaaccctcaagacaaccaaaaaagatcccaaacctcaaaccacaaaaccaaaggaagtactcactaccaagcctacaggaaagccaaccatcaacaccactaaaacaaacatcagaactacactgctcacctccaacaccaaaggaaatccagaacacacaagtcaagaggaaaccctccactcaaccacctccgaaggctatctaagcccatcacaagtctatacaacatccggtcaagaggaaaccctccactcaaccacctccgaaggctatctaagcccatcacaagtctatacaacatccgagtacctatcacaatctctatcttcatccaacacaacaatatgatag
>MG813990.1_Human_orthopneumovirus_isolate_A-TX-018a-2012-WGS_complete_genome______________country_USA_date_07-Mar-2012
atgtccaaaaccaaggaccaacgcaccgccaagacactagaaaggacctgggacactctcaatcatctattattcatatcatcgtgcttatacaagttaaatcttaaatctatagcacaaatcacattatctattttggcaatgataatctcaacctcacttataattgcagccatcatattcatagcctcggcaaaccacaaagtcacactaacaactgcaatcatacaagatgcaacaaaccagatcaagaacacaaccccaacatacctcacccagaatccccagcttggaatcagcttctccaatctgtccggaactacatcacaatccaccaccatactagcttcaacaacaccaagtgctgagtcaaccccacaatccacaacagtcaagatcaaaaacacaacaacaacccaaatattacctagcaaacccaccacaaaacaacgccaaaataaaccacaaaacaaacccaacaatgattttcactttgaagtgttcaattttgtaccctgcagcatatgcagcaacaatccaacctgctgggccatctgcaagagaatacc------aaacaaaaaacctggaaagaaaaccatcaccaagcccacaaaaaaaccaaccctcaagacaaccaaaaaagatcccaaacctcaaaccacaaaaccaaaggaagtactcactaccaagcctacaggaaagccaaccatcaacaccactaaaacaaacatcagaactacactgctcacctccaacaccaaaggaaatccagaacacacaagtcaagaggaaaccctccactcaaccacctccgaaggctatctaagcccatcacaagtctatacaacatccggtcaagaggaaaccctccactcaaccacctccgaaggctatctaagcccatcacaagtctatacaacatccgagtacctatcacaatctctatcttcatccaacacaacaaaatgatag
>MG813991.1_Human_orthopneumovirus_isolate_A-TX-018b-2012-WGS_complete_genome______________country_USA
atgtccaaaaccaaggaccaacgcaccgccaagacactagaaaggacctgggacactctcaatcatctattattcatatcatcgtgcttatacaagttaaatcttaaatctatagcacaaatcacattatctattttggcaatgataatctcaacctcacttataattgcagccatcatattcatagcctcggcaaaccacaaagtcacactaacaactgcaatcatacaagatgcaacaaaccagatcaagaacacaaccccaacatacctcacccagaatccccagcttggaatcagcttctccaatctgtccggaactacatcacaatccaccaccatactagcttcaacaacaccaagtgctgagtcaaccccacaatccacaacagtcaagatcaaaaacacaacaacaacccaaatattacctagcaaacccaccacaaaacaacgccaaaataaaccacaaaacaaacccaacaatgattttcactttgaagtgttcaattttgtaccctgcagcatatgcagcaacaatccaacctgctgggccatctgcaagagaatacc------aaacaaaaaacctggaaagaaaaccatcaccaagcccacaaaaaaaccaaccctcaagacaaccaaaaaagatcccaaacctcaaaccacaaaaccaaaggaagtactcactaccaagcctacaggaaagccaaccatcaacaccactaaaacaaacatcagaactacactgctcacctccaacaccaaaggaaatccagaacacacaagtcaagaggaaaccctccactcaaccacctccgaaggctatctaagcccatcacaagtctatacaacatccggtcaagaggaaaccctccactcaaccacctccgaaggctatctaagcccatcacaagtctatacaacatccgagtacctatcacaatctctatcttcatccaacacaacaaaatgatag
>MG813988.1_Human_orthopneumovirus_isolate_A-TX-034-2012-WGS_complete_genome______________country_USA_date_13-Nov-2012
atgtccaaaaccaaggaccaacgcaccgccaagacactagaaaggacctgggacactctcaatcatctattattcatatcatcgtgcttatacaagttaaatcttaaatctatagcacaaatcacattatctattttggcaatgataatctcaacctcacttataattgcagccatcatattcatagcctcggcaaaccacaaagtcacactaacaactgcaatcatacaagatgcaacaaaccagatcaagaacacaaccccaacatacctcacccagaatccccagcttggaatcagcttctccaatctgtccggaactacatcacaatccaccaccatactagcttcaacaacaccaagtgctgagtcaaccccacaatccacaacagtcaagatcaaaaacacaacaacaacccaaatattacctagcaaacccaccacaaaacaacgccaaaataaaccacaaaacaaacccaacaatgattttcactttgaagtgttcaattttgtaccctgcagcatatgcagcaacaatccaacctgctgggccatctgcaagagaatacc------aaacaaaaaacctggaaagaaaaccatcaccaagcccacaaaaaaaccaaccctcaagacaaccaaaaaagatcccaaacctcaaaccacaaaaccaaaggaagtactcactaccaagcctacaggaaagccaaccatcaacaccactaaaacaaacatcagaactacactgctcacctccaacaccaaaggaaatccagaacacacaagtcaagaggaaaccctccactcaaccacctccgaaggctatctaagcccatcacaagtctatacaacatccggtcaagaggaaaccctccactcaaccacctccgaaggctatctaagcccatcacaagtctatacaacatccgagtacctatcacaatctctatcttcatccaacacaacaaaatgatag
>MH760607.1_Human_orthopneumovirus_strain_A/NSW/WM3453A/13_partial_genome
atgtccaaaaccaaggaccaacgcaccgccaagacactagaaaggacctgggacactctcaatcatctattattcatatcatcatgcttatacaagttaaatcttaaatctatagcacaaatcacattatctattttggcaatgataatctcaacctcacttataattgcagccatcatattcatagcctcggcaaaccacaaagtcacactaacaactgcaatcatacaagatgcaacgaaccagatcaagaacacaaccccaacatacctcacccagaatccccagcttggaatcagcttctccaatctgtccggaactacatcacaatccaccaccatactagcttcaacaacaccaagtgctgagtcaaccccacaatccacaacagtcaagatcaaaaacacaacaacaacccaaatattacctagcaaacccaccacaaaacaacgccaaaataaaccacaaaacaaacccaacaatgattttcactttgaagtgttcaattttgtaccctgcagcatatgcagcaacaatccaacctgctgggccatctgcaagagaatacc------aaacaaaaaacctggaaagaaaaccaccaccaagcccacaaaaaaaccaaccctcaagacaaccaaaaaagatcccaaacctcaaaccacaaaaccaaaggaagtactcactaccaagcctacaggaaagccaatcatcaacaccactaaaacaaacatcagaactacactgctcacctccaacaccaaaggaaatccagaacacacaagtcaagaggaaaccctccactcaaccacctccgaaggctatctaagcccatcacaagtctatacaacatccggtcaagaggaaaccctccactcaaccacctccgaaggctatctaagcccatcacaagtctatacaacatccgagtacctatcacaatctctatcttcatccaacacaacaaaatgatag
>MG813978.1_Human_orthopneumovirus_isolate_A-TX-009a-2012-WGS_complete_genome______________country_USA_date_13-Feb-2012
atgtccaaaaccaaggaccaacgcaccgccaagacactagaaaggacctgggacactctcaatcatctattattcatatcatcgtgcttatacaagttaaatcttaaatctatagcacaaatcacattatctattttggcaatgataatctcaacctcacttataattgcagccatcatattcatagcctcggcaaaccacaaagtcacactaacaactgcaatcatacaagatgcaacgaaccagatcaagaacacaaccccaacatacctcacccagaatccccagcttggaatcagcttctccaatctgtccggaactacatcacaatccaccaccatactagcttcaacaacaccaagtgctgagtcaaccccacaatccacaacagtcaagatcaaaaacacaacaacaacccaaatattacctagcaaacccaccacaaaacaacgccaaaataaaccacaaaacaaacccaacaatgattttcactttgaagtgttcaattttgtaccctgcagcatatgcagcaacaatccaacctgctgggccatctgcaagagaatacc------aaacaaaaaacctggaaagaaaaccaccaccaagcccacaaaaaaaccaaccatcaagacaaccaaaaaagatcccaaacctcaaaccacaaaaccaaaggaagtactcactaccaagcctacaggaaagccaaccatcaacaccactaaaacaaacatcagaactacactgctcacctccaacaccaaaggaaatccagaacacacaagtcaagaggaaaccctccactcaaccacctccgaaggctatctaagcccatcacaagtctatacaacatccggtcaagaggaaaccctccactcaaccacctccgaaggctatctaagcccatcacaagtctatacaacatccgagtacctatcacaatctctatcttcatccaacacaacaaaatgatag
>MG813979.1_Human_orthopneumovirus_isolate_A-TX-009b-2012-WGS_complete_genome______________country_USA
atgtccaaaaccaaggaccaacgcaccgccaagacactagaaaggacctgggacactctcaatcatctattattcatatcatcgtgcttatacaagttaaatcttaaatctatagcacaaatcacattatctattttggcaatgataatctcaacctcacttataattgcagccatcatattcatagcctcggcaaaccacaaagtcacactaacaactgcaatcatacaagatgcaacgaaccagatcaagaacacaaccccaacatacctcacccagaatccccagcttggaatcagcttctccaatctgtccggaactacatcacaatccaccaccatactagcttcaacaacaccaagtgctgagtcaaccccacaatccacaacagtcaagatcaaaaacacaacaacaacccaaatattacctagcaaacccaccacaaaacaacgccaaaataaaccacaaaacaaacccaacaatgattttcactttgaagtgttcaattttgtaccctgcagcatatgcagcaacaatccaacctgctgggccatctgcaagagaatacc------aaacaaaaaacctggaaagaaaaccaccaccaagcccacaaaaaaaccaaccatcaagacaaccaaaaaagatcccaaacctcaaaccacaaaaccaaaggaagtactcactaccaagcctacaggaaagccaaccatcaacaccactaaaacaaacatcagaactacactgctcacctccaacaccaaaggaaatccagaacacacaagtcaagaggaaaccctccactcaaccacctccgaaggctatctaagcccatcacaagtctatacaacatccggtcaagaggaaaccctccactcaaccacctccgaaggctatctaagcccatcacaagtctatacaacatccgagtacctatcacaatctctatcttcatccaacacaacaaaatgatag
>MH447952.1_Human_respiratory_syncytial_virus_A_isolate_TH/C3208/2012_complete_genome
atgtccaaaaccaaggaccaacgcaccgccaagacactagaaaggacctgggacactctcaatcatctgttattcatatcatcgtgcttatacaagttaaatcttaaatctatagcacaaatcacattatctattttggcaatgataatctcaacctcacttataattgcagccatcatattcatagcctcggcaaaccacaaagtcacactaacaactgcaatcatacaagatgcaacgaaccagatcaagaacacaaccccaacatacctcacccagaatccccagcttggaatcagcttctccaatctgtccggaactacatcacaatccaccaccatactagcttcaacaacaccaagtgctgagtcaaccccacaatccacaacagtcaagatcaaaaacacaacaacaacccaaatattacctagcaaacccaccacaaaacaacgccaaaataaaccacaaaacaaacccaacaatgattttcactttgaagtgttcaattttgtaccctgcagcatatgcagcaacaatccaacctgctgggccatctgcaagagaatacc------aaacaaaaaacctggaaagaaaaccaccaccaagcccacaaaaaaaccaaccctcaagacaaccaaaaaagatcccaaacctcaaaccacaaaaccaaaggaagtactcactaccaagcctacaggaaagccaaccatcaacaccactaaaacaaacatcagaactacactgctcacctccaacaccaaaggaaatccagaacacacaagtcaagaggaaaccctccactcaaccacctccgaaggctatctaagcccatcacaagtctatacaacatccggtcaagaggaaaccctccactcaaccacctccgaaggctatctaagcccatcacaagtctatacaacatccgagtacctatcacaatctctatcttcatccaacacaacaaaatgatag
>MH828500.1_Human_orthopneumovirus_strain_RSVA/Vietnam/vzrsva10/2013_complete_genome
atgtccaaaaccaaggaccaacgcaccgccaagacactagaaaggacctgggacactctcaatcatctattattcatatcatcgtgcttatacaagttaaatcttaaatctatagcacaaatcacattatctattttggcaatgataatctcaacctcacttataattgcagccatcatattcatagcctcggcaaaccacaaagtcacactaacaactgcaatcatacaagatgcaacaaaccagatcaagaacacaaccccaacatacctcacccagaatccccagcttggaatcagcttctccaatctgtccggaactacatcacaatccaccaccatactagcttcaacaacaccaagtgctgagtcaaccccacaatccacaacagtcaagatcataaacacaacaacaacccaaatattacctagcaaacccaccacaaaacaacgccaaaataaaccacaaaacaaacccaacaatgattttcactttgaagtgttcaattttgtaccctgcagcatatgcagcaacaatccaacctgctgggccatctgcaagagaatacc------aaacaaaaaacctggaaagaaaaccaccaccaagcccacaaaaaaaccaaccctcaagacaaccaaaaaagatcccaaacctcaaaccacaaaaccaaaggaagtactcactaccaagcctacaggaaagccaaccatcaacaccactaaaacaaacatcagaactacattgctcacctctaacaccaaaggaaatccagaacacacaagtcaaaaggaaaccctccactcaaccacctccgaaggctatctaagcccatcacaagtctatacaacatccggtcaagaggaaaccctccactcaaccacctccgaaggctatctaagcccatcacaagtctatacaacatccgagtacctatcacaatctctatcttcatccaacacaacaaaatgatag
>KU950677.1_Human_orthopneumovirus_strain_RSVA/Homo_sapiens/USA/TH_10148/2012_complete_genome
atgtccaaaaccaaggaccaacgcaccgccaagacactagaaaggacctgggacactctcaatcatctattattcatatcatcgtgcttatacaagttaaatcttaaatctatagcacaaatcacattatctattttggcaatgataatctcaacctcacttataattgcagccatcatattcatagcctcggcaaaccacaaagtcacactaacaactgcaatcatacaagatgcaacgaaccagatcaagaacacaaccccaacatacctcacccagaatccccagcttggaatcagcttctccaatctgtccggaactacatcacaatccaccaccatactagcttcaacaacaccaagtgctgagtcaaccccacaatccacaacagtcaagatcataaacacaacaacaacccaaatattacctagcaaacccaccacaaaacaacgccaaaataaaccacaaaacaaacccaacaatgattttcactttgaagtgttcaattttgtaccctgcagcatatgcagcaacaatccaacctgctgggccatctgcaagagaatacc------aaacaaaaaacctggaaagaaaaccaccaccaagcccacaaaaaaaccaaccctcaagacaaccaaaaaagatcccaaacctcaaaccacaaaaccaaaggaagtactcactaccaagcctacaggaaagccaaccatcaacaccactaaaacaaacatcagaactacactgctcacctccaacaccaaaggaaatccagaacacacaagtcaaaaggaaaccctccactcaaccacctccgaaggctatctaagcccatcacaagtctatacaacatccggtcaagaggaaaccctccactcaaccacctccgaaggctatctaaacccatcacaagtctatacaacatccgagtacctatcacaatctctatcttcatccaacacaacaaaatgatag
>KU950486.1_Human_orthopneumovirus_strain_RSVA/Homo_sapiens/USA/TH_10280/2012_complete_genome
atgtccaaaaccaaggaccaacgcaccgccaaaacactagaaaggacctgggacactctcaatcatctattattcatatcatcgtgcttatacaagttaaatcttaaatctatagcacaaatcacattatctattttggcaatgataatctcaacctcacttataattgcagccatcatattcatagcctcggcaaaccacaaagtcacactaacaactgcaatcatacaagatgcaacgaaccagatcaagaacacaaccccaacatacctcacccagaatccccagcttggaatcagcttctccaatctgtccggaactacatcacaatccaccaccatactagcttcaacaacaccaagtgctgagtcaaccccacaatccacaacagtcaagatcataaacacaacaacaacccaaatattacctagcaaacccaccacaaaacaacgccaaaataaaccacaaaacaaacccaacaatgattttcactttgaagtgttcaattttgtaccctgcagcatatgcagcaacaatccaacctgctgggccatctgcaagagaatacc------aaacaaaaaacctggaaagaaaaccaccaccaagcccacaaaaaaaccaaccctcaagacaaccaaaaaagatcccaaacctcaaaccacaaaaccaaaggaagtactcactaccaagcctacaggaaagccaaccatcaacaccactaaaacaaacatcagaactacactgctcacctccaacaccaaaggaaatccagaacacacaagtcaaaaggaaaccctccactcaaccacctccgaaggctatctaagcccatcacaagtctatacaacatccggtcaagaggaaaccctccactcaaccacctccgaaggctatctaagcccatcacaagtctatacaacatccgagtacctatcacaatctctatcttcatccaacacaacaaaatgatag
>KX894807.1_Human_orthopneumovirus_strain_RSVA/Homo_sapiens/USA/TH_10280P/2013_complete_genome
atgtccaaaaccaaggaccaacgcaccgccaaaacactagaaaggacctgggacactctcaatcatctattattcatatcatcgtgcttatacaagttaaatcttaaatctatagcacaaatcacattatctattttggcaatgataatctcaacctcacttataattgcagccatcatattcatagcctcggcaaaccacaaagtcacactaacaactgcaatcatacaagatgcaacgaaccagatcaagaacacaaccccaacatacctcacccagaatccccagcttggaatcagcttctccaatctgtccggaactacatcacaatccaccaccatactagcttcaacaacaccaagtgctgagtcaaccccacaatccacaacagtcaagatcataaacacaacaacaacccaaatattacctagcaaacccaccacaaaacaacgccaaaataaaccacaaaacaaacccaacaatgattttcactttgaagtgttcaattttgtaccctgcagcatatgcagcaacaatccaacctgctgggccatctgcaagagaatacc------aaacaaaaaacctggaaagaaaaccaccaccaagcccacaaaaaaaccaaccctcaagacaaccaaaaaagatcccaaacctcaaaccacaaaaccaaaggaagtactcactaccaagcctacaggaaagccaaccatcaacaccactaaaacaaacatcagaactacactgctcacctccaacaccaaaggaaatccagaacacacaagtcaaaaggaaaccctccactcaaccacctccgaaggctatctaagcccatcacaagtctatacaacatccggtcaagaggaaaccctccactcaaccacctccgaaggctatctaagcccatcacaagtctatacaacatccgagtacctatcacaatctctatcttcatccaacacaacaaaatgatag
>KU950655.1_Human_orthopneumovirus_strain_RSVA/Homo_sapiens/USA/TH_10293/2012_complete_genome
atgtccaaaaccaaggaccaacgcaccgccaagacactagaaaggacctgggacactctcaatcatctattattcatatcatcgtgcttatacaagttaaatcttaaatctatagcacaaatcacattatctattttggcaatgataatctcaacctcacttataattgcagccatcatattcatagcctcggcaaaccacaaagtcacactaacaactgcaatcatacaagatgcaacgaaccagatcaaaaacacaaccccaacatacctcacccagaatccccagcttggaatcagcttctccaatctgtccggaactacatcacaatccaccaccatactagcttcaacaacaccaagtgctgagtcaaccccacaattcacaacagtcaagatcaaaaacacaacaacaacccaaatattacctagcaaacccaccacaaaacaacgccaaaataaaccacaaaacaaacccaacaatgattttcactttgaagtgttcaattttgtaccctgcagcatatgcagcaacaatccaacctgctgggccatctgcaagagaatacc------aaacaaaaaacctggaaagaaaaccaccaccaagcccacaaaaaaaccaaccctcaagacaaccaaaaaagatcccaaacctcaaaccacaaaaccaaaggaagtactcactaccaagcctacaggaaagccaaccatcaacaccactaaaataaacatcagaactacactgctcacctccaacaccaaaggaaatccagaacacacaagtcaagaggaaaccctccactcaaccacctccgaaggctatctaagcccatcacaagtctatacaacatccggtcaagaggaaaccctccactcaaccacctccgaaggctatctaagcccatcacaagtctatacaacatccgagtacctatcacaatctctatcttcatccaacacaacaaaatgatag
>KX894797.1_Human_orthopneumovirus_strain_RSVA/Homo_sapiens/USA/TH_10305P/2013_complete_genome
atgtccaaaaccaaggaccaacgcaccgccaagacactagaaaggacctgggacactctcaatcatctattattcatatcatcgtgcttatacaagttaaatcttaaatctatagcacaaatcacattatctattttggcaatgataatctcaacctcacttataattgcagccatcatattcatagcctcggcaaaccacaaagtcacactaacaactgcaatcatacaagatgcaacgaaccagatcaaaaacacaaccccaacatacctcacccagaatccccagcttggaatcagcttctccaatctgtccggaactacatcacaatccaccaccatactagcttcaacaacaccaagtgctgagtcaaccccacaattcacaacagtcaagatcaaaaacacaacaacaacccaaatattacctagcaaacccaccacaaaacaacgccaaaataaaccacaaaacaaacccaacaatgattttcactttgaagtgttcaattttgtaccctgcagcatatgcagcaacaatccaacctgctgggccatctgcaagagaatacc------aaacaaaaaacctggaaagaaaaccaccaccaagcccacaaaaaaaccaaccctcaagacaaccaaaaaagatcccaaacctcaaaccacaaaaccaaaggaagtactcactaccaagcctacaggaaagccaaccatcaacaccactaaaataaacatcagaactacactgctcacctccaacaccaaaggaaatccagaacacacaagtcaagaggaaaccctccactcaaccacctccgaaggctatctaagcccatcacaagtctatacaacatccggtcaagaggaaaccctccactcaaccacctccgaaggctatctaagcccatcacaagtctatacaacatccgagtacctatcacaatctctatcttcatccaacacaacaaaatgatag
>KX894805.1_Human_orthopneumovirus_strain_RSVA/Homo_sapiens/USA/TH_10293P/2013_complete_genome
atgtccaaaaccaaggaccaacgcaccgccaagacactagaaaggacctgggacactctcaatcatctattattcatatcatcgtgcttatacaagttaaatcttaaatctatagcacaaatcacattatctattttggcaatgataatctcaacctcacttataattgcagccatcatattcatagcctcggcaaaccacaaagtcacactaacaactgcaatcatacaagatgcaacgaaccagatcaaaaacacaaccccaacatacctcacccagaatccccagcttggaatcagcttctccaatctgtccggaactacatcacaatccaccaccatactagcttcaacaacaccaagtgctgagtcaaccccacaattcacaacagtcaagatcaaaaacacaacaacaacccaaatattacctagcaaacccaccacaaaacaacgccaaaataaaccacaaaacaaacccaacaatgattttcactttgaagtgttcaattttgtaccctgcagcatatgcagcaacaatccaacctgctgggccatctgcaagagaatacc------aaacaaaaaacctggaaagaaaaccaccaccaagcccacaaaaaaaccaaccctcaagacaaccaaaaaagatcccaaacctcaaaccacaaaaccaaaggaagtactcactaccaagcctacaggaaagccaaccatcaacaccactaaaataaacatcagaactacactgctcacctccaacaccaaaggaaatccagaacacacaagtcaagaggaaaccctccactcaaccacctccgaaggctatctaagcccatcacaagtctatacaacatccggtcaagaggaaaccctccactcaaccacctccgaaggctatctaagcccatcacaagtctatacaacatccgagtacctatcacaatctctatcttcatccaacacaacaaaatgatag
>KU950556.1_Human_orthopneumovirus_strain_RSVA/Homo_sapiens/USA/TH_10305/2012_complete_genome
atgtccaaaaccaaggaccaacgcaccgccaagacactagaaaggacctgggacactctcaatcatctattattcatatcatcgtgcttatacaagttaaatcttaaatctatagcacaaatcacattatctattttggcaatgataatctcaacctcacttataattgcagccatcatattcatagcctcggcaaaccacaaagtcacactaacaactgcaatcatacaagatgcaacgaaccagatcaaaaacacaaccccaacatacctcacccagaatccccagcttggaatcagcttctccaatctgtccggaactacatcacaatccaccaccatactagcttcaacaacaccaagtgctgagtcaaccccacaattcacaacagtcaagatcaaaaacacaacaacaacccaaatattacctagcaaacccaccacaaaacaacgccaaaataaaccacaaaacaaacccaacaatgattttcactttgaagtgttcaattttgtaccctgcagcatatgcagcaacaatccaacctgctgggccatctgcaagagaatacc------aaacaaaaaacctggaaagaaaaccaccaccaagcccacaaaaaaaccaaccctcaagacaaccaaaaaagatcccaaacctcaaaccacaaaaccaaaggaagtactcactaccaagcctacaggaaagccaaccatcaacaccactaaaataaacatcagaactacactgctcacctccaacaccaaaggaaatccagaacacacaagtcaagaggaaaccctccactcaaccacctccgaaggctatctaagcccatcacaagtctatacaacatccggtcaagaggaaaccctccactcaaccacctccgaaggctatctaagcccatcacaagtctatacaacatccgagtacctatcacaatctctatcttcatccaacacaacaaaatgatag
>KJ672458.1_Human_respiratory_syncytial_virus_strain_RSVA/Homo_sapiens/USA/LA2_77/2013_complete_genome
atgtccaaaaccaaggaccaacgcaccgccaagacactagaaaggacctgggacactctcaatcatctattattcatatcatcgtgcttatacaagttaaatcttaaatctatagcacaaatcacattatctattttggcaatgataatctcaacctcacttataattgcagccatcatattcatagcctcggcaaaccacaaagtcacactaacaactgcaatcatacaagatgcaacgaaccagatcaaaaacacaaccccaacatacctcacccagaatccccagcttggaatcagcttctccaatctgtccggaactacatcacaatccaccaccatactagcttcaacaacaccaagtgctgagtcaaccccacaattcacaacagtcaagatcaaaaacacaacaacaacccaaatattacctagcaaacccaccacaaaacaacgccaaaataaaccacaaaacaaacccaacaatgattttcactttgaagtgttcaattttgtaccctgcagcatatgcagcaacaatccaacctgctgggccatctgcaagagaatacc------aaacaaaaaacctggaaagaaaaccaccaccaagcccacaaaaaaaccaaccctcaaaacaaccaaaaaagatcccaaacctcaaaccacaaaaccaaaggaagtactcactaccaagcctacaggaaagccaaccatcaacaccactaaaacaaacatcagaactacactgctcacctccaacaccaaaggaaatccagaacacacaagtcaagaggaaaccctccactcaaccacctccgaaggctatctaagcccatcacaagtctatacaacatccggtcaagaggaaaccctccactcaaccacctccgaaggctatctaagcccatcacaagtctatacaacatccgagtacctatcacaatctctatcttcatccaacacaacaaaatgatag
>KU950502.1_Human_orthopneumovirus_strain_RSVA/Homo_sapiens/USA/TH_10155/2012_complete_genome
atgtccaaaaccaaggaccaacgcaccgccaagacactagaaaggacctgggacactctcaatcatctattattcatatcatcgtgcttatacaagttaaatcttaaatctatagcacaaatcacattatctattttggcaatgataatctcaacctcacttataattgcagccatcatattcatagcctcggcaaaccacaaagtcacactaacaactgcaatcatacaagatgcaacgaaccagatcaagaacacaaccccaacatacctcacccagaatccccagcttggaatcagcttctccaatctgtccggaactacatcacaatccaccaccatactagcttcaacaacaccaagtgctgagtcaaccccacaattcacaacagtcaagatcaaaaacacaacaacaacccaaatattacctagcaaacccaccacaaaacaacgccaaaataaaccacaaaacaaacccaacaatgattttcactttgaagtgttcaattttgtaccctgcagcatatgcagcaacaatccaacctgctgggccatctgcaagagaatacc------aaacaaaaaacctggaaagaaaaccaccaccaagcccacaaaaaaaccaaccctcaagacaaccaaaaaagatcccaaacctcaaaccacaaaaccaaaggaagtactcactaccaagcctacaggaaagccaaccatcaacaccactaaaacaaacatcagaactacactactcacctccaacaccaaaggaaatccagaacacacaagtcaagaggaaaccctccactcaaccacctccgaaggctatctaagcccatcacaagtctatacaacatccggtcaagaggaaaccctccactcaaccacctccgaaggctatctaagcccatcacaagtctatacaacatccgagtacctatcacaatctctatcttcatccaacacaacaaaatgatag
>KJ627264.1_Human_respiratory_syncytial_virus_strain_RSVA/Homo_sapiens/PER/IPE01270/2012_complete_genome
atgtccaaaaccaaggaccaacgcaccgccaagacactagaaaggacctgggacactctcaatcatctattattcatatcatcgtgcttatacaagttaaatcttaaatctatagcacaaatcacattatctattttggcaatgataatctcaacctcacttataattgcagccatcatattcatagcctcggcaaaccacaaagtcacactaacaactgcaatcatacaagatgcaacgaaccagatcaagaacacaaccccaacatacctcacccagaatccccagcttggaatcagcttctccaatctgtccggaactacatcacaatccaccaccatactagcttcaacaacaccaagtgctgagtcaaccccacaattcacaacagtcaagatcaaaaacacaacaacaacccaaatattacctagcaaacccaccacaaaacaacgccaaaataaaccacaaaacaaacccaacaatgattttcactttgaagtgttcaattttgtaccctgcagcatatgcagcaacaatccaacctgctgggccatctgcaagagaatacc------aaacaaaaaatctggaaagaaaaccaccaccaagcccacaaaaaaaccaaccctcaagacaaccaaaaaagatcccaaacctcaaaccacaaaaccaaaggaagtactcactaccaagcctacaggaaagccaaccatcaacaccactaaaacaaacatcagaactacactgctcacctccaacaccaaaggaaatccagaacacacaagtcaagaggaaaccctccactcaaccacctccgaaggctatctaagcccatcacaagtctatacaacatccggtcaagaggaaaccctccactcaaccacctccgaaggctatctaagcccatcacaagtctatacaacatccgagtacctatcacaatctctatcttcatccaacacaacaaaatgatag
>KJ672465.1_Human_respiratory_syncytial_virus_strain_RSVA/Homo_sapiens/USA/LA2_13/2012_complete_genome
atgtccaaaaccaaggaccaacgcaccgccaagacactagaaaggacctgggacactctcaatcatctattattcatatcatcgtgcttatacaagttaaatcttaaatctatagcacaaatcacattatctattttggcaatgataatctcaacctcacttataattgcagccatcatattcatagcctcggcaaaccacaaagtcacactaacaactgcaatcatacaagatgcaacgaaccagatcaagaacacaaccccaacatacctcacccagaatccccagcttggaatcagcttctccaatctgtccggaactacatcacaatccaccaccatactagcttcaacaacaccaagtgctgagtcaaccccacaattcacaacagtcaagatcaaaaacacaacaataacccaaatattacctagcaaacccaccacaaaacaacgccaaaataaaccacaaaacaaacccaacaatgattttcactttgaagtgttcaattttgtaccctgcagcatatgcagcaacaatccaacctgctgggccatctgcaagagaatacc------aaacaaaaaacctggaaagaaaaccaccaccaagcccacaaaaaaaccaaccctcaagacaaccaaaaaagatcccaaacctcaaaccacaaaaccaaaggaagtactcactaccaagcctacaggaaagccaaccatcaacaccactaaaacaaacatcagaactacactgctcacctccaacaccaaaggaaatccagaacacacaagtcaagaggaaaccctccactcaaccacctccgaaggctatctaagcccatcacaagtctatacaacatccggtcaagaggaaaccctccactcaaccacctccgaaggctatctaagcccatcacaagtctatacaacatctgagtacctatcacaatctctatcttcatccaacacaacaaaatgatag
>MH181924.1_Human_respiratory_syncytial_virus_A_isolate_KEN/KILIFI/WGS/1059_08/06/2012_partial_genome
atgtccaaaaccaaggaccaacgcaccgccaagacactagaaaggacctgggacactctcaatcatctattattcatatcatcgtgcttatacaagttaaatcttaaatctatagcacaaatcacattatctattttggcaatgataatctcaacctcacttataattgcagccatcatattcatagcctcggcaaaccacaaagtcacactaacaactgcaatcatacaagatgcaacgaaccagatcaagaacacaaccccaacatacctcacccagaatccccagcttggaatcagcttctccaatctgtccggaactacatcacaatccaccaccatactagcttcaacaacaccaagtgctgagtcaaccccacaattcacaacagtcaagatcaaaaacacaacaacaacccaaatattacctagcaaacccaccacaaaacaacgccaaaataaaccacaaaacaaacccaacaatgattttcactttgaagtgttcaattttgtaccctgcagcatatgcagcaacaatccaacctgctgggccatctgcaagagaatacc------aaacaaaaaacctggaaagaaaaccaccaccaagcccacaaaaaaaccaaccctcaagacaaccaaaaaagatcccaaacctcaaaccacaaaaccaaaggaagtactcactaccaagcctacaggaaagccaaccatcaacaccactaaaacaaacatcagaactacactgctcacctccaacaccaaaggaaatccagaacacacaagtcaagaggaaaccctccactcaaccacctccgaaggctatctaagcccatcacaagtctatacaacatccggtcaagaggaaaccctccactcaaccacctccgaaggctatctaagcccatcacaagtctatacaacatccgagtacctatcacaatctctatcttcatccaacacaacaaaatgatag
>MH181922.1_Human_respiratory_syncytial_virus_A_isolate_KEN/KILIFI/WGS/1056_30/05/2012_partial_genome
atgtccaaaaccaaggaccaacgcaccgccaagacactagaaaggacctgggacactctcaatcatctattattcatatcatcgtgcttatacaagttaaatcttaaatctatagcacaaatcacattatctattttggcaatgataatctcaacctcacttataattgcagccatcatattcatagcctcggcaaaccacaaagtcacactaacaactgcaatcatacaagatgcaacgaaccagatcaagaacacaaccccaacatacctcacccagaatccccagcttggaatcagcttctccaatctgtccggaactacatcacaatccaccaccatactagcttcaacaacaccaagtgctgagtcaaccccacaattcacaacagtcaagatcaaaaacacaacaacaacccaaatattacctagcaaacccaccacaaaacaacgccaaaataaaccacaaaacaaacccaacaatgattttcactttgaagtgttcaattttgtaccctgcagcatatgcagcaacaatccaacctgctgggccatctgcaagagaatacc------aaacaaaaaacctggaaagaaaaccaccaccaagcccacaaaaaaaccaaccctcaagacaaccaaaaaagatcccaaacctcaaaccacaaaaccaaaggaagtactcactaccaagcctacaggaaagccaaccatcaacaccactaaaacaaacatcagaactacactgctcacctccaacaccaaaggaaatccagaacacacaagtcaagaggaaaccctccactcaaccacctccgaaggctatctaagcccatcacaagtctatacaacatccggtcaagaggaaaccctccactcaaccacctccgaaggctatctaagcccatcacaagtctatacaacatccgagtacctatcacaatctctatcttcatccaacacaacaaaatgatag
>MH181931.1_Human_respiratory_syncytial_virus_A_isolate_KEN/KILIFI/WGS/1070_23/07/2012_partial_genome
atgtccaaaaccaaggaccaacgcaccgccaagacactagaaaggacctgggacactctcaatcatctattattcatatcatcgtgcttatacaagttaaatcttaaatctatagcacaaatcacattatctattttggcaatgataatctcaacctcacttataattgcagccatcatattcatagcctcggcaaaccacaaagtcacactaacaactgcaatcatacaagatgcaacgaaccagatcaagaacacaaccccaacatacctcacccagaatccccagcttggaatcagcttctccaatttgtccggaactacatcacaatccaccaccatactagcttcaacaacaccaagtgctgagtcaaccccacaattcacaacagtcaagatcaaaaacacaacaacaacccaaatattacctagcaaacccaccacaaaacaacgccaaaataaaccacaaaacaaacccaacaatgattttcactttgaagtgttcaattttgtaccctgcagcatatgcagcaacaatccaacctgctgggccatctgcaagagaatacc------aaacaaaaaacctggaaagaaaaccaccaccaagcccacaaaaaaaccaaccctcaagacaaccaaaaaagatcccaaacctcaaaccacaaaaccaaaggaagtactcactaccaagcctacaggaaagccaaccatcaacaccactaaaacaaacatcagaactacactgctcacctccaacaccaaaggaaatccagaacacacaagtcaagaggaaaccctccactcaaccacctccgaaggctatctaagcccatcacaagtctatacaacatccggtcaagaggaaaccctccactcaaccacctccgaaggctatctaagcccatcacaagtctatacaacatccgagtacctatcacaatctctatcttcatccaacacaacaaaatgatag
>MH181930.1_Human_respiratory_syncytial_virus_A_isolate_KEN/KILIFI/WGS/1068_10/07/2012_partial_genome
atgtccaaaaccaaggaccaacgcaccgccaagacactagaaaggacctgggacactctcaatcatctattattcatatcatcgtgcttatacaagttaaatcttaaatctatagcacaaatcacattatctattttggcaatgataatctcaacctcacttataattgcagccatcatattcatagcctcggcaaaccacaaagtcacactaacaactgcaatcatacaagatgcaacgaaccagatcaagaacacaaccccaacatacctcacccagaatccccagcttggaatcagcttctccaatctgtccggaactacatcacaatccaccaccatactagcttcaacaacaccaagtgctgagtcaaccccacaattcacaacagtcaagatcaaaaacacaacaacaacccaaatattacctagcaaacccaccacaaaacaacgccaaaataaaccacaaaacaaacccaacaatgattttcactttgaagtgttcaattttgtaccctgcagcatatgcagcaacaatccaacctgctgggccatctgcaagagaatacc------aaacaaaaaacctggaaagaaaaccaccaccaagcccacaaaaaaaccaaccctcaagacaaccaaaaaagatcccaaacctcaaaccacaaaaccaaaggaagtactcactaccaagcctacaggaaagccaaccatcaacaccactaaaacaaacatcagaactacactgctcacctccaacaccaaaggaaatccagaacacacaagtcaagaggaaaccctccactcaaccacctccgaaggctatctaagcccatcacaagtctatacaacatccggtcaagaggaaaccctccactcaaccacctccgaaggctatctaagcccatcacaagtctatacaacatccgagtacctatcacaatctctatcttcatccaacacaacaaaatgatag
>KM042392.1_Human_respiratory_syncytial_virus_strain_RSVA/Homo_sapiens/USA/LA2_56/2013_complete_genome
atgtccaaaaccaaggaccaacgcaccgccaagacactagaaaggacctgggacactctcaatcatctattattcatatcatcgtgcttatacaagttaaatcttaaatctatagcacaaatcacattatctattttggcaatgataatctcaacctcacttataattgcagccatcatattcatagcctcggcaaaccacaaagtcacactaacaactgcaatcatacaagatgcaacgaaccagatcaagaacacaaccccaacatacctcacccagaatccccagcttggaatcagcttctccaatctgtccggaactacatcacaatccaccaccatactagcttcaacaacaccaagtgctgagtcaaccccacaattcacaacagtcaagatcaaaaacacaacaacaacccaaatattacctagcaaacccaccacaaaacaacgccaaaataaaccacaaaacaaacctaacaatgattttcactttgaagtgttcaattttgtaccctgcagcatatgcagcaacaatccaacctgctgggccatctgcaagagaatacc------aaacaaaaaacctggaaagaaaaccaccaccaagcccacaaaaaaaccaaccctcaagacaaccaaaaaagatcccaaacctcaaaccacaaaaccaaaggaagtactcactaccaagcctacaggaaagccaaccatcaacaccactaaaacaaacatcagaactacactgctcacctccaacaccaaaggaaatccagaacacacaagtcaagaggaaaccctccactcaaccacctccgaaggctatctaagcccatcacaagtctatacaacatccggtcaagaggaaaccctccactcaaccacctccgaaggctatctaagcccatcacaagtctatacaacatccgagtacctatcacaatctctatcttcatccaacacaacaaaatgatag
>KU950570.1_Human_orthopneumovirus_strain_RSVA/Homo_sapiens/USA/TH_10130/2012_complete_genome
atgtccaaaaccaaggaccaacgcaccgccaagacactagaaaggacctgggacactctcaatcatctgttattcatatcatcgtgcttatacaagttaaatcttaaatctatagcacaaatcacattatctattttggcaatgataatctcaacctcacttataattgcagccatcatattcatagcctcggcaaaccacaaagtcacactaacaactgcaatcatacaagatgcaacgaaccagatcaagaacacaaccccaacataccacacccagaatccccagcttggaatcagcttctccaatctgtccggaactacatcacaatccaccaccatactagcttcaacaacaccaagtgctgagccaaccccacaatccacaacagtcaagatcaaaaacacaacaacaacccaaatattacctagcaaacccaccacaaaacaacgccaaaataaaccacaaaacaaacccaacaatgattttcactttgaagtgttcaattttgtaccctgcagcatatgcagcaacaatccaacctgctgggccatctgcaagagaatacc------aaacaaaaaacctggaaagaaaaccaccaccaagcccacaaaaaaaccaaccctcaagacaaccaaaaaagatcccaaacctcaaaccacaaaaccaaaggaagtactcactaccaagcctacaggaaagccaaccatcaacaccactaaaacaaacatcagaactacactgctcatctccaacaccaaaggaaatccagaacacacaagtcaagaggaaaccctccactcaaccacctccgaaggctatctaagcccatcacaagtctatacaacatctggtcaagaggaaaccttccactcaaccacctccgaaggctatctaagcccatcacaagtctatacaacatccgagtacctatcacaatctctatcttcatccaacacaacaaaatgatag
>KU950557.1_Human_orthopneumovirus_strain_RSVA/Homo_sapiens/USA/TH_10109/2012_complete_genome
atgtccaaaaccaaggaccaacgcaccgccaagacactagaaaggacctgggacactctcaatcatctgttattcatatcatcgtgcttatacaagttaaatcttaaatctatagcacaaatcacattatctattttggcaatgataatctcaacctcacttataattgcagccatcatattcatagcctcggcaaaccacaaagtcacactaacaactgcaatcatacaagatgcaacgaaccagatcaagaacacaaccccaacataccacacccagaatccccagcttggaatcagcctctccaatctgtccggaactacatcacaatccaccaccatactagcttcaacaacaccaagtgctgagccaaccccacaatccacaacagtcaagatcaaaaacacaacaacaacccaaatattacccagcaaacccaccacaaaacaacgccaaaataaaccacaaaacaaacccaacaatgattttcactttgaagtgttcaattttgtaccctgcagcatatgcagcaacaatccaacctgctgggccatctgcaagagaatacc------aaacaaaaaacctggaaagaaaaccaccaccaagcccacaaaaaaaccaaccctcaagacaaccaaaaaagatcccaaacctcaaaccacaaaaccaaaggaagtactcactaccaagcctacaggaaagccaaccatcaacaccactaaaacaaacatcagaactacactgctcatctccaacaccaaaggaaatccagaacacacaagtcaagaggaaaccctccactcaaccacctccgaaggctatctaagcccatcacaagtctatacaacatctggtcaagaggaaaccttccactcaaccacctccgaaggctatctaagcccatcacaagtctatacaacatccgagtacctatcacaatctctatcttcatccaacacaacaaaatgatag
>KU950664.1_Human_orthopneumovirus_strain_RSVA/Homo_sapiens/USA/TH_10110/2012_complete_genome
atgtccaaaaccaaggaccaacgcaccgccaagacactagaaaggacctgggacactctcaatcatctgttattcatatcatcgtgcttatacaagttaaatcttaaatctatagcacaaatcacattatctattttggcaatgataatctcaacctcacttataattgcagccatcatattcatagcctcggcaaaccacaaagtcacactaacaactgcaatcatacaagatgcaacgaaccagatcaagaacacaaccccaacatacctcacccagaatccccagcttggtatcagcttctccaatctgtccggaactacatcacaatccaccaccatactagcttcaacaacaccaagtgctgagccaaccccacaatccacaacagtcaagatcaaaaacacaacaacaacccaaatattacctagcaaacccaccacaaaacaacgccaaaataaaccacaaaacaaacccaacaatgattttcactttgaagtgttcaattttgtaccctgcagcatatgcagcaacaatccaacctgctgggccatctgcaagagaatacc------aaacaaaaaacctggaaagaaaaccaccaccaagcccacaaaaaaaccaaccctcaagacaaccaaaaaagatcccaaacctcaaaccacaaaaccaaaggaagtactcactaccaagcctacaggaaagccaaccatcaacaccactaaaacaaacatcagaactacactgctcatctccaacaccaaaggaaatccagaacacacaagtcaagaggaaaccctccactcaaccacctccgaaggctatctaagcccatcacaagtctatacaacatccggtcaagaggaaaccttccactcaaccacctccgaaggctatctaagcccatcacaagtctatacaacatccgagtacctatcacaatctctatcttcatccaacacaacaaaatgatag
>KJ672449.1_Human_respiratory_syncytial_virus_strain_RSVA/Homo_sapiens/USA/LA2_28/2012_complete_genome
atgtccaaaaccaaggaccaacgcaccgccaagacactagaaaggacctgggacactctcaatcatctgttattcatatcatcgtgcttatacaagttaaatcttaaatctatagcacaaatcacattatctattttggcaatgataatctcaacctcacttataattgcagccatcatattcatagcctcggcaaaccacaaagtcacactaacaactgcaatcatacaagatgcaacgaaccagatcaagaacacaaccccaacatacctcacccagaatccccagcttgaaatcagcttctccaatctgtccggaactacatcacaatccaccaccatactagcttcaacaacaccaagtgctgagccaaccccacaatccacaacagtcaagatcaaaaacacaacaacaacccaaatattacctagcaaacccaccacaaaacaacgccaaaataaaccacaaaacaaacccaacaatgattttcactttgaagtgttcaattttgtaccctgcagcatatgcagcaacaatccaacctgctgggccatctgcaagagaatacc------aaacaaaaaacctggaaagaaaaccaccaccaagcccacaaaaaaaccaaccctcaagacaaccaaaaaagatcccaaacctcaaaccacaaaaccaaaggaagtactcactaccaagcctacaggaaagccaaccatcaacaccactaaaacaaacatcagaactacactgctcatctccaacaccaaaggaaatccagaacacacaagtcaagaggaaaccctccactcaaccacctccgaaggctatctaagcccatcacaagtctatacaacatccggtcaagaggaaaccttccactcaaccacctccgaaggctatctaagcccatcacaagtctatacaacatccgagtacctatcacaatctctatcttcatccaacacaacaaaatgatag
>KU950550.1_Human_orthopneumovirus_strain_RSVA/Homo_sapiens/USA/TH_10287/2012_complete_genome
atgtccaaaaccaaggaccaacgcaccgccaagacactagaaaggacctgggacactctcaatcatctgttattcatatcatcgtgcttatacaagttaaatcttaaatctatagcacaaatcacattatctattttggcaatgataatctcaacctcacttataattgcagccatcatattcatagcctcggcaaaccacaaagtcacactaacaactgcaatcatacaagatgcaacgaaccagatcaagaacacaaccccaacatacctcacccagaatccccagcttggaatcagcttctccaatctgtccggaactacatcacaatccaccaccatactagcttcaacaacaccaagtgctgagccaaccccacaatccacaacagtcaagatcaaaaacacaacaacaacccaaatattacctagcaaacccaccacaaaacaacgccaaaataaaccacaaaacaaacccaacaatgattttcactttgaagtgttcaattttgtaccctgcagcatatgcagcaacaatccaacctgctgggccatctgcaagagaatacc------aaacaaaaaacctggaaagaaaaccaccaccaagcccacaaaaaaaccaaccctcaagacaaccaaaaaagatcccaaacctcaaaccacaaaaccaaaggaagtactcactaccaagcctacaggaaagccaaccatcaacaccactaaaacaaacatcagaactacactgctcatctccaacaccaaaggaaatccagaacacacaagtcaagaggaaaccctccactcaaccacctccgaaggctatctaagcccatcacaagtctatacaacatccggtcaagaggaaaccttccactcaaccacctccgaaggctatctaagcccatcacaagtctatacaacatccgagtacctatcacaatctctatcttcatccaacacaacaaaatgatag
>KJ672432.1_Human_respiratory_syncytial_virus_strain_RSVA/Homo_sapiens/USA/LA2_72/2013_complete_genome
atgtccaaaaccaaggaccaacgcaccgccaagacactagaaaggacctgggacactctcaatcatctattattcatatcatcgtgcttatacaagttaaatcttaaatctatagcacaaatcacattatctattttggcaatgataatctcaacctcacttataattgcagccatcatattcatagcctcggcaaaccacaaagtcacactaacaactgcaatcatacaagatgcaacgaaccagatcaagaacacaaccccaacatacctcacccagaatccccagcttggaatcagcttctccaatctgtccggaactacatcacaatccaccaccataccagcttcaacaacaccaagtgctgagtcaaccccacaatccacaacagtcaagatcaaaaacacaacaacaacccaaatattacctagcaaacccaccacaaaacaacgccaaaataaaccacaaaacaaacccaacaatgattttcactttgaagtgttcaattttgtaccctgcagcatatgcagcaacaatccaacctgctgggccatctgcaagagaatacc------aaacaaaaaacctggaaagaaaaccaccaccaagcccacaaaaaaaccaaccctcaagacaaccaaaaaagatcccaaacctcaaaccacaaaaccaaaagaagtactcactaccaagcctacaggaaagccaaccatcaacaccactaaaacaaacatcagaactacactgctcacctccaacaccaaaggaaatccagaacacacaagtcaagaggaaaccctccactcaaccacctccgaaggctatctaagcccatcacaagtctatacaacatccggtcaagaggaaaccctccactcaaccacctccgaaggctatctaagcccatcacaagtctatacaacatccgagtacctatcacaatctctatcttcatccaacacaacaaaatgatag
>KJ672448.1_Human_respiratory_syncytial_virus_strain_RSVA/Homo_sapiens/USA/LA2_74/2013_complete_genome
atgtccaaaaccaaggaccaacgcaccgccaagacactagaaaggacctgggacactctcaatcatctattattcatatcatcgtgcttatacaagttaaatcttaaatctatagcacaaatcacattatctattttggcaatgataatctcaacctcacttataattgcagccatcatattcatagcctcggcaaaccacaaagtcacactaacaactgcaatcatacaagatgcaacgaaccagatcaagaacacaaccccaacatacctcacccagaatccccagcttggaatcagcttctccaatctgtccggaactacatcacaatccaccaccataccagcttcaacaacaccaagtgctgagtcaaccccacaatccacaacagtcaagatcaaaaacacaacaacaacccaaatattacctagcaaacccaccacaaaacaacgccaaaataaaccacaaaacaaacccaacaatgattttcactttgaagtgttcaattttgtaccctgcagcatatgcagcaacaatccaacctgctgggccatctgcaagagaatacc------aaacaaaaaacctggaaagaaaaccaccaccaagcccacaaaaaaaccaaccctcaagacaaccaaaaaagatcccaaacctcaaaccacaaaaccaaaagaagtactcactaccaagcctacaggaaagccaaccatcaacaccactaaaacaaacatcagaactacactgctcacctccaacaccaaaggaaatccagaacacacaagtcaagaggaaaccctccactcaaccacctccgaaggctatctaagcccatcacaagtctatacaacatccggtcaagaggaaaccctccactcaaccacctccgaaggctatctaagcccatcacaagtctatacaacatccgagtacctatcacaatctctatcttcatccaacacaacaaaatgatag
>KX894806.1_Human_orthopneumovirus_strain_RSVA/Homo_sapiens/USA/LA2_00074P/2013_complete_genome
atgtccaaaaccaaggaccaacgcaccgccaagacactagaaaggacctgggacactctcaatcatctattattcatatcatcgtgcttatacaagttaaatcttaaatctatagcacaaatcacattatctattttggcaatgataatctcaacctcacttataattgcagccatcatattcatagcctcggcaaaccacaaagtcacactaacaactgcaatcatacaagatgcaacgaaccagatcaagaacacaaccccaacatacctcacccagaatccccagcttggaatcagcttctccaatctgtccggaactacatcacaatccaccaccataccagcttcaacaacaccaagtgctgagtcaaccccacaatccacaacagtcaagatcaaaaacacaacaacaacccaaatattacctagcaaacccaccacaaaacaacgccaaaataaaccacaaaacaaacccaacaatgattttcactttgaagtgttcaattttgtaccctgcagcatatgcagcaacaatccaacctgctgggccatctgcaagagaatacc------aaacaaaaaacctggaaagaaaaccaccaccaagcccacaaaaaaaccaaccctcaagacaaccaaaaaagatcccaaacctcaaaccacaaaaccaaaagaagtactcactaccaagcctacaggaaagccaaccatcaacaccactaaaacaaacatcagaactacactgctcacctccaacaccaaaggaaatccagaacacacaagtcaagaggaaaccctccactcaaccacctccgaaggctatctaagcccatcacaagtctatacaacatccggtcaagaggaaaccctccactcaaccacctccgaaggctatctaagcccatcacaagtctatacaacatccgagtacctatcacaatctctatcttcatccaacacaacaaaatgatag
>KU950531.1_Human_orthopneumovirus_strain_RSVA/Homo_sapiens/USA/TH_10523/2013_complete_genome
atgtccaaaaccaaggaccaacgcaccgccaagacactagaaaggacctgggacactctcaatcatctattattcatatcatcgtgcttatacaagttaaatcttaaatctatagcacaaatcacattatctattttggcaatgataatctcaacctcactcataattgcagccatcatattcatagcctcggcaaaccacaaagtcacaccaacaactgcaatcatacaagatgcaacgaaccagatcaagaacacaaccccaacatacctcacccagaatccccagcttggaatcagcttctccaatctgtccggaactacatcacaatccaccaccatactagcttcaacaacaccaagtgctgagtcaaccctacaattcacaacagtcaagatcaaaaacacaacaacaacccaaatattacctagcaaacccaccacaaaacaacgccaaaacaaaccacaaaacaaacccaacaatgattttcactttgaagtgttcaattttgtaccctgcagcatatgcagcaacaatccaacctgctgggccatctgcaagagaatacc------aaacaaaaaacctggaaagaaaaccaccaccaagcccacaaaaaaaccaaccctcaagacaaccaaaaaagatcccaaacctcaaaccacaaaaccaaaggaagtactcactaccaagcctacaggaaagccaaccatcaacaccactaaaacaaacatcagaactacactgctcacctccaacaccaaaggaaatccagaacacacaagtcaagaggaaaccctccactcaaccacctccgaaggctatctaagcccatcacaagtctatacaacatccggtcaagaggaaaccctccactcaaccacctccgaaggctatccaagcccatcacaagtctatacaacatccgagtacctatcacaatctctatcttcatccaacacaacaaaatgatag
>KX655626.1_Human_orthopneumovirus_strain_RSVA/Homo_sapiens/JOR/D3721/2013_complete_genome
atgtccaaaaccaaggaccaacgcaccgccaagacactagaaaggacctgggacactctcaatcatctgttattcatatcatcgtgcttatacaagttaaatcttaaatctatagcacaaatcacattatctattttggcaatgataatctcaacctcacttataattgcagccatcatattcatagcctcggcaaaccacaaagtcacactaacaactgcaatcatacaagatgcaacgaaccagatcaagaacacaaccccaacatacctcacccagaatccccagcttggaatcagcttctccaatctgtccggaactacatcacaatccaccaccatactagcttcaacaacaccaagtgatgagtcaaccccacaatccacaacagtcaagatcaaaaacacaacaacaacccaaatattacctagcaaacccaccacaaaacaacgccaaaataaaccacaaaacaaacccaacaatgattttcactttgaagtgttcaattttgtaccctgcagcatatgcagcaacaatccaacctgctgggccatctgcaagagaatacc------aaacaaaaaacctggaaagaaaaccaccaccaagcccacaaaaaaaccaaccctcaagacaaccaaaaaagatcccaaacctcaaaccacaaaaccaaaggaagtactcactaccaagcctacaggaaagccaaccatcaacactactaaaacaaacatcagaactacactgctcacctccaacaccaaaggaaatccagaacacacaagtcaagaggaaaccctccactcaaccacctccgaaggctatctaagcccatcacaagtctatacaacatccggtcaagaggaaaccctccactcaaccacctccgaaggctatctaagcccatcacaagtctatacaacatccgagtacctatcacaatctctatcttcatccaacacaacaaaatgatag
>MN078117.1_UNVERIFIED:_Human_orthopneumovirus_strain_GH320229/USA/2012_cRNA_sequence
atgtccaaaaccaaggaccaacgcaccgccaagacactagaaaggacctgggacactctcaatcatctgttattcatatcatcgtgcttatacaagttaaatcttaaatctatagcacaaatcacattatctattttggcaatgataatctcaacctcacttataattgcagccatcatattcatagcctcggcaaaccacaaagtcacactaacaactgcaatcatacaagatgcaacgaaccagatcaagaacacaaccccaacatacctcacccagaatccccagcttggaatcagcttctccaatctgtccggaactacatcacaatccaccaccatactagcttcaacaacaccaagtgatgagtcaaccccacaatccacaacagtcaagatcaaaaacacaacaacaacccaaatattacctagcaaacccaccacaaaacaacgccaaaataaaccacaaaacaaacccaacaatgattttcactttgaagtgttcaattttgtaccctgcagcatatgcagcaacaatccaacctgctgggccatctgcaagagaatacc------aaacaaaaaacctggaaagaaaaccaccaccaagcccacaaaaaaaccaaccctcaagacaaccaaaaaagatcccaaacctcaaaccacaaaaccaaaggaagtactcaccaccaagcccacaggaaagccaaccatcaacactactaaaacaaacattctacctacactgatcacctccaacaccaaaggaaatccagaacacacaagtcaagaggaaaccctccactcaaccacctccgaaggccatccaagcccatcacaagtctacacaacatccggtcaagaggaaaccctccactcaaccacctccgaaggctatccaagcccatcacaagtctatacaacatccgagtacctatcacaatctccatcttcatccaacacaacaaaatgatag
>MF614946.1_Human_respiratory_syncytial_virus_A_isolate_BJ/40180_complete_genome
atgtccaaaaccaaggaccaacgcaccgccaagacactagaaaggacctgggacactctcaatcatctattattcatatcatcgtgcttatacaagttaaatcttaaatctatagcacaaatcacattatctattttggcaatgataatctcaacctcacttataattgcagccatcatattcatagcctcggcaaaccacaaagtcacactaacaactgcaatcatacaagatgcaacgaaccagatcaagaacacaacctcaacatacctcacccagaatccccagcttggaatcagcttctccaatctgtccggaactacatcacaatccaccaccataccagcttcaacaacaccaagtgctgagtcaaccccacaatccacaacagtcaagatcaaaaacacaacaacaacccaaatattacctagcaaacccaccacaaaacaacgccaaaacaaaccacaaaacaaacccaacaatgattttcactttgaagtgttcaattttgtaccctgcagcatatgcagcaacaatccaacctgctgggccatctgcaagagaatacc------aaacaaaaaacctggaaagaaaaccaccaccaagcccacaaaaaaaccaaccctcaagacaaccaaaaaagatcccaaacctcaaaccacaaaaccaaaggaagtactcactaccaagcctacaggaaagccaaccatcaacaccactaaaacaaacataagaactacactgctcacctccaacaccaaaggaaatccagaacacacaagtcaagaggaaaccctccactcaaccacctccgaaggctatctaagcccatcacaagtctatacaacatccggtcaagaggaaaccctccactcaaccacctccgaaggctatctaagcccatcacaagtctatacaacatccaagtacctatcacaatctctatcttcatccaacacaacaaaatgatag
>OK649682.1_Human_respiratory_syncytial_virus_A_strain_HRSV/A/Texas.USA/121301033/2012_complete_genome
atgtccaaaaccaaggaccaacgcaccgccaagacactagaaaggacctgggacactctcaatcatctattattcatatcatcgtgcttatacaagttaaatcttaaatctatagcacaaatcacattatctattttggcaatgataatctcaacctcacttataattgcagccatcatattcatagcctcggcaaaccacaaagtcacactaacaactgcaatcatacaagatgcaacgaaccagatcaagaacacaaccccaacatacctcacccagaatccccagcttggaatcagcttctccaatctgtccggaactacatcacaatccaccaccatactagcttcaacaacaccaagtgctgagtcaaccccacaatccacaacagtcaagatcaaaaacacaacaacaacccaaatattacctagcaaacccaccacaaaacaacgccaaaataaaccacaaaacaaacccaacaatgattttcactttgaagtgttcaattttgtaccctgcagcatatgcagcaacaatccaacctgctgggccatctgcaagagaatacc------aaacaaaaaacctggaaagaaaaccaccaccaagcccacaaaaaaaccaaccctcaatacaaccaaaaaagatcccaaacctcaaaccacaaaaccaaaggaagtactcactaccaagcctacaggaaagccaaccatcaacaccactaaaacaaacatcagaactacactgctcacctccaacaccaaaggaaatccagaacacacaagtcaagaggaaaccctccactcaaccacctccgaaggctatccaagcccatcacaagtctatacaacatccggtcaagaggaaaccctccactcaaccacctccgaaggctatccaagcccatcacaagtccatacaacatccgagtacctatcacaatctctatcttcatccaacacaacaaaatggtag
>KM042390.1_Human_respiratory_syncytial_virus_strain_RSVA/Homo_sapiens/USA/LA2_94/2013_complete_genome
atgtccaaaaccaaggaccaacgcaccgccaagacactagaaaggacctgggacactctcaatcatctattattcatatcatcgtgcttatacaagttaaatcttaaatctatagcacaaatcacattatctattttggcaatgataatctcaacctcacttataattgcagccatcatattcatagcctcggcaaaccacaaagtcacactaacaactgcaatcatacaagatgcaacgaaccagatcaagaacacaaccccaacatacctcacccagaatccccagcttggaatcagcttctccaatctgtccggaactacatcacaatccaccaccatactagcttcaacaacaccaagtgctgagtcaaccccacaatccacaacagtcaagatcaaaaacacaacaacaacccaaatattacctagcaaacccaccacaaaacaacgccaaaataaaccacaaaacaaacccaacaatgattttcactttgaagtgttcaattttgtaccctgcagcatatgcagcaacaatccaacctgctgggccatctgcaagagaatacc------aaacaaaaaacctggaaagaaaaccaccaccaagcccacaaaaaaaccaaccctcaatacaaccaaaaaagatcccaaacctcaaaccacaaaaccaaaggaagtactcactaccaagcctacaggaaagccaaccatcaacaccactagaacaaacatcagaactacactgctcacctccaacaccaaaggaaatccagaacacacaagtcaagaggaaaccctccactcaaccacctccgaaggctatccaagcccatcacaagtctatacaacatccggtcaagaggaaaccctccactcaaccacctccgaaggctatccaagcccatcacaagtccatacaacatccgagtacctatcacaatctctatcttcatccaacacaacaaaatgatag
>KJ672475.1_Human_respiratory_syncytial_virus_strain_RSVA/Homo_sapiens/USA/LA2_17/2013_complete_genome
atgtccaaaaccaaggaccaacgcaccgccaagacactagaaaggacctgggacactctcaatcatctattattcatatcatcgtgcttatacaagttaaatcttaaatctatagcacaaatcacattatctattttggcaatgataatctcaacctcacttataattgcagccatcatattcatagcctcggcaaaccacaaagtcacactaacaactgcaatcatacaagatgcaacgaaccagatcaagaacacaaccccaacatacctcacccagaatccccagcttggaatcagcttctccaatctgtccggaactacatcacaatccaccaccatactagcttcaacaacaccaagtgctgagtcaaccccacaatccacaacagtcaagatcaaaaacacaacaacaacccaaatattacctagcaaacccaccacaaaacaacgccaaaataaaccacaaaacaaacccaacaatgattttcactttgaagtgttcaattttgtaccctgcagcatatgcagcaacaatccaacctgctgggccatctgcaagagaatacc------aaacaaaaaacctggaaagaaaaccaccaccaagcccacaaaaaaaccaaccctcaagacaaccaaaaaagatcccaaacctcaaaccacaaaaccaaaggaagtactcactaccaagcctacaggaaagccaaccatcaacaccactaaaacaaacatcagaactacactgctcacctccaacaccaaaggaaatccagaacacacaagtcaagaggaagccctccactcaaccacctccgaaggctatccaagcccatcacaagtctatacaacatccggtcaagaggaaaccctccactcaaccacctccgaaggctatccaagcccatcacaagtccatacaacatccgagtacctatcacaatctctatcttcatccaacacaacaaaatgatag
>KJ672469.1_Human_respiratory_syncytial_virus_strain_RSVA/Homo_sapiens/USA/LA2_44/2013_complete_genome
atgtccaaaaccaaggaccaacgcaccgccaagacactagaaaggacctgggacactctcaatcatctattattcatatcatcgtgcttatacaagttaaatcttaaatctatagcacaaatcacattatctattttggcaatggtaatctcaacctcacttataattgcagccatcatattcatagcctcggcaaaccacaaagtcacactaacaactgcaatcatacaagatgcaacgaaccagatcaagaacacaaccccaacatacctcacccagaatccccagcttggaatcagcttctccaatctgtccggaactacatcacaatccaccaccatactagcttcaacaacaccaagtgctgagtcaaccccacaatccacaacagtcaagatcaaaaacacaacaacaacccaaatattacctagcgaacccaccacaaaacaacgccaaaataaaccacaaaacaaacccaacaatgattttcactttgaagtgttcaattttgtaccctgcagcatatgcagcaacaatccaacctgctgggccatctgcaagagaatacc------aaacaaaaaacctggaaagaaaaccaccaccaagcccacaaaaaaaccaaccctcaagacaaccaaaaaagatcccaaacctcaaaccacaaaaccaaaggaagtactcactaccaagcctacaggaaagccaaccatcaacaccactaaaacaaacatcagaactacactgctcacctccaataccaaaggaaatccagaacacacaagtcaagaggaaaccctccactcaaccacctccgaaggctatccaagcccatcacaagtctatacaacatccggtcaagaggaaaccctccactcaaccacctccgaaggctatccaagcccatcacaagtccatacaacatccgagtacctatcacaatctctatcttcatccaacacaacaaaatgatag
>KM042388.1_Human_respiratory_syncytial_virus_strain_RSVA/Homo_sapiens/USA/LA2_98/2013_complete_genome
atgtccaaaaccaaggaccaacgcaccgccaagacactagaaaggacctgggacactctcaatcatctattattcatatcatcgtgcttatacaagttaaatcttaaatctatagcacaaatcacattatctattttggcaatgataatctcaacctcacttataattgcagccatcatattcatagcctcggcaaaccacaaagtcacactaacaactgcaatcatacaagatgcaacgaaccagatcaagaacacaaccccaacatacctcacccagaatccccagcttggaatcagcttctccaatctgtccggaactacatcacaatccaccaccatactagcttcaacaacaccaagtgctgagtcaaccccacaatccacaacagtcaagatcaaaaacacaacaacaacccaaatattacctagcgaacccaccacaaaacaacgccaaaataaaccacaaaacaaacccaacaatgattttcactttgaagtgttcaattttgtaccctgcagcatatgcagcaacaatccaacctgctgggccatctgcaagagaatacc------aaacaaaaaacctggaaagaaaaccaccaccaagcccacaaaaaaaccaaccctcaagacaaccaaaaaagatcccaaacctcaaaccacaaaaccaaaggaagtactcactaccaagcctacaggaaagccaaccatcaacaccactaaaacaaacatcagaactacactgctcacctccaataccaaaggaaatccagaacacacaagtcaagaggaaaccctccactcaaccacctccgaaggctatccaagcccatcacaagtctatacaacatccggtcaagaggaaaccctccactcaaccacctccgaaggctatccaagcccatcacaagtccatacaacatccgagtacctatcacaatctctatcttcatccaacacaacaaaatgatag
>KU950509.1_Human_orthopneumovirus_strain_RSVA/Homo_sapiens/USA/TH_10221/2012_complete_genome
atgtccaaaaccaaggaccaacgcaccgccaagacactagaaaggacctgggacactctcaatcatctattattcatatcatcgtgcttatacaagttaaatcttaaatctatagcacaaatcacattatctattttggcaatgataatctcaacctcacttataattgcagccatcatattcatagcctcggcaaaccacaaagtcacactaacaactgcaatcatacaagatgcaacgaaccagatcaagaacacaaccccaacatacctcacccagaatccccagcttggaatcagcttctccaatctgtccggaactacatcacaatccaccaccatactagcttcaacaacaccaagtgctgagtcaaccccacaatccacaacaatcaagatcaaaaacacaacaacaacccaaatattacctagcaaacccaccacaaaacaacgccaaaataaaccacaaaacaaacccaacaatgattttcactttgaagtgttcaattttgtaccctgcagcatatgcagcaacaatccaacctgctgggccatctgcaagagaatacc------aaacaaaaaacctggaaagaaaaccaccaccaagcccacaaaaaaaccaaccctcaagacaaccaaaaaagatcccaaacctcaaaccacaaaaccaaaggaagtactcactaccaagcctacaggaaggctaaccatcaacaccactaaaacaaacatcagaactacactgctcacctccaacaccaaaggaaatccagaacacacaagtcaagaggaaaccctccactcaaccacctccgaaggctatccaagcccatcacaagtctatactacatccggtcaagaggaaaccctccactcaaccaccttcgaaggctatccaagcccatcacaagtccatacaacatccgagtacccatcacaatctctatcttcatccaacacaacaaaatgatag
>KU950511.1_Human_orthopneumovirus_strain_RSVA/Homo_sapiens/USA/TH_10218/2012_complete_genome
atgtccaaaaccaaggaccaacgcaccgccaagacactagaaaggacctgggacactctcaatcatctattattcatatcatcgtgcttatacaagttaaatcttaaatctatagcacaaatcacattatctattttggcaatgataatctcaacctcacttataattgcagccatcatattcatagcctcggcaaaccacaaagtcacactaacaactgcaatcatacaagatgcaacgaaccagatcaagaacacaaccccaacatacctcacccagaatccccagcttggaatcagcttctccaatctgtccggaactacatcacaatccaccaccatactagcttcaacaacaccaagtgctgagtcaaccccacaatccacaacaatcaagatcaaaaacacaacaacaacccaaatattacctagcaaacccaccacaaaacaacgccaaaataaaccacaaaacaaacccaacaatgattttcactttgaagtgttcaattttgtaccctgcagcatatgcagcaacaatccaacctgctgggccatctgcaagagaatacc------aaacaaaaaacctggaaagaaaaccaccaccaagcccacaaaaaaaccaaccctcaagacaaccaaaaaagatcccaaacctcaaaccacaaaaccaaaggaagtactcactaccaagcctacaggaaggccaaccatcaacaccactaaaacaaacatcagaactacactgctcacctccaacaccaaaggaaatccagaacacacaagtcaagaggaaaccctccactcaaccacctccgaaggctatccaagcccatcacaagtctatactacatccggtcaagaggaaaccctccactcaaccaccttcgaaggctatccaagcccatcacaagtccatacaacatccgagtacccatcacaatctctatcttcatccaacacaacaaaatgatag
>KU950660.1_Human_orthopneumovirus_strain_RSVA/Homo_sapiens/USA/TH_10255/2012_complete_genome
atgtccaaaaccaaggaccaacgcaccgccaagacactagaaaggacctgggacactctcaatcatctattattcatatcatcgtgcttatacaagttaaatcttaaatctatagcacaaatcacattatctattttggcaatgataatctcaacctcacttataattgcagccatcatattcatagcctcggcaaaccacaaagtcacactaacaactgcaatcatacaagatgcaacgaaccagatcaagaacacaaccccaacatacctcacccagaatccccagcttggaatcagcttctccaatctgtccggaactacatcacaatccaccaccatactagcttcaacaacaccaagtgctgagtcaaccccacaatccacaacaatcaagatcaaaaacacaacaacaacccaaatattacctagcaaacccaccacaaaacaacgccaaaataaaccacaaaacaaacccaacaatgattttcactttgaagtgttcaattttgtaccctgcagcatatgcagcaacaatccaacctgctgggccatctgcaagagaatacc------aaacaaaaaacctggaaagaaaaccaccaccaagcccacaaaaaaaccaaccctcaagacaaccaaaaaagatcccaaacctcaaaccacaaaaccaaaggaagtactcactaccaagcctacaggaaggccaaccatcaacaccactaaaacaaacatcagaactacactgctcacctccaacaccaaaggaaatccagaacacacaagtcaagaggaaaccctccactcaaccacctccgaaggctatccaagcccatcacaagtctatactacatccggtcaagaggaaaccctccactcaaccaccttcgaaggctatccaagcccatcacaagtccatacaacatccgagtacccatcacaatctctatcttcatccaacacaacaaaatgatag
>KU950674.1_Human_orthopneumovirus_strain_RSVA/Homo_sapiens/USA/TH_10311/2012_complete_genome
atgtccaaaaccaaggaccaacgcaccgccaagacactagaaaggacctgggacactctcaatcatctattattcatatcatcgtgcttatacaagttaaatcttaaatctatagcacaaatcacattatctattttggcaatgataatctcaacctcacttataattgcagccatcatattcatagcctcggcaaaccacaaagtcacactaacaactgcaatcatacaagatgcaacgaaccagatcaagaacacaaccccaacatacctcacccagaatccccagcttggaatcagcttctccaatctgtccggaactacatcacaatccaccaccatactagcttcaacaacaccaagtgctgagtcaaccccacaatccacaacaatcaagatcaaaaacacaacaacaacccaaatattacctagcaaacccaccacaaaacaacgccaaaataaaccacaaaacaaacccaacaatgattttcactttgaagtgttcaattttgtaccctgcagcatatgcagcaacaatccaacctgctgggccatctgcaagagaatacc------aaacaaaaaacctggaaagaaaaccaccaccaagcccacaaaaaaaccaaccctcaagacaaccaaaaaagatcccaaacctcaaaccacaaaaccaaaggaagtactcactaccaagcctacaggaaggccaaccatcaacaccactaaaacaaacatcagaactacactgctcacctccaacaccaaaggaaatccagaacacacaagtcaagaggaaaccctccactcaaccacctccgaaggctatccaagcccatcacaagtctatactacatccggtcaagaggaaaccctccactcaaccaccttcgaaggctatccaagcccatcacaagtccatacaacatccgagtacccatcacaatctctatcttcatccaacacaacaaaatgatag
>KU950680.1_Human_orthopneumovirus_strain_RSVA/Homo_sapiens/USA/TH_10195/2012_complete_genome
atgtccaaaaccaaggaccaacgcaccgccaagacactagaaaggacctgggacactctcaatcatctattattcatatcatcgtgcttatacaagttaaatcttaaatctatagcacaaatcacattatctattttggcaatgataatctcaacctcacttataattgcagccatcatattcatagcctcggcaaaccacaaagtcacactaacaactgcaatcatacaagatgcaacgaaccagatcaagaacacaaccccaacatacctcacccagaatccccagcttggaatcagcttctccaatctgttcggaactacatcacaatccaccaccatactagcttcaacaacaccaagtgctgagtcaaccccacaatccacaacaatcaagatcaaaaacacaacaacaacccaaatattacctagcaaacccaccacaaaacaacgccaaaataaaccacaaaacaaacccaacaatgattttcactttgaagtgttcaattttgtaccctgcagcatatgcagcaacaatccaacctgctgggccatctgcaagagaatacc------aaacaaaaaacctggaaagaaaaccaccaccaagcccacaaaaaaaccaaccctcaagacaaccaaaaaagatcccaaacctcaaaccacaaaaccaaaggaagtactcactaccaagcctacaggaaggccaaccatcaacaccactaaaacaaacatcagaactacactgctcacctccaacaccaaaggaaatccagaacacacaagtcaagaggaaaccctccactcaaccacctccgaaggctatccaagcccatcacaagtctatactacatccggtcaagaggaaaccctccactcaaccaccttcgaaggctatccaagcccatcacaagtccatacaacatccgagtacccatcacaatctctatcttcatccaacacaacaaaatgatag
>KU950485.1_Human_orthopneumovirus_strain_RSVA/Homo_sapiens/USA/TH_10210/2012_complete_genome
atgtccaaaaccaaggaccaacgcaccgccaagacactagaaaggacctgggacactctcaatcatctattattcatatcatcgtgcttatacaagttaaatcttaaatctatagcacaaatcacattatctattttggcaatgataatctcaacctcacttataattgcagccatcatattcatagcctcggcaaaccacaaagtcacactaacaactgcaatcatacaagatgcaacgaaccagatcaagaacacaaccccaacatacctcacccagaatccccagcttggaatcagcttctccaatctgtccggaactacatcacaatccaccaccatactagcttcaacaacaccaagtgctgagtcaaccccacaatccacaacaatcaagatcaaaaacacaacaacaacccaaatattacctagcaaacccaccacaaaacaacgccaaaataaaccacaaaacaaacccaacaatgattttcactttgaagtgttcaattttgtaccctgcagcatatgcagcaacaatccaacctgctgggccatctgcaagagaatacc------aaacaaaaaacctggaaagaaaaccaccaccaagcccacaaaaaaaccaaccctcaagacaaccaaaaaagatcccaaacctcaaaccacaaaaccaaaggaagtactcactaccaagcctacaggaaggccaaccatcaacaccactaaaacaaacatcagaactacactgctcacctccaacaccaaaggaaatccagaacacacaagtcaagaggaaaccctccactcaaccacctccgaaggctatccaagcccatcacaagtctatactacatccggtcaagaggaaaccctccactcaaccaccttcgaaggctatccaagcccatcacaagtccatacaacatccgagtacccatcacaatctctatcttcatccaacacaacaaaatgatag
>KU950572.1_Human_orthopneumovirus_strain_RSVA/Homo_sapiens/USA/TH_10209/2012_complete_genome
atgtccaaaaccaaggaccaacgcaccgccaagacactagaaaggacctgggacactctcaatcatctattattcatatcatcgtgcttatacaagttaaatcttaaatctatagcacaaatcacattatctattttggcaatgataatctcaacctcacttataattgcagccatcatattcctagcctcggcaaaccacaaagtcacactaacaactgcaatcatacaagatgcaacgaaccagatcaagaacacaaccccaacatacctcacccagaatccccagcttggaatcagcttctccaatctgtccggaactacatcacaatccaccaccatactagcttcaacaacaccaagtgctgagtcaaccccacaatccacaacaatcaagatcaaaaacacaacaacaacccaaatattacctagcaaacccaccacaaaacaacgccaaaataaaccacaaaacaaacccaacaatgattttcactttgaagtgttcaattttgtaccctgcagcatatgcagcaacaatccaacctgctgggccatctgcaagagaatacc------aaacaaaaaacctggaaagaaaaccaccaccaagcccacaaaaaaaccaaccctcaagacaaccaaaaaagatcccaaacctcaaaccacaaaaccaaaggaagtactcactaccaagcctacaggaaggccaaccatcaacaccactaaaacaaacatcagaactacactgctcacctccaacaccaaaggaaatccagaacacacaagtcaagaggaaaccctccactcaaccacctccgaaggctatccaagcccatcacaagtctatactacatccggtcaagaggaaaccctccactcaaccaccttcgaaggctatccaagcccatcacaagtccatacaacatccgagtacccatcacaatctctatcttcatccaacacaacaaaatgatag
>KX894804.1_Human_orthopneumovirus_strain_RSVA/Homo_sapiens/USA/TH_10255P/2013_complete_genome
atgtccaaaaccaaggaccaacgcaccgccaagacactagaaaggacctgggacactctcaatcatctattattcatatcatcgtgcttatacaagttaaatcttaaatctatagcacaaatcacattatctattttggcaatgataatctcaacctcacttataattgcagccatcatattcatagcctcggcaaaccacaaagtcacactaacaactgcaatcatacaagatgcaacgaaccagatcaagaacacaaccccaacatacctcacccagaatccccagcttggaatcagcttctccaatctgtccggaactacatcacaatccaccaccatactagcttcaacaacaccaagtgctgagtcaaccccacaatccacaacaatcaagatcaaaaacacaacaacaacccaaatattacctagcaaacccaccacaaaacaacgccaaaataaaccacaaaacaaacccaacaatgattttcactttgaagtgttcaattttgtaccctgcagcatatgcagcaacaatccaacctgctgggccatctgcaagagaatacc------aaacaaaaaacctggaaagaaaaccaccaccaagcccacaaaaaaaccaaccctcaagacaaccaaaaaagatcccaaacctcaaaccacaaaaccaaaggaagtactcactaccaagcctacaggaaggccaaccatcaacaccactaaaacaaacatcagaactacactgctcacctccaacaccaaaggaaatccagaacacacaagtcaagaggaaaccctccactcaaccacctccgaaggctatccaagcccatcacaagtctatactacatccggtcaagaggaaaccctccactcaaccaccttcgaaggctatccaagcccatcacaagtccatacaacatccgagtacccatcacaatctctatcttcatccaacacaacaaaatgatag
>KJ672451.1_Human_respiratory_syncytial_virus_strain_RSVA/Homo_sapiens/USA/LA2_103/2012_complete_genome
atgtccaaaaccaaggaccaacgcaccgccaagacactagaaaggacctgggacactctcaatcatctattattcatatcatcgtgcttatacaagttaaatcttaaatctatagcacaaatcacattatctattttggcaatgataatctcaacctcacttataattgcagccatcatattcatagcctcggcaaaccacaaagtcacactaacaactgcaatcatacaagatgcaacgaaccagatcaagaacacaaccccaacatacctcacccagaatccccagcttggaatcagcttctccaatctgtccggaactacatcacaatccaccaccatactagcttcaacaacaccaagtgctgagtcaaccccacaatccacaacaatcaagatcaaaaacacaacaacaacccaaatattacctagcaaacccaccacaaaacaacgccaaaataaaccacaaaacaaacccaacaatgattttcactttgaagtgttcaattttgtaccctgcagcatatgcagcaacaatccaacctgctgggccatctgcaagagaatacc------aaacaaaaaacctggaaagaaaaccaccaccaagcccacaaaaaaaccaaccctcaagacaaccaaaaaagatcccaaacctcaaaccacaaaaccaaaggaagtactcactaccaagcctacaggaaggccaaccatcaacaccactaaaacaaacatcagaactacactgctcacctccaacaccaaaggaaatccagaacacacaagtcaagaggaaaccctccactcaaccacctccgaaggctatccaagcccatcacaagtctatactacatccggtcaagaggaaaccctccactcaaccaccttcgaaggctatccaagcccatcacaagtccatacaacatccgagtacccatcacaatctctatcttcatccaacacaacaaaatgatag
>KJ672466.1_Human_respiratory_syncytial_virus_strain_RSVA/Homo_sapiens/USA/LA2_08/2012_complete_genome
atgtccaaaaccaaggaccaacgcaccgccaagacactagaaaggacctgggacactctcaatcatctattattcatatcatcgtgcttatacaagttaaatcttaaatctatagcacaaatcacattatctattttggcaatgataatctcaacctcacttataattgcagccatcatattcatagcctcggcaaaccacaaagtcacactaacaactgcaatcatacaagatgcaacgaaccagatcaagaacacaaccccaacatacctcacccagaatccccagcttggaatcagcttctccaatctgtccggaactacatcacaatccaccaccatactagcttcaacaacaccaagtgctgagtcaaccccacaatccacaacaatcaagatcaaaaacacaacaacaacccaaatattacctagcaaacccaccacaaaacaacgccaaaataaaccacaaaacaaacccaacaatgattttcactttgaagtgttcaattttgtaccctgcagcatatgcagcaacaatccaacctgctgggccatctgcaagagaatacc------aaacaaaaaacctggaaagaaaaccaccaccaagcccacaaaaaaaccaaccctcaagacaaccaaaaaagatcccaaacctcaaaccacaaaaccaaaggaagtactcactaccaagcctacaggaaggccaaccatcaacaccactaaaacaaacatcagaactacactgctcacctccaacaccaaaggaaatccagaacacacaagtcaagaggaaaccctccactcaaccacctccgaaggctatccaagcccatcacaagtctatactacatccggtcaagaggaaaccctccactcaaccaccttcgaaggctatccaagcccatcacaagtccatacaacatccgagtacccatcacaatctctatcttcatccaacacaacaaaatgatag
>KJ672470.1_Human_respiratory_syncytial_virus_strain_RSVA/Homo_sapiens/USA/LA2_34/2012_complete_genome
atgtccaaaaccaaggaccaacgcaccgccaagacactagaaaggacctgggacactctcaatcatctattattcatatcatcgtgcttatacaagttaaatcttaaatctatagcacaaatcacattatctattttggcaatgataatctcaacctcacttataattgcagccatcatattcatagcctcggcaaaccacaaagtcacactaacaactgcaatcatacaagatgcaacgaaccagatcaagaacacaaccccaacatacctcacccagaatccccagcttggaatcagcttctccaatctgtccggaactacatcacaatccaccaccatactagcttcaacaacaccaagtgctgagtcaaccccacaatccacaacaatcaagatcaaaaacacaacaacaacccaaatattacctagcaaacccaccacaaaacaacgccaaaataaaccacaaaacaaacccaacaatgattttcactttgaagtgttcaattttgtaccctgcagcatatgcagcaacaatccaacctgctgggccatctgcaagagaatacc------aaacaaaaaacctggaaagaaaaccaccaccaagcccacaaaaaaaccaaccctcaagacaaccaaaaaagatcccaaacctcaaaccacaaaaccaaaggaagtactcactaccaagcctacaggaaggccaaccatcaacaccactaaaacaaacatcagaactacactgctcacctccaacaccaaaggaaatccagaacacacaagtcaagaggaaaccctccactcaaccacctccgaaggctatccaagcccatcacaagtctatactacatccggtcaagaggaaaccctccactcaaccaccttcgaaggctatccaagcccatcacaagtccatacaacatccgagtacccatcacaatctctatcttcatccaacacaacaaaatgatag
>KJ672424.1_Human_respiratory_syncytial_virus_strain_RSVA/Homo_sapiens/USA/LA2_106/2012_complete_genome
atgtccaaaaccaaggaccaacgcaccgccaagacactagaaaggacctgggacactctcaatcatctattattcatatcatcgtgcttatacaagttaaatcttaaatctatagcacaaatcacattatctattttggcaatgataatctcaacctcacttataattgcagccatcatattcatagcctcggcaaaccacaaagtcacactaacaactgcaatcatacaagatgcaacgaaccagatcaagaacacaaccccaacatacctcacccagaatccccagcttggaatcagcttctccaatctgtccggaactacatcacaatccaccaccatactagcttcaacaacaccaagtgctgagtcaaccccacaatccacaacaatcaagatcaaaaacacaacaacaacccaaatattacctagcaaacccaccacaaaacaacgccaaaataaaccacaaaacaaacccaacaatgattttcactttgaagtgttcaattttgtaccctgcagcatatgcagcaacaatccaacctgctgggccatctgcaagagaatacc------aaacaaaaaacctggaaagaaaaccaccaccaagcccacaaaaaaaccaaccctcaagacaaccaaaaaagatcccaaacctcaaaccacaaaaccaaaggaagtactcactaccaagcctacaggaaggccaaccatcaacaccactaaaacaaacatcagaactacactgctcacctccaacaccaaaggaaatccagaacacacaagtcaagaggaaaccctccactcaaccacctccgaaggctatccaagcccatcacaagtctatactacatccggtcaagaggaaaccctccactcaaccaccttcgaaggctatccaagcccatcacaagtccatacaacatccgagtacccatcacaatctctatcttcatccaacacaacaaaatgatag
>KJ672461.1_Human_respiratory_syncytial_virus_strain_RSVA/Homo_sapiens/USA/LA2_105/2012_complete_genome
atgtccaaaaccaaggaccaacgcaccgccaagacactagaaaggacctgggacactctcaatcatctattattcatatcatcgtgcttatacaagttaaatcttaaatctatagcacaaatcacattatctattttggcaatgataatctcaacctcacttataattgcagccatcatattcatagcctcggcaaaccacaaagtcacactaacaactgcaatcatacaagatgcaacgaaccagatcaagaacacaaccccaacatacctcacccagaatccccagcttggaatcagcttctccaatctgtccggaactacatcacaatccaccaccatactagcttcaacaacaccaagtgctgagtcaaccccacaatccacaacaatcaagatcaaaaacacaacaacaacccaaatattacctagcaaacccaccacaaaacaacgccaaaataaaccacaaaacaaacccaacaatgattttcactttgaagtgttcaattttgtaccctgcagcatatgcagcaacaatccaacctgctgggccatctgcaagagaatacc------aaacaaaaaacctggaaagaaaaccaccaccaagcccacaaaaaaaccaaccctcaagacaaccaaaaaagatcccaaacctcaaaccacaaaaccaaaggaagtactcactaccaagcctacaggaaggccaaccatcaacaccactaaaacaaacatcagaactacactgctcacctccaacaccaaaggaaatccagaacacacaagtcaagaggaaaccctccactcaaccacctccgaaggctatccaagcccatcacaagtctatactacatccggtcaagaggaaaccctccactcaaccaccttcgaaggctatccaagcccatcacaagtccatacaacatccgagtacccatcacaatctctatcttcatccaacacaacaaaatgatag
>KJ672452.1_Human_respiratory_syncytial_virus_strain_RSVA/Homo_sapiens/USA/LA2_91/2013_complete_genome
atgtccaaaaccaaggaccaacgcaccgccaagacactagaaaggacctgggacactctcaatcatctattattcatatcatcgtgcttatacaagttaaatcttaaatctatagcacaaatcacattatctattttggcaatgataatctcaacctcacttataattgcagccatcatattcatagcctcggcaaaccacaaagtcacactaacaactgcaatcatacaagatgcaacgaaccagatcaagaacacaaccccaacatacctcacccagaatccccagcttggaatcagcttctccaatctgtccggaactacatcacaatccaccaccatactagcttcaacaacaccaagtgctgagtcaaccccacaatccacaacaatcaagatcaaaaacacaacaacaacccaaatattacctagcaaacccaccacaaaacaacgccaaaataaaccacaaaacaaacccaacaatgattttcactttgaagtgttcaattttgtaccctgcagcatatgcagcaacaatccaacctgctgggccatctgcaagagaatacc------aaacaaaaaacctggaaagaaaaccaccaccaagcccacaaaaaaaccaaccctcaagacaaccaaaaaagatcccaaacctcaaaccacaaaaccaaaggaagtactcactaccaagcctacaggaaggccaaccatcaacaccactaaaacaaacatcagaactacactgctcacctccaacaccaaaggaaatccagaacacacaagtcaagaggaaaccctccactcaaccacctccgaaggctatccaagcccatcacaagtctatactacatccggtcaagaggaaaccctccactcaaccaccttcgaaggctatccaagcccatcacaagtccatacaacatccgagtacccatcacaatctctatcttcatccaacacaacaaaatgatag
>KM042383.1_Human_respiratory_syncytial_virus_strain_RSVA/Homo_sapiens/USA/LA2_90/2012_complete_genome
atgtccaaaaccaaggaccaacgcaccgccaagacactagaaaggacctgggacactctcaatcatctattattcatatcatcgtgcttatacaagttaaatcttaaatctatagcacaaatcacattatctattttggcaatgataatctcaacctcacttataattgcagccatcatattcatagcctcggcaaaccacaaagtcacactaacaactgcaatcatacaagatgcaacgaaccagatcaagaacacaaccccaacatacctcacccagaatccccagcttggaatcagcttctccaatctgtccggaactacatcacaatccaccaccatactagcttcaacaacaccaagtgctgagtcaaccccacaatccacaacaatcaagatcaaaaacacaacaacaacccaaatattacctagcaaacccaccacaaaacaacgccaaaataaaccacaaaacaaacccaacaatgattttcactttgaagtgttcaattttgtaccctgcagcatatgcagcaacaatccaacctgctgggccatctgcaagagaatacc------aaacaaaaaacctggaaagaaaaccaccaccaagcccacaaaaaaaccaaccctcaagacaaccaaaaaagatcccaaacctcaaaccacaaaaccaaaggaagtactcactaccaagcctacaggaaggccaaccatcaacaccactaaaacaaacatcagaactacactgctcacctccaacaccaaaggaaatccagaacacacaagtcaagaggaaaccctccactcaaccacctccgaaggctatccaagcccatcacaagtctatactacatccggtcaagaggaaaccctccactcaaccaccttcgaaggctatccaagcccatcacaagtccatacaacatccgagtacccatcacaatctctatcttcatccaacacaacaaaatgatag
>KJ672464.1_Human_respiratory_syncytial_virus_strain_RSVA/Homo_sapiens/USA/LA2_04/2012_complete_genome
atgtccaaaaccaaggaccaacgcaccgccaagacactagaaaggacctgggacactctcaatcatctattattcatatcatcgtgcttatacaagttaaatcttaaatctatagcacaaatcacattatctattttggcaatgataatctcaacctcacttataattgcagccatcatattcatagcctcggcaaaccacaaagtcacactaacaactgcaatcatacaagatgcaacgaaccagatcaagaacacaaccccaacatacctcacccagaatccccagcttggaatcagcttctccaatctgtccggaactacatcacaatccaccaccatactagcttcaacaacaccaagtgctgagtcaaccccacaatccacaacaatcaagatcaaaaacacaacaacaacccaaatattacctagcaaacccaccacaaaacaacgccaaaataaaccacaaaacaaacccaacaatgattttcactttgaagtgttcaattttgtaccctgcagcatatgcagcaacaatccaacctgctgggccatctgcaagagaatacc------aaacaaaaaacctggaaagaaaaccaccaccaagcccacaaaaaaaccaaccctcaagacagccaaaaaagatcccaaacctcaaaccacaaaaccaaaggaagtactcactaccaagcctacaggaaggccaaccatcaacaccactaaaacaaacatcagaactacactgctcacctccaacaccaaaggaaatccagaacacacaagtcaagaggaaaccctccactcaaccacctccgaaggctatccaagcccatcacaagtctatactacatccggtcaagaggaaaccctccactcaaccaccttcgaaggctatccaagcccatcacaagtccatacaacatccgagtacccatcacaatctctatcttcatccaacacaacaaaatgatag
>KU950474.1_Human_orthopneumovirus_strain_RSVA/Homo_sapiens/USA/TH_10098/2012_complete_genome
atgtccaaaaccaaggaccaacgcaccgccaagacactagaaaggacctgggacactctcaatcatctattattcatatcatcgtgcttatacaagttaaatcttaaatctatagcacaaatcacattatctattttggcaatgataatctcaacctcacttataattgcagccatcatattcatagcctcggcaaaccacaaagtcacactaacaactgcaatcatacaagatgcaacgaaccagatcaagaacacaaccccaacatacctcacccagaatccccagcttggaatcagcttctccaatctgtccggaactacatcacaatccaccaccatactagcttcaacaacaccaagtgctgagtcaaccccacaatccacaacaatcaagatcaaaaacacaacaacaacccaaatattacctagcaaacccaccacaaaacaacgccaaaataaaccacaaaacaaacccaacaatgattttcactttgaagtgttcaattttgtaccctgcagcatatgcagcaacaatccaacctgctgggccatctgcaagagaatacc------aaacaaaaaacctggaaagaaaaccaccaccaagcccacaaaaaaaccaaccctcaagacagccaaaaaagatcccaaacctcaaaccacaaaaccaaaggaagtactcactaccaagcctacaggaaggccaaccatcaacaccactaaaacaaacatcagaactacactgctcacctccaacaccaaaggaaatccagaacacacaagtcaagaggaaaccctccactcaaccacctccgaaggctatccaagcccatcacaagtctatactacatccggtcaagaggaaaccctccactcaaccaccttcgaaggctatccaagcccatcacaagtccatacaacatccgagtacccatcacaatctctatcttcatccaacacaacaaaatgatag
>KM042386.1_Human_respiratory_syncytial_virus_strain_RSVA/Homo_sapiens/USA/LA2_49/2013_complete_genome
atgtccaaaaccaaggaccaacgcaccgccaagacactagaaaggacctgggacactctcaatcatctattattcatatcatcgtgcttatacaagttaaatcttaaatctatagcacaaatcacattatctattttggcaatgataatctcaacctcacttataattgcagccatcatattcatagcctcggcaaaccacaaagtcacactaacaactgcaatcatacaagatgcaacgaaccagatcaagaacacaaccccaacatacctcacccagaatccccagcttggaatcagcttctccaatctgtccggaactacatcacaatccaccaccatactagcttcaacaacaccaagtgctgagtcaaccccacaatccacaacaatcaagatcaaaaacacaacaacaacccaaatattacctagcaaacccaccacaaaacaacgccaaaataaaccacaaaacaaacccaacaatgattttcactttgaagtgttcaattttgtaccctgcagcatatgcagcaacaatccaacctgctgggccatctgcaagagaatacc------aaacaaaaaacctggaaagaaaaccaccaccaagcccacaaaaaaaccaaccctcaagacaaccaaaaaagatcccaaacctcaaaccacaaaaccaaaggaagtactcactaccaagcctacaggaaggccaaccatcaacaccactaaaacaaacatcagaactacactgctcacctccaacaccaaaggaaatccagaacacacaagtcaagaggaaaccctccactcaaccacctccgaaggctatccaagcccatcacaagtctatactacatccggtcaagaggaaaccctccactcaaccaccttcgaaggctatccaagcccaccacaagtccatacaacatccgagtacccatcacaatctctatcttcatccaacacaacaaaatgatag
>KU950480.1_Human_orthopneumovirus_strain_RSVA/Homo_sapiens/USA/TH_10272/2012_complete_genome
atgtccaaaaccaaggaccaacgcaccgccaagacactagaaaggacctgggacactctcaatcatctattattcatatcatcgtgcttatacaagttaaatcttaaatctatagcacaaatcacattatctattttggcaatgataatctcaacctcacttataattgcagccatcatattcatagcctcggcaaaccacaaagtcacactaacaactgaaatcatacaagatgcaacgaaccagatcaagaacacaaccccaacatacctcacccagaatccccagcttggaatcagcttctccaatctgtccggaactacatcacaatccaccaccatactagcttcaacaacaccaagtgctgagtcaaccccacaatccacaacaatcaagatcaaaaacacaacaacaacccaaatattacctagcaaacccaccacaaaacaacgccaaaataaaccacaaaacaaacccaacaatgattttcactttgaagtgttcaattttgtaccctgcagcatatgcagcaacaatccaacctgctgggccatctgcaaaagaatacc------aaacaaaaaacctggaaagaaaaccaccaccaagcccacaaaaaaaccaaccctcaagacaaccaaaaaagatcccaaacctcaaaccacaaaaccaaaggaagtactcactaccaagcctacaggaaggccaaccatcaacaccactaaaacaaacatcagaactacactgctcacctccaacaccaaaggaaatccagaacacacaagtcaagaggaaaccctccactcaaccacctccgaaggctatccaagcccatcacaagtctatactacatccggtcaagaggaaaccctccactcaaccaccttcgaaggctatccaagcccaccacaagtccatacaacatccgagtacccatcacaatctctatcttcatccaacacaacaaaatgatag
>KJ672480.1_Human_respiratory_syncytial_virus_strain_RSVA/Homo_sapiens/USA/LA2_62/2013_complete_genome
atgtccaaaaccaaggaccaacgcaccgccaagacactagaaaggacctgggacactctcaatcatctattattcatatcatcgtgcttatacaagttaaatcttaaatctatagcacaaatcacattatctattttggcaatgataatctcaacctcacttataattgcagccatcatattcatagcctcggcaaaccacaaagtcacactaacaactgcaatcatacaagatgcaacgaaccagatcaagaacacaaccccaacatacctcacccagaatccccagcttggaatcagcttctccaatctgtccggaactacatcacaatccaccaccatactagcttcaacaacaccaagtgctgagtcaaccccacaatccacaacaatcaagatcaaaaacacaacaacaacccaaatattacctagcaaacccaccacaaaacaacgccaaaataaaccacaaaacaaacccaacaatgattttcactttgaagtgttcaattttgtaccctgcagcatatgcagcaacaatccaacctgctgggccatctgcaagagaatacc------aaacaaaaaacctggaaagaaaaccaccaccaagcccacaaaaaaccaaccctcaagacaaccaaaaaaagatcccaaacctcaaaccacaaaaccaaaggaagtactcactaccaagcctacaggaaggccaaccatcaacaccactaaaacaaacatcagaactacactgctcacctccaacaccaaaggaaatccagaacacacaagtcaagaggaaaccctccactcaaccacctccgaaggctatccaagcccatcacaagtctatactacatccggtcaagaggaaaccctccactcaaccaccttcgaaggctatccaagcccatcacaagtccatacaacatccgagtacccatcacaatctctatcttcatccaacacaacaaaatgatag
>KU950567.1_Human_orthopneumovirus_strain_RSVA/Homo_sapiens/USA/TH_10324/2012_complete_genome
atgtccaaaaccaaggaccaacgcaccgccaagacactagaaaggacctgggacactctcaatcatctattattcatatcatcgtgcttatacaagttaaatcttaaatctatagcacaaatcacattatctattttggcaatgataatctcaacctcacttataattgcagccatcatattcatagcctcggcaaaccacaaagtcacactaacaactgcaatcatacaagatgcaacgaaccagatcaagaacacaaccccaacatacctcacccagaatccccagcttggaatcagcttctccaatctgtccggaactacatcacaatccaccaccatactagcttcaacaacaccaagtgctgagtcaaccccacaatccacaacagtcaagatcaaaaacacaacaacaacccaaatattacctagcaaacccaccacaaaacaacgccaaaataaaccactaaacaaacccaacaatgattttcactttgaagtgttcaattttgtaccctgcagcatatgcagcaacaatccaacctgctgggccatctgcaagagaatacc------aaacaagaaacctggaaagaaaaccaccaccaagcccacaaaaaaaccaaccctcaagacaaccaaaaaagatcccaaacctcaaaccacaaaaccaaaggaagtactcactaccaagcctacaggaaagccaaccatcaacaccactaaaacaaacatcagaactacactgctcacctccaacaccaaaggaaatccagaacacacaagtcaagaggaaaccctccactcaaccacctccgaaggctatccaagcccatcacaaatctatacaacatccggtcaagaggaaaccctccactcaaccacctccgaaggctatccaagcccatcacaagtccatacaacatccgagtacctatcacaatctctatcttcatccaacacaacaaaatgatag
>KJ627736.1_Respiratory_syncytial_virus_type_A_isolate_RSV-A/US/BID-V8723/2013_partial_genome
atgtccaaaaccaaggaccaacgcaccgccaagacactagaaaggacctgggacactctcaatcatctattattcatatcatcgtgcttatacaagttaaatcttaaatctatagcacaaatcacattatctattttggcaatgataatctcaacctcacttataattgcagccatcatattcatagcctcggcaaaccacaaagtcacactaacaactgcaatcatacaagatgcaacgaaccagatcaagaacacaaccccaacatacctcacccagaatccccagcttggaatcagcttctccaatctgtccggaactacatcacaatccaccaccatactagcttcaacaacaccaagtgctgagtcaaccccacaatccacaacagtcaagatcaaaaacacaacaacaacccaaatattacctagcaaacccaccacaaaacaacgccaaaataaaccactaaacaaacccaacaatgattttcactttgaagtgttcaattttgtaccctgcagcatatgcagcaacaatccaacctgctgggccatctgcaagagaatacc------aaacaagaaacctggaaagaaaaccaccaccaagcccacaaaaaaaccaaccctcaagacaaccaaaaaagatcccaaacctcaaaccacaaaaccaaaggaagtactcactaccaagcctacaggaaagccaaccatcaacaccactaaaacaaacatcagaactacactgctcacctccaacaccaaaggaaatccagaacacacaagtcaagaggaaaccctccactcaaccacctccgaaggctatccaagcccatcacaaatct------------------------------------------------------------------------atacaacatccgagtacctatcacaatctctatcttcatccaacacaacaaaatgatag
>KJ627737.1_Respiratory_syncytial_virus_type_A_isolate_RSV-A/US/BID-V8725/2013_partial_genome
atgtccaaaaccaaggaccaacgcaccgccaagacactagaaaggacctgggacactctcaatcatctattattcatatcatcgtgcttatacaagttaaatcttaaatctatagcacaaatcacattatctattttggcaatgataatctcaacctcacttataattgcagccatcatattcatagcctcggcaaaccacaaagtcacactaacaactgcaatcatacaagatgcaacgaaccagatcaagaacacaaccccaacatacctcacccagaatccccagcttggaatcagcttctccaatctgtccggaactacatcacaatccaccaccatactagcttcaacaacaccaagtgctgagtcaaccccacaatccacaacagtcaagatcaaaaacacaacaacaacccaaatattacctagcaaacccaccacaaaacaacgccaaaataaaccactaaacaaacccaacaatgattttcactttgaagtgttcaattttgtaccctgcagcatatgcagcaacaatccaacctgctgggccatctgcaagagaatacc------aaacaagaaacctggaaagaaaaccaccaccaagcccacaaaaaaaccaaccctcaagacaaccaaaaaagatcccaaacctcaaaccacaaaaccaaaggaagtactcactaccaagcctacaggaaagccaaccatcaacaccactaaaacaaacatcagaactacactgctcacctccaacaccaaaggaaatccagaacacacaagtcaagaggaaaccctccactcaaccacctccgaaggctatccaagcccatcacaagtcc------------------------------------------------------------------------atacaacatccgagtacctatcacaatctctatcttcatccaacacaacaaaatgatag
>KJ627735.1_Respiratory_syncytial_virus_type_A_isolate_RSV-A/US/BID-V8722/2013_partial_genome
atgtccaaaaccaaggaccaacgcaccgccaagacactagaaaggacctgggacactctcaatcatctattattcatatcatcgtgcttatacaagttaaatcttaaatctatagcacaaatcacattatctattttggcaatgataatctcaacctcacttataattgcagccatcatattcatagcctcggcaaaccacaaagtcacactaacaactgcaatcatacaagatgcaacgaaccagatcaagaacacaaccccaacatacctcacccagaatccccagcttggaatcagcttctccaatctgtccggaactacatcacaatccaccaccatactagcttcaacaacaccaagtgctgagtcaaccccacaatccacaacagtcaagatcaaaaacacaacaacaacccaaatattacctagcaaacccaccacaaaacaacgccaaaataaaccactaaacaaacccaacaatgattttcactttgaagtgttcaattttgtaccctgcagcatatgcagcaacaatccaacctgctgggccatctgcaagagaatacc------aaacaagaaacctggaaagaaaaccaccaccaagcccacaaaaaaaccaaccctcaagacaaccaaaaaagatcccaaacctcaaaccacaaaaccaaaggaagtactcactaccaagcctacaggaaagccaaccatcaacaccactaaaacaaacatcagaactacactgctcacctccaacaccaaaggaaatccagaacacacaagtcaagaggaaaccctccactcaaccacctccgaaggctatccaagcccatcacaaatct------------------------------------------------------------------------atacaacatccgagtacctatcacaatctctatcttcatccaacacaacaaaatgatag
>KU950692.1_Human_orthopneumovirus_strain_RSVA/Homo_sapiens/USA/TH_10327/2012_complete_genome
atgtccaaaaccaaggaccaacgcaccgccaagacactagaaaggacctgggacactctcaatcatctattattcatatcatcgtgcttatacaagttaaatcttaaatctatagcacaaatcacattatctattttggcaatgataatctcaacctcacttataattgcagccatcatattcatagcctcggcaaaccacaaagtcacactaacaactgcaatcatacaagatgcaacgaaccagatcaagaacacaaccccaacatacctcacccagaatccccagcttggaatcagcttctccaatctgtccggaactacatcacaatccaccaccatactagcttcaacaacaccaagtgctgagtcaaccccacaatccacaacagtcaagatcaaaaacacaacaacaacccaaatattacctagcaaacccaccacaaaacaacgccaaaataaaccacaaaacaaacccaacaatgattttcactttgaagtgttcaattttgtaccctgcagcatatgcagcaacaatccaacctgctgggccatctgcaagagaatacc------aaacaaaaaacctggaaagaaaaccaccaccaagcccacaaaaaaaccaaccctcaagacaaccaaaaaagatcccaaacctcaaaccacaaaaccaaaggaagtactcactaccaagcctacaggaaagccaaccatcaacaccactaaaacaaacatcagaactacactgctcacctccaacaccaaaggaaatccagaacacacaagtcaagaggaaaccctccactcaaccacctccgaaggctatccaagcccatcacaagtctatacaacatccggtcaagaggaaaccctccactcaactacctccgaaggctatccaagcccatcacaagtccatacaacatccgagtacctatcacaatctctatcttcatccaacataacaaaatgatag
>KU950592.1_Human_orthopneumovirus_strain_RSVA/Homo_sapiens/USA/TH_10138/2012_complete_genome
atgtccaaaaccaaggaccaacgcaccgccaagacactagaaaggacctgggacactctcaatcatctattattcatatcatcgtgcttatacaagttaaatcttaaatctatagcacaaatcacattatctattttggcaatgataatctcaacctcacttataattgcagccatcatattcatagcctcggcaaaccacaaagtcacactaacaactgcaatcatacaagatgcaacgaaccagatcaagaacacaaccccaacatacctcacccagaatccccagcttggaatcagcttctccaatctgtccggaactacatcacaatccaccaccatactagcttcaacaacaccaagtgctgagtcaaccccacaatccacaacagtcaagatcaaaaacacaacaacaacccaaatattacctagcaaacccaccacaaaacaacgccaaaataaaccacaaaacaaacccaacaatgattttcactttgaagtgttcaattttgtaccctgcagcatatgcagcaacaatccaacctgctgggccatctgcaagagaatacc------aaacaaaaaacctggaaagaaaaccaccaccaagcccacaaaaaaaccaaccctcaagacaaccaaaaaagatcccaaacctcaaaccacaaaaccaaaggaagtactcactaccaagcctacaggaaagccaaccatcaacaccactaaaacaaacatcagaactacactgctcacctccaacaccaaaggaaatccagaacacacaagtcaagaggaaaccctccactcaaccacctccgaaggctatccaagcccatcacaagtctatacaacatccggtcaagaggaaaccctccactcaactacctccgaaggctatccaagcccatcacaagtccatacaacatccgagtacctatcacaatctctatcttcatccaacataacaaaatgatag
>KJ672441.1_Human_respiratory_syncytial_virus_strain_RSVA/Homo_sapiens/USA/LA2_87/2013_complete_genome
atgtccaaaaccaaggaccaacgcaccgccaagacactagaaaggacctgggacactctcaatcatctattattcatatcatcgtgcttatacaagttaaatcttaaatctatagcacaaatcacattatctattttggcaatgataatctcaacctcacttataattgcagccatcatattcatagcctcggcaaaccacaaagtcacactaacaactgcaatcatacaagatgcaacgaaccagatcaagaacacaaccccaacatacctcacccagaatccccagcttggaatcagcttctccaatctgtccggaactacatcacaatccaccaccatactagcttcaacaacaccaagtgctgagtcaaccccacaatccacaacagtcaagatcaaaaacacaacaacaacccaaatattacctagcaaacccaccacaaaacaacgccaaaataaaccacaaaacaaacccaacaatgattttcactttgaagtgttcaattttgtaccctgcagcatatgcagcaacaatccaacctgctgggccatctgcaagagaatacc------aaacaaaaaacctggaaagaaaaccaccaccaagcccacaaaaaaaccaaccctcaagacaaccaaaaaagatcccaaacctcaaaccacaaaaccaaaggaagtactcactaccaagcctacaggaaagccaaccatcaacaccactaaaacaaacatcagaactacactgctcacctccaacaccaaaggaaatccagaacacacaagtcaagaggaaaccctccactcaaccacctccgaaggctatccaagcccatcacaagtctatacaacatccggtcaagaggaaaccctccactcaactacctccgaaggctatccaagcccatcacaagtccatacaacatccgagtacctatcacaatctctatcttcatccaacataacaaaatgatag
>KJ672440.1_Human_respiratory_syncytial_virus_strain_RSVA/Homo_sapiens/USA/LA2_22/2012_complete_genome
atgtccaaaaccaaggaccaacgcaccgccaagacactagaaaggacctgggacactctcaatcatctattattcatatcatcgtgcttatacaagttaaatcttaaatctatagcacaaatcacattatctattttggcaatgataatctcaacctcacttataattgcagccatcatattcatagcctcggcaaaccacaaagtcacactaacaactgcaatcatacaagatgcaacgaaccagatcaagaacacaaccccaacatacctcacccagaatccccagcttggaatcagcttctccaatctgtccggaactacatcacaatccaccaccatactagcttcaacaacaccaagtgctgagtcaaccccacaatccacaacagtcaagatcaaaaacacaacaacaacccaaatattacctagcaaacccaccacaaaacaacgccaaaataaaccacaaaacaaacccaacaatgattttcactttgaagtgttcaattttgtaccctgcagcatatgcagcaacaatccaacctgctgggccatctgcaagagaatacc------aaacaaaaaacctggaaagaaaaccaccaccaagcccacaaaaaaaccaaccctcaagacaaccaaaaaagatcccaaacctcaaaccacaaaaccaaaggaagtactcactaccaagcctacaggaaagccaaccatcaacaccactaaaacaaacatcagaactacactgctcacctccaacaccaaaggaaatccagaacacacaagtcaagaggaaaccctccactcaaccacctccgaaggctatccaagcccatcacaagtctatacaacatccggtcaagaggaaaccctccactcaaccacctccgaaggctatccaagcccatcacaagtccatacaacatccgagtacctatcacaatctctatcttcatccaacacaacaaaatgatag
>MH447954.1_Human_respiratory_syncytial_virus_A_isolate_TH/CB135/2013_complete_genome
atgtccaaaaccaaggaccaacgcaccgccaagacactagaaaggacctgggacactctcaatcatctattattcatatcatcgtgcttatacaagttaaatcttaaatctatagcacaaatcacattatctattttggcaatgataatctcaacctcacttataattgcagccatcatattcatagcctcggcaaaccacaaagtcacactaacaactgcaatcatacaagatgcaacgaaccagatcaagaacacaaccccaacatacctcacccagaatccccagcttggaatcagcttctccaatctgtccggaactacatcacaatccaccaccatactagcttcaacaacatcaagtgctgagtcaaccccacaatccacaacagtcaagatcaaaaacacaacaacaacccaaatattacctagcaaacccaccacaaaacaacgccaaaataaaccacaaaacaaacccaacaatgattttcactttgaagtgttcaattttgtaccctgcagcatatgcagcaacaatccaacctgctgggccatctgcaagagaatacc------aaacaaaaaacctggaaagaaaaccaccaccaagcccacaaaaaaaccaaccctcaagacaaccaaaaaagatcccaaacctcaaaccacaaaaccaaagaaagtactcactaccaagcctacaggaaagccaaccatcaacaccactaaaacaaacatcagaactacactgctcacctccaacaccaaaggaaatccagaacacacaagtcaagaggaaaccctccactcaaccacctccgaaggctatccaagcccatcacaagtctatacaacatccggtcaagaggaaaccctccactcaaccacctccgaaggctatccaagcccatcacaagtccatacaacatccgagtacctatcacaatctctatcttcatccaacacaacaaaatgatag
>MH447953.1_Human_respiratory_syncytial_virus_A_isolate_TH/CB124/2013_complete_genome
atgtccaaaaccaaggaccaacgcaccgccaagacattagaaaggacctgggacactctcaatcatctattattcatatcatcgtgcttatacaagttaaatcttaaatctatagcacaaatcacattatctattttggcaatgataatctcaacctcacttataattgcagccatcatattcatagcctcggcaaaccacaaagtcacactaacaactgcaatcatacaagatgcaacaaaccagatcaagaacacaaccccaacatacctcacccagaatccccagcttggaatcagcttctccaatctgtccggaactacatcacaatccaccaccatactagcttcaacaacatcaagtgctgagtcaaccccacaatccacaacagtcaagatcaaaaacacaacaacaacccaaatattacctagcaaacccaccacaaaacaacgccaaaataaaccacaaaacaaacccaacaatgattttcactttgaagtgttcaattttgtaccctgcagcatatgcagcaacaatccaacctgctgggccatctgcaagagaatacc------aaacaaaaaacctggaaagaaaaccaccaccaagcccacaaaaaaaccaaccctcaagacaaccaaaaaagatcccaaacctcaaaccacaaaaccaaagaaagtactcactaccaagcctacaggaaagccaaccatcaacaccactaaaacaaacatcagaactacactgctcacctccaacaccaaaggaaatccagaacacacaagtcaagaggaaaccctccactcaaccacctccgaaggctatccaagcccatcacaagtctatacaacatccggtcaagaggaaaccctccactcaaccacctccgaaggctatccaagcccatcacaagtccatacaacatccgagtacctatcacaatctctatcttcatccaacacaacaaaatgatag
>KU950524.1_Human_orthopneumovirus_strain_RSVA/Homo_sapiens/USA/TH_10094/2012_complete_genome
atgtccaaaaccaaggaccaacgcaccgccaagacactagaaaggacctgggacactctcaatcatctattattcatatcatcgtgcttatacaagttaaatcttaaatctatagcacaaatcacattatctattttggcaatgataatctcaacctcacttataattgcagccatcatattcatagcctcggcaaaccacaaagtcacactaacaactgcaatcatacaagatgcaacgaaccagatcaagaacacaaccccaacatatctcacccagaatccccagcttggaatcagcttctccaatctgtccggaactacatcacaatccaccaccatactagcttcaacaacaccaagtgctgagtcaaccccacaatccacaacagtcaagatcaaaaacacaacaacaacccaaatattacctagcaaacccaccacaaaacaacgccaaaataaaccacaaaacaaacccaacaatgattttcactttgaagtgttcaattttgtaccctgcagcatatgcagcaacaatccaacctgctgggccatctgcaagagaatacc------aaacaaaaaacctggaaagaaaaccaccaccaagcccacaaaaaaaccaaccctcaagacaaccaaaaaagatcccaaacctcaaaccacaaaaccaaaggaagtactcaccactaagcccacaggaaagccaaccatcaacaccactaaaacaaacatcagaactacactgctcacctccaacaccaaaggaaatccagaacacacaagtcaagaggaaaccctccactcaaccacctccgaaggctatccaagcccatcacaagtctatacaacatccggtcaagaggaaaccctccactcaaccacctccgaaggctatccaagcccaccacaagtccatacaacatccgagtacctatcacaatctccatcttcatccaacacaacaaaatgatag
>KU950492.1_Human_orthopneumovirus_strain_RSVA/Homo_sapiens/USA/TH_10166/2012_complete_genome
atgtccaaaaccaaggaccaacgcaccgccaagacactagaaaggacctgggacactctcaatcatctattattcatatcatcgtgcttatacaagttaaatcttaaatctatagcacaaatcatattatctattttggcaatgataatctcaacctcacttataattgcagccatcatattcatagcctcggcaaaccacaaagtcacactaacaactgcaatcatacaagatgcaacgaaccagatcaagaacacaaccccaacatacctcacccagaatccccagcttggaatcagcttctccaatctgtccggaactacatcacaatccaccaccatactagcttcaacaacaccaagtgctgagtcaaccccacaatccacaacagtcaagatcaaaaacacaacaacaacccaaatattacctagcaaacccaccacaaaacaacgccaaaataaaccacaaaacaaacccaacaatgattttcactttgaagtgttcaattttgtaccctgcagcatatgcagcaacaatccaacctgctgggccatctgcaagagaatacc------aaacaaaaaacctggaaaggaaaccaccaccaagcccacaaaaaaaccaaccctcaagacaaccaaaaaagatcccaaacctcaaaccacaaaaccaaaggaagtactcactaccaagcctacaggaaagccaaccatcaacaccactaaaacaaacatcagaactacactgctcacctccaacaccaaaggaaatccagaacacacaagtcaagaggaaaccctccactcaaccacctccgaaggctatccaagcccatcacaagtctatacaacatccggtcaagaggaaaccctccactcaaccacctccgaaggctatccaagcccatcacaagtccatacaacatccgagtacctatcacaatctctatcttcatccaacacaacaaaatgatag
>KU950513.1_Human_orthopneumovirus_strain_RSVA/Homo_sapiens/USA/TH_10173/2012_complete_genome
atgtccaaaaccaaggaccaacgcaccgccaagacactagaaaggacctgggacactctcaatcatctattattcatatcatcgtgcttatacaagttaaatcttaaatctatagcacaaatcacattatctattttggcaatgataatctcaacctcacttataattgcagccatcatattcatagcctcggcaaaccacaaagtcacactaacaactgcaatcatacaagatgcaacgaaccagatcaagaacacaaccccaacatacctcacccagaatccccagcttggaatcagcttctccaatctgtccggaactacatcacaatccaccaccatactagcttcaacaacaccaagtgctgagtcaaccccacaatccacaacagtcaagatcaaaaacacaacaacaacccaaatattacctagcaaacccaccacaaaacaacgccaaaataaaccacaaaacaaacccaacaatgattttcactttgaagtgttcaattttgtaccctgcagcatatgcagcaacaatccaacctgctgggccatctgcaagagaatacc------aaacaaaaaacctggaaagaaaaccaccaccaagcccacaaaaaaaccaaccctcaagacaaccaaaaaagatcccaaacctcaaaccacaaaaccaaaggaagtactcactaccaagcctacaggaaagccaaccatcaacaccaccaaaacaaacatcagaactacactgctcacctccaacaccaaaggaaatccagaacacacaagtcaagaggaaaccctccactcaaccacctccgaaggccatccaagcccatcacaagtctatacaacatccggtcaagaggaaaccctccactcaaccacctccgaaggctatccaagcccatcacaagtccatacaacatccgagtacctatcacaatctctatcttcatccaacacaacaaaatgatag
>KU950596.1_Human_orthopneumovirus_strain_RSVA/Homo_sapiens/USA/TH_10603/2013_complete_genome
atgtccaaaaccaaggaccaacgcaccgccaagacactagaaaggacctgggacactctcaatcatctattattcatatcatcgtgcttatacaagttaaatcttaaatctatagcacaaatcacattatctattttggcaatgataatctcaacctcacttataattgcagccatcatattcatagcctcggcaaaccacaaagtcacactaacaactgcaatcatacaagatgcaacgaaccagatcaagaacacaaccccaacatacctcacccagaatccccagcttggaatcagcttctccaatctgtccggaactacatcacaatccaccaccatactagcttcaacaacaccaagtgctgagtcaaccccacaatccacaacagtcaagatcaaaaacacaacaacaacccaaatatcacctagcaaacccaccacaaaacaacgccaaaataaaccacaaaacaaacccaacaatgattttcactttgaagtgttcaattttgtaccctgcagcatatgcagcaacaatccaacctgctgggccatctgcaagagaatacc------aaacaaaaaacctggaaagaaaaccaccaccaagcccacaaaaaaaccaaccctcaagacaaccaaaaaagatcccaaacctcaaaccacaaaaccaaaggaagtactcactaccaagcctacaggaaagccaaccatcaacaccactaaaacaaacatcagaactacactgctcacctccaacaccaaaggaaatccagaacacacaagtcaagaggaaaccctccactcaacctcctccgaaggctatccaagcccatcacaagtctatacaacatccggtcaagaggaaaccctccactcaaccacctccgaaggctatccaagcccatcacaagtccatacaacatccgagtacctatcacaatctctatcttcatccaacacaacaaaatgatag
>KU950627.1_Human_orthopneumovirus_strain_RSVA/Homo_sapiens/USA/TH_10569/2013_complete_genome
atgtccaaaaccaaggaccaacgcaccgccaagacactagaaaggacctgggacactctcaatcatctattattcatatcatcgtgcttatacaagttaaatcttaaatctatagcacaaatcacattatctattttggcaatgataatctcaacctcacttataattgcagccatcatattcatagcctcggcaaaccacaaagtcacactaacaactgcaatcatacaagatgcaacgaaccagatcaagaacacaaccccaacatacctcacccagaatccccagcttggaatcagcttctccaatctgtccggaactacatcacaatccaccaccatactagcttcaacaacaccaagtgctgagtcaaccccacaatccacaacagtcaagatcaaaaacacaacaacaacccaaatatcacctagcaaacccaccacaaaacaacgccaaaataaaccacaaaacaaacccaacaatgattttcactttgaagtgttcaattttgtaccctgcagcatatgcagcaacaatccaacctgctgggccatctgcaagagaatacc------aaacaaaaaacctggaaagaaaaccaccaccaagcccacaaaaaaaccaaccctcaagacaaccaaaaaagatcccaaacctcaaaccacaaaaccaaaggaagtactcactaccaagcctacaggaaagccaaccatcaacaccactaaaacaaacatcagaactacactgctcacctccaacaccaaaggaaatccagaacacacaagtcaagaggaaaccctccactcaacctcctccgaaggctatccaagcccatcacaagtctatacaacatccggtcaagaggaaaccctccactcaaccacctccgaaggctatccaagcccatcacaagtccatacaacatccgagtacctatcacaatctctatcttcatccaacacaacaaaatgatag
>KU839637.1_Human_orthopneumovirus_strain_RSVA/Homo_sapiens/USA/TH-24/2014_complete_genome
atgtccaaaaccaaggaccaacgcaccgccaagacactagaaaggacctgggacactctcaatcatctattattcatatcatcgtgcttatacaagttaaatcttaaatctatagcacaaatcacattatctattttggcaatgataatctcaacctcacttataattgcagccatcatattcatagcctcggcaaaccacaaagtcacactaacaactgcaatcatacaagatgcaacgaaccagatcaagaacacaaccccaacatacctcacccagaatccccagcttggaatcagcttctccaatctgtccggaactacatcacaatccaccaccatactagcttcaacaacaccaagtgctgagtcaaccccacaatccacaacagtcaagatcaaaaacacaacaacaacccaaatatcacctagcaaacccaccacaaaacaacgccaaaataaaccacaaaacaaacccaacaatgattttcactttgaagtgttcaattttgtaccctgcagcatatgcagcaacaatccaacctgctgggccatctgcaagagaatacc------aaacaaaaaacctggaaagaaaaccaccaccaagcccacaaaaaaaccaaccctcaagacaaccaaaaaagatcccaaacctcaaaccacaaaaccaaaggaagtactcactaccaagcctacaggaaagccaaccatcaacaccactaaaacaaacatcagaactacactgctcacctccaacaccaaaggaaatccagaacacacaagtcaagaggaaaccctccactcaacctcctccgaaggctatccaagcccatcacaagtctatacaacatccggtcaagaggaaaccctccactcaaccacctccgaaggctatccaagcccatcacaagtccatacaacatccgagtacctatcacaatctctatcttcatccaacacaacaaaatgatag
>KU950696.1_Human_orthopneumovirus_strain_RSVA/Homo_sapiens/USA/TH_10283/2012_complete_genome
atgtccaaaaccaagaaccaacgcaccgccaagacactagaaaggacctgggacactctcaatcatctattattcatatcatcgtgcttatacaagttaaatcttaaatctatagcacaaatcacattatctattttggcaatgataatctcaacctcacttataattgcagccatcatattcatagcctcggcaaaccacaaagtcacactaacaactgcaatcatacaagatgcaacgaaccagatcaagaacacaaccccaacatacctcacccagaatccccagcttggaatcagcttctccaatctgtccggaactacatcacaatccaccaccatactagcttcaacaacaccaagtgctgagtcaaccccacaatccacaacaatcaagatcaaaaacacaacaacaacccaaatattacctagcaaacccaccacaaaacaacgccaaaataaaccacaaaacaaacccaacaatgattttcactttgaagtgttcaattttgtaccctgcagcatatgcagcaacaatccaacctgctgggccatctgcaagagaatacc------aaacaaaaaacctggaaagaaaaccaccaccaagcccacaaaaaaaccaaccctcaagacaaccgaaaaagatcccaaacctcaaaccacaaaaccaaaggaagtactcactaccaagcctacaggaaagccaaccatcaacaccactaaaacaaacatcagaactacaccgctcacctccaacaccaaaggaaatccagaacacacaagtcaagaggaaaccctccactcaaccacctccgaaggctatccaagcccatcacaagtctatacaacatccggtcaagaggaaaccctccactcaaccacctccgaaggctatccaagcccatcacaagtccatacaacatccgaatacctatcacaatctctatcttcatccaacacaacaaaatgatag
>KU950475.1_Human_orthopneumovirus_strain_RSVA/Homo_sapiens/USA/TH_10085/2012_complete_genome
atgtccaaaaccaaggaccaacgcaccgccaagacactagaaaggacctgggacactctcaatcatctattattcatatcatcgtgcttatacaagttaaatcttaaatctatagcacaaatcacattatctattttggcaatgataatctcaacctcacttataattgcagccatcatattcatagcctcggcaaaccacaaagtcacactaacaactgcaatcatacaagatgcaacgaaccagatcaagaacacaaccccaacatacctcacccagaatccccagcttggaatcagcttctccaatctgtccggaactacatcacaatccaccaccatactagcttcaacaacaccaagtgctgagtcaaccccacaatccacaacaatcaagatcaaaaacacaacaacaacccaaatattacctagcaaacccaccacaaaacaacgccaaaataaaccacaaaacaaacccaacaatgattttcactttgaagtgttcaattttgtaccctgcagcatatgcagcaacaatccaacctgctgggccatctgcaagagaatacc------aaacaaaaaacctggaaagaaaaccaccaccaagcccacaaaaaaaccaaccctcaagacaaccaaaaaagatcccaaacctcaaaccacaaaaccaaaggaagtactcactaccaagcctacaggaaagccaaccatcaacaccactaaaacaaacatcagaactacaccgctcacctccaacaccaaaggaaatccagaacacacaagtcaagaggaaaccctccactcaaccacctccgaaggctatccaagcccatcacaagtctatacaacatccggtcaagaggaaaccctccactcaaccacctccgaaggctatccaagcccatcacaagtccatacaacatccgaatacctatcacaatctctatcttcatccaacacaacaaaatgatag
>KU950654.1_Human_orthopneumovirus_strain_RSVA/Homo_sapiens/USA/TH_10065/2012_complete_genome
atgtccaaaaccaaggaccaacgcaccgccaagacactagaaaggacctgggacactctcaatcatctattattcatatcatcgtgcttatacaagttaaatcttaaatctatagcacaaatcacattatctattttggcaatgataatctcaacctcacttataattgcagccatcatattcatagcctcggcaaaccacaaagtcacactaacaactgcaatcatacaagatgcaacgaaccagatcaagaacacaaccccaacatacctcacccagaatccccagcttggaatcagcttctccaatctgtccggaactacatcacaatccaccaccatactagcttcaacaacaccaagtgctgagtcaaccccacaatccacaacaatcaagatcaaaaacacaacaacaacccaaatattacctagcaaacccaccacaaaacaacgccaaaataaaccacaaaacaaacccaacaatgattttcactttgaagtgttcaattttgtaccctgcagcatatgcagcaacaatccaacctgctgggccatctgcaagagaatacc------aaacaaaaaacctggaaagaaaaccaccaccaagcccacaaaaaaaccaaccctcaagacaaccaaaaaagatcccaaacctcaaaccacaaaaccaaaggaagtactcactaccaagcctacaggaaagccaaccatcaacaccactaaaacaaacatcagaactacaccgctcacctccaacaccaaaggaaatccagaacacacaagtcaagaggaaaccctccactcaaccacctccgaaggctatccaagcccatcacaagtctatacaacatccggtcaagaggaaaccctccactcaaccacctccgaaggctatccaagcccatcacaagtccatacaacatccgaatacctatcacaatctctatcttcatccaacacaacaaaatgatag
>KU950493.1_Human_orthopneumovirus_strain_RSVA/Homo_sapiens/USA/TH_10126/2012_complete_genome
atgtccaaaaccaaggaccaacgcaccgccaagacactagaaaggacctgggacactctcaatcatctattattcatatcatcgtgcttatacaagttaaatcttaaatctatagcacaaatcacattatctattttggcaatgataatctcaacctcacttataattgcagccatcatattcatagcctcggcaaaccacaaagtcacactaacaactgcaatcatacaagatgcaacgaaccagatcaagaacacaaccccaacatacctcacccagaatccccagcttggaatcagcttctccaatctgtccggaactacatcacaatccaccaccatactagcttcaacaacaccaagtgctgagtcaaccccacaatccacaacaatcaagatcaaaaacacaacaacaacccaaatattacctagcaaacccaccacaaaacaacgccaaaataaaccacaaaacaaacccaacaatgattttcactttgaagtgttcaattttgtaccctgcagcatatgcagcaacaatccaacctgctgggccatctgcaagagaatacc------aaacaaaaaacctggaaagaaaaccaccaccaagcccacaaaaaaaccaaccctcaagacaaccaaaaaagatcccaaacctcaaaccacaaaaccaaaggaagtactcactaccaagcctacaggaaagccaaccatcaacaccactaaaacaaacatcagaactacaccgctcacctccaacaccaaaggaaatccagaacacacaagtcaagaggaaaccctccactcaaccacctccgaaggctatccaagcccatcacaagtctatacaacatccggtcaagaggaaaccctccactcaaccacctccgaaggctatccaagcccatcacaagtccatacaacatccgaatatctatcacaatctctatcttcatccaacacaacaaaatgatag
>KY982516.1_Human_respiratory_syncytial_virus_A_strain_RSVA/Homo_sapiens/USA/LA2_76/2013_complete_genome
atgtccaaaaccaaggaccaacgcaccgccaagacactagaaaggacctgggacactctcaatcatctattattcatatcatcgtgcttatacaagttaaatcttaaatctatagcacaaatcacattatctattttggcaatgataatctcaacctcacttataattgcagccatcatattcatagcctcggcaaaccacaaagtcacactaacaactgcaatcatacaagatgcaacgaaccagatcaagaacacaaccccaacatacctcacccagaatccccagcttggaatcagcttctccaatctgtccggaactacatcacaatccaccaccatactagcttcaacaacaccaagtgctgagtcaaccccacaatccacaacaatcaagatcaaaaacacaacaacaacccaaatattacctagcaaacccaccacaaaacaacgccaaaataaaccacaaaacaaacccaacaatgattttcactttgaagtgttcaattttgtaccctgcagcatatgcagcaacaatccaacctgctgggccatctgcaagagaatacc------aaacaaaaaacctggaaagaaaaccaccaccaagcccacaaaaaaaccaaccctcaagacaaccaaaaaagatcccaaacctcaaaccacaaaaccaaaggaagtactcactaccaagcctacaggaaagccaaccatcaacaccactaaaacaaacatcagaactacaccgctcacctccaacaccaaaggaaatccagaacacacaagtcaagaggaaaccctccactcaaccacctccgaaggctatccaagcccatcacaagtctatacaacatccggtcaagaggaaaccctccactcaaccacctccgaaggctatccaagcccatcacaagtccatacaacatccgaatacctatcacaatctctatcttcatccaacacaacaaaatgatag
>KU950653.1_Human_orthopneumovirus_strain_RSVA/Homo_sapiens/USA/TH_10204/2012_complete_genome
atgtccaaaaccaaggaccaacgcaccgccaagatactagaaaggacctgggacactctcaatcatctattattcatatcatcgtgcttatacaagttaaatcttaaatctatagcacaaatcacattatctattttggcaatgataatctcaacctcacttataattgcagccatcatattcatagcctcggcaaaccacaaagtcacactaacaactgcaatcatacaagatgcaacgaaccagatcaagaacacaaccccaacatacctcacccagaatccccagcttggaatcagcttctccaatctgtccggaactacatcacaatccaccaccatactagcttcaacaacaccaagtgctgagtcaaccccacaatccacaacaatcaagatcaaaaacacaacaacaacccaaatattacctagcaaacccaccacaaaacaacgccaaaataaaccacaaaacaaacccaacaatgattttcactttgaagtgttcaattttgtaccctgcagcatatgcagcaacaatccaacctgctgggccatctgcaagagaatacc------aaacaaaaaacctggaaagaaaaccaccaccaagcccacaaaaaaaccaaccctcaagacaaccaaaaaagatcccaaacctcaaaccacaaaaccaaaggaagtactcactaccaagcctacaggaaagccaaccatcaacaccactaaaacaaacatcagaactacaccgctcacctccaacaccaaaggaaatccagaacacacaagtcaagaggaaaccctccactcaaccacctccgaaggctatccaagcccatcacaagtctatacaacatccggtcaagaggaaaccctccactcaaccatctccgaaggctatccaagcccatcacaagtccatacaacatccgaatacctatcacaatctctatcttcatccaacacaacaaaatgatag
>KU950612.1_Human_orthopneumovirus_strain_RSVA/Homo_sapiens/USA/TH_10281/2012_complete_genome
atgtccaaaaccaaggaccaacgcaccgccaagacactagaaaggacctgggacactctcaatcatctattattcatatcatcgtgcttatacaagttaaatcttaaatctatagcacaaatcacattatctattttggcaatgataatctcaacctcacttataattgcagccatcatattcatagcctcggcaaaccacaaagtcacactaacaactgcaatcatacaagatgcaacgaaccagatcaagaacacaaccccaacatacctcacccagaatccccagcttggaatcagcttctccaatctgtccggaactacatcacaatccaccaccatactagcttcaacaacaccaagtgctgagtcaaccccacaatccacaacaatcaagatcaaaaacacaacaacaacccaaatattacctagcaaacccaccacaaaacaacgccaaaataaaccacaaaacaaacccaacaatgattttcactttgaagtgttcaattttgtaccctgcagcatatgcagcaacaatccaacctgctgggccatctgcaagagaatacc------aaacaaaaaacctggaaagaaaaccaccaccaagcccacaaaaaaaccaaccctcaagacaaccaaaaaagatcccaaacctcaaaccacaaaaccaaaggaagtactcactaccaagcctacaggaaagccaaccatcaacaccactaaaacaaacatcagaactacaccgctcacctccaacaccaaaggaaatccagaacacacaagtcaagaggaaaccctccactcaaccacctccgaaggctatccaagcccatcacaagtctatacaacatccggtcaagaggaaaccctccactcaaccacctccgaaggctatccaagcccatcacaagtccatacaacatccgaatacctatcacaatctctatcttcatccaacacaacaaaatgatag
>KJ672444.1_Human_respiratory_syncytial_virus_strain_RSVA/Homo_sapiens/USA/LA2_11/2012_complete_genome
atgtccaaaaccaaggaccaacgcaccgccaagacactagaaaggacctgggacactctcaatcatctattattcatatcatcgtgcttatacaagttaaatcttaaatctatagcacaaatcacattatctattttggcaatgataatctcaacctcacttataattgcagccatcatattcatagcctcggcaaaccacaaagtcacactaacaactgcaatcatacaagatgcaacgaaccagatcaagaacacaaccccaacatacctcacccagaatccccagcttggaatcagcttctccaatctgtccggaactacatcacaatccaccaccatactagcttcaacaacaccaagtgctgagtcaaccccacaatccacaacaatcaagatcaaaaacacaacaacaacccaaatattacctagcaaacccaccacaaaacaacgccaaaataaaccacaaaacaaacccaacaatgattttcactttgaagtgttcaattttgtaccctgcagcatatgcagcaacaatccaacctgctgggccatctgcaagagaatacc------aaacaaaaaacctggaaagaaaaccaccaccaagcccacaaaaaaaccaaccctcaagacaaccaaaaaagatcccaaacctcaaaccacaaaaccaaaggaagtactcactaccaagcctacaggaaagccaaccatcaacaccactaaaacaaacatcagaactacaccgctcacctccaacaccaaaggaaatccagaacacacaagtcaagaggaaaccctccactcaaccacctccgaaggctatccaagcccatcacaagtctatacaacatccggtcaagaggaaaccctccactcaaccacctccgaaggctatccaagcccatcacaagtccatacaacatccgaatacctatcacaatctctatcttcatccaacacaacaaaatgatag
>KJ672468.1_Human_respiratory_syncytial_virus_strain_RSVA/Homo_sapiens/USA/LA2_07/2012_complete_genome
atgtccaaaaccaaggaccaacgcaccgccaagacactagaaaggacctgggacactctcaatcatctattattcatatcatcgtgcttatacaagttaaatcttaaatctatagcacaaatcacattatctattttggcaatgataatctcaacctcacttataattgcagccatcatattcatagcctcggcaaaccacaaagtcacactaacaactgcaatcatacaagatgcaacgaaccagatcaagaacacaaccccaacatacctcacccagaatccccagcttggaatcagcttctccaatctgtccggaactacatcacaatccaccaccatactagcttcaacaacaccaagtgctgagtcaaccccacaatccacaacaatcaagatcaaaaacacaacaacaacccaaatattacctagcaaacccaccacaaaacaacgccaaaataaaccacaaaacaaacccaacaatgattttcactttgaagtgttcaattttgtaccctgcagcatatgcagcaacaatccaacctgctgggccatctgcaagagaatacc------aaacaaaaaacctggaaagaaaaccaccaccaagcccacaaaaaaaccaaccctcaagacaaccaaaaaagatcccaaacctcaaaccacaaaaccaaaggaagtactcactaccaagcctacaggaaagccaaccatcaacaccactaaaacaaacatcagaactacaccgctcacctccaacaccaaaggaaatccagaacacacaagtcaagaggaaaccctccactcaaccacctccgaaggctatccaagcccatcacaagtctatacaacatccggtcaagaggaaaccctccactcaaccacctccgaaggctatccaagcccatcacaagtccatacaacatccgaatacctatcacaatctctatcttcatccaacacaacaaaatgatag
>KX894799.1_Human_orthopneumovirus_strain_RSVA/Homo_sapiens/USA/LA2_00007P/2012_complete_genome
atgtccaaaaccaaggaccaacgcaccgccaagacactagaaaggacctgggacactctcaatcatctattattcatatcatcgtgcttatacaagttaaatcttaaatctatagcacaaatcacattatctattttggcaatgataatctcaacctcacttataattgcagccatcatattcatagcctcggcaaaccacaaagtcacactaacaactgcaatcatacaagatgcaacgaaccagatcaagaacacaaccccaacatacctcacccagaatccccagcttggaatcagcttctccaatctgtccggaactacatcacaatccaccaccatactagcttcaacaacaccaagtgctgagtcaaccccacaatccacaacaatcaagatcaaaaacacaacaacaacccaaatattacctagcaaacccaccacaaaacaacgccaaaataaaccacaaaacaaacccaacaatgattttcactttgaagtgttcaattttgtaccctgcagcatatgcagcaacaatccaacctgctgggccatctgcaagagaatacc------aaacaaaaaacctggaaagaaaaccaccaccaagcccacaaaaaaaccaaccctcaagacaaccaaaaaagatcccaaacctcaaaccacaaaaccaaaggaagtactcactaccaagcctacaggaaagccaaccatcaacaccactaaaacaaacatcagaactacaccgctcacctccaacaccaaaggaaatccagaacacacaagtcaagaggaaaccctccactcaaccacctccgaaggctatccaagcccatcacaagtctatacaacatccggtcaagaggaaaccctccactcaaccacctccgaaggctatccaagcccatcacaagtccatacaacatccgaatacctatcacaatctctatcttcatccaacacaacaaaatgatag
>KJ672467.1_Human_respiratory_syncytial_virus_strain_RSVA/Homo_sapiens/USA/LA2_97/2013_complete_genome
atgtccaaaaccaaggaccaacgcaccgccaagacactagaaaggacctgggacactctcaatcatctattattcatatcatcgtgcttatacaagttaaatcttaaatctatagcacaaatcacattatctattttggcaatgataatctcaacctcacttataattgcagccatcatattcatagcctcggcaaaccacaaagtcacactaacaactgcaatcatacaagatgcaacgaaccagatcaagaacacaaccccaacatacctcacccagaatccccagcttggaatcagcttctccaatctgtccggaactacatcacaatccaccaccatactagcttcaacaacaccaagtgctgagtcaaccccacaatccacaacaatcaagatcaaaaacacaacaacaacccaaatattacctagcaaacccaccacaaaacaacgccaaaataaaccacaaaacaaacccaacaatgattttcactttgaagtgttcaattttgtaccctgcagcatatgcagcaacaatccaacctgctgggccatctgcaagagaatacc------aaacaaaaaacctggaaagaaaaccaccaccaagcccacaaaaaaaccaaccctcaagacaaccaaaaaagatcccaaacctcaaaccacaaaaccaaaggaagtactcactaccaagcctacaggaaagccaaccatcaacaccactaaaacaaacatcagaactacaccgctcacctccaacaccaaaggaaatccagaacacacaagtcaagaggaaaccctccactcaaccacctccgaaggctatccaagcccatcacaagtctatacaacatccggtcaagaggaaaccctccactcaaccacctccgaaggctatccaagcccatcacaagtccatacaacatccgaatacctatcacaatctctatcttcatccaacacaacaaaatgatag
>KU950671.1_Human_orthopneumovirus_strain_RSVA/Homo_sapiens/USA/TH_10344/2012_complete_genome
atgtccaaaaccaaggaccaacgcaccgccaagacactagaaaggacctgggacactctcaatcatctattattcatatcatcgtgcttatacaagttaaatcttaaatctatagcacaaatcacattatctattttggcaatgataatctcaacctcacttataattgcagccatcatattcatagcctcggcaaaccacaaagtcacactaacaactgcaatcatacaagatgcaacgaaccagatcaagaacacaaccccaacatacctcacccagaatccccagcttggaatcagcttctccaatctgtccggaactacatcacaatccaccaccatactagcttcaacaacaccaagtgctgagtcaaccccacaatccacaacaatcaagatcaaaaacacaacaacaacccaaatattacctagcaaacccaccacaaaacaacgccaaaataaaccacaaaacaaacccaacaatgattttcactttgaagtgttcaattttgtaccctgcagcatatgcagcaacaatccaacctgctgggccatctgcaagagaatacc------aaacaaaaaacctggaaagaaaaccaccaccaagcccacaaaaaaaccaaccctcaagacaaccaaaaaagatcccaaacctcaaaccacaaaaccaaaggaagtactcactaccaagcctacaggaaagccaaccatcaacaccactaaaacaaacatcagaactacaccgctcacctccaacaccaaaggaaatccagaacacacaagtcaagaggaaaccctccactcaaccacctccgaaggctatccaagcccatcacaagtctatacaacatccggtcaagaggaaaccctccactcaaccacctccgaaggctatccaagcccatcacaagtccatacaacatccgaatacctatcacaatctctatcttcatccaacacaacaaaatgatag
>MG813993.1_Human_orthopneumovirus_isolate_A-TX-1043b-2013-WGS_complete_genome______________country_USA_date_11-Jan-2013
atgtccaaaaccaaggaccaacgcaccgccaagacactagaaaggacctgggacactctcaatcatctattattcatatcatcgtgcttatacaagttaaatcttaaatctatagcacaaatcacattatctattttggcaatgataatctcaacctcacttataattgcagccatcatattcatagcctcggcaaaccacaaagtcacactaacaactgcaatcatacaagatgcaacgaaccagatcaagaacacaaccccaacatacctcacccagaatccccagcttggaatcagcttctccaatctgtccggaactacatcacaatccaccaccatactagcttcaacaacaccaagtgctgagtcaaccccacaatccacaacaatcaagatcaaaaacacaacaacaacccaaatattacctagcaaacccaccacaaaacaacgccaaaataaaccacaaaacaaacccaacaatgattttcactttgaagtgttcaattttgtaccctgcagcatatgcagcaacaatccaacctgctgggccatctgcaagagaatacc------aaacaaaaaacctggaaagaaaaccaccaccaagcccacaaaaaaaccaaccctcaagacaaccaaaaaagatcccaaacctcaaaccacaaaaccaaaggaagtactcactaccaagcctacaggaaagccaaccatcaacaccactaaaacaaacatcagaactacaccgctcacctccaacaccaaaggaaatccagaacacacaagtcaagaggaaaccctccactcaaccacctccgaaggctatccaagcccatcacaagtctatacaacatccggtcaagaggaaaccctccactcaaccacctccgaaggctatccaagcccatcacaagtccatacaacatccgaatatctatcacaatctctatcttcatccaacacaacaaaatgatag
>MG813977.1_Human_orthopneumovirus_isolate_A-TX-1043-2013-WGS_complete_genome______________country_USA
atgtccaaaaccaaggaccaacgcaccgccaagacactagaaaggacctgggacactctcaatcatctattattcatatcatcgtgcttatacaagttaaatcttaaatctatagcacaaatcacattatctattttggcaatgataatctcaacctcacttataattgcagccatcatattcatagcctcggcaaaccacaaagtcacactaacaactgcaatcatacaagatgcaacgaaccagatcaagaacacaaccccaacatacctcacccagaatccccagcttggaatcagcttctccaatctgtccggaactacatcacaatccaccaccatactagcttcaacaacaccaagtgctgagtcaaccccacaatccacaacaatcaagatcaaaaacacaacaacaacccaaatattacctagcaaacccaccacaaaacaacgccaaaataaaccacaaaacaaacccaacaatgattttcactttgaagtgttcaattttgtaccctgcagcatatgcagcaacaatccaacctgctgggccatctgcaagagaatacc------aaacaaaaaacctggaaagaaaaccaccaccaagcccacaaaaaaaccaaccctcaagacaaccaaaaaagatcccaaacctcaaaccacaaaaccaaaggaagtactcactaccaagcctacaggaaagccaaccatcaacaccactaaaacaaacatcagaactacaccgctcacctccaacaccaaaggaaatccagaacacacaagtcaagaggaaaccctccactcaaccacctccgaaggctatccaagcccatcacaagtctatacaacatccggtcaagaggaaaccctccactcaaccacctccgaaggctatccaagcccatcacaagtccatacaacatccgaatatctatcacaatctctatcttcatccaacacaacaaaatgatag
>MG813992.1_Human_orthopneumovirus_isolate_A-TX-1043a-2013-WGS_complete_genome______________country_USA_date_11-Jan-2013
atgtccaaaaccaaggaccaacgcaccgccaagacactagaaaggacctgggacactctcaatcatctattattcatatcatcgtgcttatacaagttaaatcttaaatctatagcacaaatcacattatctattttggcaatgataatctcaacctcacttataattgcagccatcatattcatagcctcggcaaaccacaaagtcacactaacaactgcaatcatacaagatgcaacgaaccagatcaagaacacaaccccaacatacctcacccagaatccccagcttggaatcagcttctccaatctgtccggaactacatcacaatccaccaccatactagcttcaacaacaccaagtgctgagtcaaccccacaatccacaacaatcaagatcaaaaacacaacaacaacccaaatattacctagcaaacccaccacaaaacaacgccaaaataaaccacaaaacaaacccaacaatgattttcactttgaagtgttcaattttgtaccctgcagcatatgcagcaacaatccaacctgctgggccatctgcaagagaatacc------aaacaaaaaacctggaaagaaaaccaccaccaagcccacaaaaaaaccaaccctcaagacaaccaaaaaagatcccaaacctcaaaccacaaaaccaaaggaagtactcactaccaagcctacaggaaagccaaccatcaacaccactaaaacaaacatcagaactacaccgctcacctccaacaccaaaggaaatccagaacacacaagtcaagaggaaaccctccactcaaccacctccgaaggctatccaagcccatcacaagtctatacaacatccggtcaagaggaaaccctccactcaaccacctccgaaggctatccaagcccatcacaagtccatacaacatccgaatatctatcacaatctctatcttcatccaacacaacaaaatgatag
>KU950694.1_Human_orthopneumovirus_strain_RSVA/Homo_sapiens/USA/TH_10233/2012_complete_genome
atgtccaaaaccaaggaccaacgcaccgccaagacactagaaaggacctgggacactctcaatcatctattattcatatcatcgtgcttatacaagttaaatcttaaatctatagcacaaatcacattatctattttggcaatgataatctcaacctcacttataattgcagccatcatattcatagcctcggcaaaccacaaagtcacactaacaactgcaatcatacaagatgcaacgaaccagatcaagaacacaaccccaacatacctcacccagaatccccagcttggaatcagcttctccaatctgtccggaactacatcacaatccaccaccatactagcttcaacaacaccaagtgctgagtcaaccccacaatccacaacaatcaagatcaaaaacacaacaacaacccaaatattacctagcaaacccaccacaaaacaacgccaaaataaaccacaaaacaaacccaacaatgattttcactttgaagtgttcaattttgtaccctgcaacatatgcagcaacaatccaacctgctgggccatctgcaagagaatacc------aaacaaaaaacctggaaagaaaaccaccaccaagcccacaaaaaaaccaaccctcaagacaaccaaaaaagatcccaaacctcaaaccacaaaaccaaaggaagtactcactaccaagcctacaggaaagccaaccatcaacaccactaaaacaaacatcagaactacaccgctcacctccaacaccaaaggaaatccagaacacacaagtcaagaggaaaccctccactcaaccacctccgaaggctatccaagcccatcacaagtctatacaacatccggtcaagaggaaaccctccactcaaccacctccgaaggctatccaagcccatcacaagtccatacaacatccgaatacctatcacaatctctatcttcatccaacacaagaaaatgatag
>KX894803.1_Human_orthopneumovirus_strain_RSVA/Homo_sapiens/USA/LA2_00069P/2013_complete_genome
atgtccaaaaccaaggatcaacgcaccgccaagacactagaaaggacctgggacactctcaatcatctattattcatatcatcgtgcttatacaagttaaatcttaaatctatagcacaaatcacattatctattttggcaatgataatctcaacctcacttataattgcagccatcatattcatagcctcggcaaaccacaaagtcacactaacaactgcaatcatacaagatgcaacgaaccagatcaagaacacaaccccaacatacctcacccagaatccccagcttggaatcagcttctccaatctgtccggaactacatcacaatccaccaccatactagcttcaacaacaccaagtgctgagtcaaccccacaatccacaacaatcaagatcaaaaacacaacaacaacccaaatattacctagcaaacccaccacaaaacaacgccaaaataaaccacaaaacaaacccaacaatgattttcactttgaagtgttcaattttgtaccctgcagcatatgcagcaacaatccaacctgctgggccatctgcaagagaatacc------aaacaaaaaacctggaaagaaaaccaccaccaagcccacaaaaaaaccaaccctcaagacaaccaaaaaagatcccaaacctcaaaccacaaaaccaaaggaagtactcactaccaagcctacaggaaagccaaccatcaacaccaccaaaacaaacatcagaactacaccgctcacctccaacaccaaaggaaatccagaacacacaagtcaagaggaaaccctccactcaaccacctccgaaggctatccaagcccatcacaagtctatacaacatccggtcaagaggaaaccctccactcaaccacctccgaaggctatccaagcccatcacaagtccatacaacatccgaatacctatcacaatctctatcttcatccaacacaacaaaatgatag
>KJ672429.1_Human_respiratory_syncytial_virus_strain_RSVA/Homo_sapiens/USA/LA2_69/2013_complete_genome
atgtccaaaaccaaggatcaacgcaccgccaagacactagaaaggacctgggacactctcaatcatctattattcatatcatcgtgcttatacaagttaaatcttaaatctatagcacaaatcacattatctattttggcaatgataatctcaacctcacttataattgcagccatcatattcatagcctcggcaaaccacaaagtcacactaacaactgcaatcatacaagatgcaacgaaccagatcaagaacacaaccccaacatacctcacccagaatccccagcttggaatcagcttctccaatctgtccggaactacatcacaatccaccaccatactagcttcaacaacaccaagtgctgagtcaaccccacaatccacaacaatcaagatcaaaaacacaacaacaacccaaatattacctagcaaacccaccacaaaacaacgccaaaataaaccacaaaacaaacccaacaatgattttcactttgaagtgttcaattttgtaccctgcagcatatgcagcaacaatccaacctgctgggccatctgcaagagaatacc------aaacaaaaaacctggaaagaaaaccaccaccaagcccacaaaaaaaccaaccctcaagacaaccaaaaaagatcccaaacctcaaaccacaaaaccaaaggaagtactcactaccaagcctacaggaaagccaaccatcaacaccaccaaaacaaacatcagaactacaccgctcacctccaacaccaaaggaaatccagaacacacaagtcaagaggaaaccctccactcaaccacctccgaaggctatccaagcccatcacaagtctatacaacatccggtcaagaggaaaccctccactcaaccacctccgaaggctatccaagcccatcacaagtccatacaacatccgaatacctatcacaatctctatcttcatccaacacaacaaaatgatag
>KJ672454.1_Human_respiratory_syncytial_virus_strain_RSVA/Homo_sapiens/USA/LA2_73/2013_complete_genome
atgtccaaaaccaaggatcaacgcaccgccaagacactagaaaggacctgggacactctcaatcatctattattcatatcatcgtgcttatacaagttaaatcttaaatctatagcacaaatcacattatctattttggcaatgataatctcaacctcacttataattgcagccatcatattcatagcctcggcaaaccacaaagtcacactaacaactgcaatcatacaagatgcaacgaaccagatcaagaacacaaccccaacatacctcacccagaatccccagcttggaatcagcttctccaatctgtccggaactacatcacaatccaccaccatactagcttcaacaacaccaagtgctgagtcaaccccacaatccacaacaatcaagatcaaaaacacaacaacaacccaaatattacctagcaaacccaccacaaaacaacgccaaaataaaccacaaaacaaacccaacaatgattttcactttgaagtgttcaattttgtaccctgcagcatatgcagcaacaatccaacctgctgggccatctgcaagagaatacc------aaacaaaaaacctggaaagaaaaccaccaccaagcccacaaaaaaaccaaccctcaagacaaccaaaaaagatcccaaacctcaaaccacaaaaccaaaggaagtactcactaccaagcctacaggaaagccaaccatcaacaccaccaaaacaaacatcagaactacaccgctcacctccaacaccaaaggaaatccagaacacacaagtcaagaggaaaccctccactcaaccacctccgaaggctatccaagcccatcacaagtctatacaacatccggtcaagaggaaaccctccactcaaccacctccgaaggctatccaagcccatcacaagtccatacaacatccgaatacctatcacaatctctatcttcatccaacacaacaaaatgatag
>KU950617.1_Human_orthopneumovirus_strain_RSVA/Homo_sapiens/USA/TH_10229/2012_complete_genome
atgtccaaaaccaaggatcaacgcaccgccaagacactagaaaggacctgggacactctcaatcatctattattcatatcatcgtgcttatacaagttaaatcttaaatctatagcacaaatcacattatctattttggcaatgataatctcaacctcacttataattgcagccatcatattcatagcttcggcaaaccacaaagtcacactaacaactgcaatcatacaagatgcaacgaaccagatcaagaacacaaccccaacatacctcacccagaatccccagcttggaatcagcttctccaatctgtccggaactacatcacaatccaccaccatactagcttcaacaacaccaagtgctgagtcaaccccacaatccacaacaatcaagatcaaaaacacaacaacaacccaaatattacctagcaaacccaccacaaaacaacgccaaaataaaccacaaaacaaacccaacaatgattttcactttgaagtgttcaattttgtaccctgcagcatatgcagcaacaatccaacctgctgggccatctgcaagagaatacc------aaacaaaaaacctggaaagaaaaccaccaccaagcccacaaaaaaaccaaccctcaagacaaccaaaaaagatcccaaacctcaaaccacaaaaccaaaggaagtactcactaccaagcctacaggaaagccaaccatcaacaccaccaaaacaaacatcagaactacaccgctcacctccaacaccaaaggaaatccagaacacacaagtcaagaggaaaccctccactcaaccacctccgaaggctatccaagcccatcacaagtctatacaacatccggtcaagaggaaaccctccactcaaccacctccgaaggctatccaagcccatcacaagtccatacaacatccgaatacctatcacaatctctatcttcatccaacacaacaaaatgatag
>KU950626.1_Human_orthopneumovirus_strain_RSVA/Homo_sapiens/USA/TH_10207/2013_complete_genome
atgtccaaaaccaaggaccaacgcaccgccaagacactagaaaggacctgggacactctcaatcatctattattcatatcatcgtgcttatacaagttaaatcttaaatctatagcacaaatcacattatctattttggcaatgataatctcaacctcacttataattgcagccatcatattcatagcctcggcaaaccacaaagtcacactaacaactgcaatcatacaagatgcaacgaaccagatcaagaacacaaccccaacatacctcacccagaatccccagcttggaatcagcttctccaatctgtccggaactacatcacaatccaccaccatactagcttcaacaacaccaagtgctgagtcaaccccacaatccacaacaatcaagatcaaaaacacaacaacaacccaaatattacctagcaaacccaccacaaaacaacgccaaaataaaccacaaaacaaacccaacaatgattttcactttgaagtgttcaattttgtaccctgcagcatatgcagcaacaatccaacctgctgggccatctgcaagagaatacc------aaacaaaaaacctggaaagaaaaccaccaccaagcccacaaaaaaaccaaccctcaagacaaccaaaaaagatcccaaacctcaaaccacaaaaccaaaggaagtactcactaccaagcctacaggaaagccaaccatcaacaccactaaaacaaacatcagaactacaccgctcacctccaacaccaaaggaaatccagaacacacaagtcaagaggaaaccctccactcaaccacctccgaaggct------------------------------------------------------------------------atccaagcccatcacaagtccatacaacatccgaatacctatcacaatctctatcttcatccaacacaacaaaatgatag
>KU950483.1_Human_orthopneumovirus_strain_RSVA/Homo_sapiens/USA/TH_10534/2013_complete_genome
atgtccaaaaccaaggaccaacgcaccgccaagacactagaaaggacctgggacactctcaatcatctattattcatatcatcgtgcttatacaagttaaatcttaaatctatagcacaaatcacattatctattttggcaatgataatctcaacctcacttataattgcagccatcatattcatagcctcggcaaaccacaaagtcacactaacaactgcaatcatacaagacgcaacgaaccagatcaagaacacaaccccaacatacctcacccagaatccccagcttggaatcagcttctccaatctgtccggaactacatcacaatccaccaccatactagcttcaacaacaccaagtgctgagtcaaccccacaatccacaacaatcaagatcaaaaacacaacaacaacccaaatattacctagcaaacccaccacaaaacaacgccaaaataaaccacaaaacaaacccaacaatgattttcactttgaagtgttcaattttgtaccctgcagcatatgcagcaacaatccaacctgctgggccatctgcaagagaatacc------aaacaaaaaacctggaaagaaaaccaccaccaagcccacaaaaaaaccaaccctcaagacaaccaaaaaagatcccaaacctcaaaccacaaaaccaaaggaagtactcactaccaagcctacaggaaagccaaccatcaacaccactaaaacaaacattagaactacaccgctcacctccaacaccaaaggaaatccagaacacacaagtcaagaggaaaccctccactcaaccacctccgaaggctatccaagcccatcacaagtctatacaacatccggtcaagaggaaaccctccactcaaccacctccgaaggctatccaagcccatcacaagtccatacaacatccgaatacctatcacaatctctatcttcatccaacacaacaaaatgatag
>KJ672428.1_Human_respiratory_syncytial_virus_strain_RSVA/Homo_sapiens/USA/LA2_55/2013_complete_genome
atgtccaaaaccaaggaccaacgcaccgccaagacactagaaaggacctgggacacactcaatcatctattattcatatcatcgtgcttatacaagttaaatcttaaatctatagcacaaatcacattatctattttggcaatgataatctcaacctcacttataattgcagccatcatattcatagcctcggcaaaccacaaagtcatactaacaactgcaatcatacaagatgcaacgaaccagatcaagaacacaaccccaacatacctcacccagaatccccagcttggaatcagcttctccaatctgtccggaactacatcacaatccaccaccatactagcttcaacaacaccaagtgctgagtcaaccccacaatccacaacagtcaagatcaaaaacacaacaacaacccaaatattacctagcaaacccaccacaaaacaacgccaaaataaaccacaaaacaaacccaacaatgattttcactttgaagtgttcaattttgtaccctgcagcatatgcagcaacaatccaacctgctgggccatctgcaagagaatacc------aaacaaaaaacctggaaagaaaaccaccaccaagcccacaaaaaaaccaaccctcaagacaaccataaaagatcccaaacctcaaaccacaaaaccaaaggaagtactcactaccaagcctacaggaaagccaaccatcaacaccactaaaacaaacatcagaactacactgctcacctccaacaccaaaggaaatccagaacacacaagtcaagaggaaaccctccactcaaccacctccgaaggccatccaagcccatcacaagtctatacaacatccggtcaagaggaaaccctccactcaaccacctccgaaggctatccaagcccatcacaagtctatacaacatccgagtacctatcacaatctctatcttcatccaacacaacaaaatgatag
>KU950642.1_Human_orthopneumovirus_strain_RSVA/Homo_sapiens/USA/TH_10128/2012_complete_genome
atgtccaaaaccaaggaccaacgcaccgccaagacactagaaaggacctgggacactctcaatcatctattattcatatcatcgtgcttatacaagttaaatcttaaatctatagcacaaatcacattatctattttggcaatgataatctcaacctcacttataattgcagccatcatattcatagcctcggcaaaccacaaagtcacactaacaactgcaatcatacaagatgcaacgaaccagatcaagaacacaaccccaacatacctcacccagaatccccagcttggaatcagcttctccaatctgtcaggaactacatcacaatccaccaccatactagcttcaacaacaccaagtgctgagtcaaccccacaatccacaacagtcaagatcaaaaacacaacaacaacccaaatattacctagcaaacccaccacaaaacaacgccaaaataaaccacaaaacaaacccaacaatgattttcactttgaagtgttcaattttgtaccctgcagcatatgcagcaacaatccaacctgctgggccatctgcaagagaatacc------aaacaaaaaacctggaaagaaaaccaccaccaagcccacaaaaaaaccaaccctcaagacaaccaaaaaagatcccaaacctcaaaccacaaaaccaaaggaagtactcactaccaagcccacaggaaagccaaccatcaacaccaccaaaccaaacatcagaactacactgctcacctccaacaccaaaggaaatccagaacacacaagtcaagaggaaaccctccactcaaccacctccgaaggctatccaagcccatcacaagtctatacaacatccggtcaagaggaaaccctccactcaaccacctccgaaggctatccaagcccatcacaaatccatacaacatccgagtacctatcacaatctctatcttcatccaacacaacaaaatgatag
>KM042389.1_Human_respiratory_syncytial_virus_strain_RSVA/Homo_sapiens/USA/LA2_10/2012_complete_genome
atgtccaaaaccaaggaccaacgcaccgccaagacactagaaaggacctgggacactctcaatcatctattattcatatcatcgtgcttatacaagttaaatcttaaatctatagcacaaatcacattatctattttggcaatgataatctcaacctcacttataattgcagccatcatattcatagcctcggcaaaccacaaagtcacactaacaactgcaatcatacaagatgcaacgaaccagatcaagaacacaaccccaacatacctcacccagaatccccagcttggaatcagcttctccaatctgtcaggaactacatcacaatccaccaccatactagcttcaacaacaccaagtgctgagtcaaccccacaatccacaacagtcaagatcaaaaacacaacaacaacccaaatattacctagcaaacccaccacaaaacaacgccaaaataaaccacaaaacaaacccaacaatgattttcactttgaagtgttcaattttgtaccctgcagcatatgcagcaacaatccaacctgctgggccatctgcaagagaatacc------aaacaaaaaacctggaaagaaaaccaccaccaagcccacaaaaaaaccaaccctcaagacaaccaaaaaagatcccaaacctcaaaccacaaaaccaaaggaagtactcactaccaagcccacaggaaagccaaccatcaacaccaccaaaccaaacatcagaactacactgctcacctccaacaccaaaggaaatccagaacacacaagtcaagaggaaaccctccactcaaccacctccgaaggctatccaagcccatcacaagtctatacaacatccggtcaagaggaaaccctccactcaaccacctccgaaggctatccaagcccatcacaaatccatacaacatccgagtacctatcacaatctctatcttcatccaacacaacaaaatgatag
>KY982517.1_Human_respiratory_syncytial_virus_A_strain_RSVA/Homo_sapiens/USA/LA2_03/2013_complete_genome
atgtccaaaaccaaggaccaacgcaccgccaagacactagagaggacctgggacactctcaatcatctattattcatatcatcgtgcttatacaagttaaatcttaaatctatagcacaaatcacattatctattttggcaatgataatctcaacctcacttataattgcagccatcatattcatagcctcggcaaaccacaaagtcacactaacaactgcaatcatacaagatgcaacgaaccagatcaagaacacaaccccaacatacctcacccagaatccccagcttggaatcagcttctccaatctgtccggaactacatcacaatccaccaccatactagcttcaacaacaccaagtgctgagtcaaccccacaatccacaacagtcaagatcaaaaacacaacaacaacccaaatattacctagcaaacccaccacaaaacaacgccaaaataaaccacaaaacaaacccaacaatgattttcactttgaagtgttcaattttgtaccctgcagcatatgcagcaacaatccaacctgctgggccatctgcaagagaatacc------aaacaaaaaacctggaaagaaaaccaccaccaagcccacaaaaaaaccaaccctcaagacaaccaaaaaagatcccaaacctcaaaccacaaaaccaaaggatgtactcactaccaagcctacaggaaagccaaccatcaacaccactaaaacaaacatcagaactacactgctcacctccaacaccaaaggaaatccagaacacacaagtcaagaggaaaccctccactcaaccacctccgaaggctatccaagcccatcacaagtctatacaacatccggtcaagaggaaaccctccactcaaccacctccgaaggctatccaagcccatcacaagtccatacaacatccgagtacctatcacaatctctatcttcatccaacacaacaaaatgatag
>ON237225.1_Human_respiratory_syncytial_virus_A_isolate_HRSV/A/Argentina/BA-HNRG-023/2014_complete_genome
atgtccaaaaccaaggaccaacgcaccgccaagacactagagaggacctgggacactctcaatcatctattattcatatcatcgtgcttatacaagttaaatcttaaatctatagcacaaatcacattatctattttggcaatgataatctcaacctcacttataattgcagccatcatattcatagcctcggcaaaccacaaagtcacactaacaactgcaatcatacaagatgcaacgaaccagatcaagaacacaaccccaacatacctcacccagaatccccagcttggaatcagcttctccaatctgtccggaactacatcacaatccaccaccatactagcttcaacaacaccaagtgctgagtcaaccccacaatccacaacagtcaagatcaaaaacacaacaacaacccaaatattacctagcaaacccaccacaaaacaacgccaaaataaaccacaaaacaaacccaacaatgattttcactttgaagtgttcaattttgtaccctgcagcatatgcagcaacaatccaacctgctgggccatctgcaagagaatacc------aaacaaaaaacctggaaagaaaaccaccaccaagcccacaaaaaaaccaaccctcaagacaaccaaaaaagatcccaaacctcaaaccacaaaaccaaaggaagcactcaccaccaagcccacaggaaagccaaccatcaacaccaccaaaacaaacatcagaactacactgctcacctccaacaccaaaggaaatccagaacacacaagtcaagaggaaaccctccactcaaccacctccgaaggccatccaagcccatcacaagtctacacaacatccggtcaagaggaaaccctccactcaaccacttccgaaggctatccaagcccatcacaagtccatacaacatccgagtacctatcacaatctctatcttcatccaacacaacaaaatgatag
>ON237235.1_Human_respiratory_syncytial_virus_A_isolate_HRSV/A/Argentina/BA-HNRG-056/2014_complete_genome
atgtccaaaaccaaggaccaacgcaccgccaagacactagagaggacctgggacactctcaatcatctattattcatatcatcgtgcttatacaagttaaatcttaaatctatagcacaaatcacattatctattttggcaatgataatctcaacctcacttataattgcagccatcatattcatagcctcggcaaaccacaaagtcacactaacaactgcaatcatacaagatgcaacgaaccagatcaagaacacaaccccaacatacctcacccagaatccccagcttggaatcagcttctccaatctgtccggaactacatcacaatccaccaccatactagcttcaacaacaccaagtgctgagtcaaccccacaatccacaacagtcaagatcaaaaacacaacaacaacccaaatattacctagcaaacccaccacaaaacaacgccaaaataaaccacaaaacaaacccaacaatgattttcactttgaagtgttcaattttgtaccctgcagcatatgcagcaacaatccaacctgctgggccatctgcaagagaatacc------aaacaaaaaacctggaaagaaaaccaccaccaagcccacaaaaaaaccaaccctcaagacaaccaaaaaagatcccaaacctcaaaccacaaaaccaaaggaagcactcaccaccaagcccacaggaaagccaaccatcaacaccaccaaaacaaacatcagaactacactgctcaccttcaacaccaaaggaaatccagaacacacaagtcaagaggaaaccctccactcaaccacctccgaaggccatccaagcccatcacaagtctacacaacatccggtcaagaggaaaccctccactcaaccacttccgaaggctatccaagcccatcacaagtccatacaacatccgagtacctatcacaatctctatcttcatccaacacaacaaaatgatag
>ON237226.1_Human_respiratory_syncytial_virus_A_isolate_HRSV/A/Argentina/BA-HNRG-028/2014_complete_genome
atgtccaaaaccaaggaccaacgcaccgccaagacactagagaggacctgggacactctcaatcatctattattcatatcatcgtgcttatacaagttaaatcttaaatctatagcacaaatcacattatctattttggcaatgataatctcaacctcacttataattgcagccatcatattcatagcctcggcaaaccacaaagtcacactaacaactgcaatcatacaagatgcaacgaaccagatcaagaacacaaccccaacatacctcacccagaatccccagcttggaatcagcttctccaatctgtccggaactacatcacaatccaccaccatactagcttcaacaacaccaagtgctgagtcaaccccacaatccacaacagtcaagatcaaaaacacaacaacaacccaaatattacctagcaaacccaccacaaaacaacgccaaaataaaccacaaaacaaacccaacaatgattttcactttgaagtgttcaattttgtaccctgcagcatatgcagcaacaatccaacctgctgggccatctgcaagagaatacc------aaacaaaaaacctggaaagaaaaccaccaccaagcccacaaaaaaaccaaccctcaagacaaccaaaaaagatcccaaacctcaaaccacaaaaccaaaggaagcactcaccaccaagcccacaggaaagccaaccatcaacaccaccaaaacaaacatcagaactacactgctcacctccaacaccaaaggaaatccagaacacacaagtcaagaggaaaccctccactcaaccacctccgaaggccatccaagcccatcacaagtctacacaacatccggtcaagaggaaaccctccactcaaccacytccgaaggctatccaagcccatcacaagtccatacaacatccgagtacctatcacaatctctatcttcatccaacacaacaaaatgatag
>ON237233.1_Human_respiratory_syncytial_virus_A_isolate_HRSV/A/Argentina/BA-HNRG-047/2014_complete_genome
atgtccaaaaccaaggaccaacgcaccgccaagacactagagaggacctgggacactctcaatcatctattattcatatcatcgtgcttatacaagttaaatcttaaatctatagcacaaatcacattatctattttggcaatgataatctcaacctcacttataattgcagccatcatattcatagcctcggcaaactacaaagtcacactaacaactgcaatcatacaagatgcaacgaaccagatcaagaacacaaccccaacatacctcacccagaatccccagtttggaatcagcttctccaatctgtccggaactacatcacaatccaccaccatactagcttcaacaacaccaagtgctgagtcaaccccacaatccacaacagtcaagatcaaaaacacaacaacaacccaaatattacctagcaaacccaccacaaaacaacgccaaaataaaccacaaaacaaacccaacaatgattttcactttgaagtgttcaattttgtaccctgcagcatatgcagcaacaatccaacctgctgggccatctgcaagagaatacc------aaacaaaaaacctggaaagaaaaccaccaccaagcccacaaaaaaaccaaccctcaagacaaccaaaaaagatcccaaacctcaaaccataaaaccaaaggaagcactcaccaccaagcccacaggaaagccaaccatcaacaccaccaaaacaaacatcagaactacactgctcacctccaacaccaaaggaaatccagaacacacaagtcaagaggaaaccctccactcaaccacctccgaaggccatccaagcccatcacaagtctacacaacatccggtcaagaggaaaccctccactcaaccacctccgaaggctatccaagcccatcacaagtccatacaacatccgagtacctatcacaatctctatcttcatccaacacaacaaaatgatag
>ON237252.1_Human_respiratory_syncytial_virus_A_isolate_HRSV/A/Argentina/BA-HNRG-125/2015_complete_genome
atgtccaaaaccaaggaccaacgcaccgccaagacactagagaggacctgggacactctcaatcatctattattcatatcatcgtgcttatacaagttaaatcttaaatctatagcacaaatcacattatctattttggcaatgataatctcaacctcacttataattgcagccatcatattcatagcctcggcaaaccacaaagtcacactaacaactgcaatcatacaagatgcaacgaaccagatcaagaacacaaccccaacatacctcacccagaatccccagcttggaatcagcttctccaatctgtccggaactacatcacaatccaccaccatactagcttcaacaacaccaagtgctgagtcaaccccacaatccacaacagtcaagatcaaaaacacaacaacaacccaaatattacctagcaaacccaccacaaaacaacgccaaaataaaccacaaaacaaacccaacaatgattttcactttgaagtgttcaattttgtaccctgcagcatatgcagtaacaatccaacctgctgggccatctgcaagagaatacc------aaacaaaaaacctggaaagaaaaccaccaccaagcccacaaaaaaaccaaccctcaagacaaccaaaaaagatcccaaacctcaaaccacaaaaccaaaggaagcactcaccaccaagcccacaggaaagccaaccatcaacaccaccaaaacaaacatcagaactacactgctcacctccaacaccaaagaaaatctagaacacacaagtcaagaggaaaccctccactcaaccacctccgaaggccatctaagcccatcacaagtctacacaacatccggtcaagaggaaaccctccactcaaccacctccgaaggctatccaagcccatcacaagtccatacaacatccgagtacctatcacaatctctatcttcatccaacacaacaaaatgatag
>ON237256.1_UNVERIFIED:_Human_respiratory_syncytial_virus_A_isolate_HRSV/A/Argentina/BA-HNRG-138/2015_complete_genome
atgtccaaaaccaaggaccaacgcaccgccaagacactagagaggacctgggacactctcaatcatctattattcatatcatcgtgcttatacaagttaaatcttaaatctatagcacaaatcacattatctattttggcaatgataatctcaacctcacttataattgcagccatcatattcatagcctcggcaaaccacaaagtcacactaacaactgcaatcatacaagatgcaacgaaccagatcaagaacacaaccccaacatacctcacccagaatccccagcttggaatcagcttctccaatctgtccggaactacatcacaatccaccaccatactagcttcaacaacaccaagtgctgagtcaaccccacaatccacaacagtcaagatcaaaaacacaacaacaacccaaatattacctagcaaacccaccacaaaacaacgccaaaataaaccacaaaacaaacccaacaatgattttcactttgaagtgttcaattttgtaccctgcagcatatgcagtaacaatccaacctgctgggccatctgcaagagaatacc------aaacaaaaaacctggaaagaaaaccaccaccaagcccacaaaaaaaccaaccctcaagacaaccaaaaaagatcccaaacctcaaaccacaaaaccaaaggaagcactcaccaccaagcccacaggaaagccaaccatcaacaccaccaaaacaaacatcagaactacactgctcacctccaacaccaaagaaaatctagaacacacaagtcaagaggaaaccctccactcaaccacctccgaaggccatctaagcccatcacaagtctacacaacatccggttaagaggaaaccctccactcaaccacctccgaaggctatccaagcccatcacaagtccatacaacatccgagtacctatcacaatctctatcttcatccaacacaacaaaatgatag
>KU950673.1_Human_orthopneumovirus_strain_RSVA/Homo_sapiens/USA/TH_10236/2012_complete_genome
atgtccaaaaccaaggaccaacgcaccgccaagacactagaaaggacctgggacactctcaatcatctattattcatatcatcgtgcttatacaagttaaatcttaaatctatagcacaaatcacattatctattttggcaatgataatctcaacctcacttataattgcagccatcatattcatagcctcggcaaaccacaaagtcacactaacaactgcaatcatacaagatgcaacgaaccagatcaagaacacaaccccaacatacctcacccagaatccccagcttggaatcagctcctccaatctgtccggaaccacatcacaatccaccaccatactagcttcaacaacaccaagtgctgagtcaaccccacaatccacaacagtcaagatcaaaaacacaacaacaacccaaatattacctagcaaacccaccacaaaacaacgccaaaataaaccacaaaacaaacccaacaatgattttcactttgaagtgttcaattttgtaccctgcagcatatgcagcaacaatccaacctgctgggccatctgcaagagaatacc------aaacaaaaaacctggaaagaaaaccaccaccaagcccacaaaaaaaccaaccctcaagacaaccaaaaaagatcccaaacctcaaaccacaaaaccaaaggaagtactcactaccaagcctacaggaaagccaaccatcaacaccactaaaacaaacatcagaactacactgctcacctccaacaccaaaggaaatccagaacacacaagtcaagaggaaaccctccactcaaccacctccgaaggctatccaagcccatcacaagtctatacaacatccggtcaagaggaaaccctccactcaaccacctccaaaggctatccaagcccatcacaagtccatacaacatccgagtacctatcacaatctctatcttcatccaacacaacaaaatgatag
>KJ672433.1_Human_respiratory_syncytial_virus_strain_RSVA/Homo_sapiens/USA/LA2_95/2013_complete_genome
atgtccaaaaccaaggaccaacgcaccgccaagacactagaaaggacctgggacactctcaatcatctattattcatatcatcgtgcttatacaagttaaatcttaaatctatagcacaaatcacattatctattttggcaatgataatctcaacctcacttataattgcagccatcatattcatagcctcggcaaaccacaaagtcacactaacaactgcaatcatacaagatgcaacgaaccagatcaagaacacaaccccaacatacctcacccagaatccccagcttggaatcagctcctccaatctgtccggaaccacatcacaatccaccaccatactagcttcaacaacaccaagtgctgagtcaaccccacaatccacaacagtcaagatcaaaaacacaacaacaacccaaatattacctagcaaacccaccacaaaacaacgccaaaataaaccacaaaacaaacccaacaatgattttcactttgaagtgttcaattttgtaccctgcagcatatgcagcaacaatccaacctgctgggccatctgcaagagaatacc------aaacaaaaaacctggaaagaaaaccaccaccaagcccacaaaaaaaccaaccctcaagacaaccaaaaaagatcccaaacctcaaaccacaaaaccaaaggaagtactcactaccaagcctacaggaaagccaaccatcaacaccactaaaacaaacatcagaactacactgctcacctccaacaccaaaggaaatccagaacacacaagtcaagaggaaaccctccactcaaccacctccgaaggctatccaagcccatcacaagtctatacaacatccggtcaagaggaaaccctccactcaaccacctccaaaggctatccaagcccatcacaagtccatacaacatccgagtacctatcacaatctctatcttcatccaacacaacaaaatgatag
>KU950521.1_Human_orthopneumovirus_strain_RSVA/Homo_sapiens/USA/TH_10149/2012_complete_genome
atgtccaaaaccaaggaccaacgcaccgccaagacactagaaaggacctgggacactctcaatcatctattattcatatcatcgtgcttatacaagttaaatcttaaatctatagcacaaatcacattatctattttggcaatgataatctcaacctcacttataattgcagccatcatattcatagcctcggcaaaccacaaagtcacactaacaactgcaatcatacaagatgcaacgaaccagatcaagaacacaaccccaacatacctcacccagaatccccagcttggaatcagcttctccaatctgtccggaactacatcacaatccaccaccatactagcttcaacaacaccaagtgctgagtcaaccccacaatccacaacagtcaagatcaaaaacacaacaacaacccaaatattacctagcaaacccaccacaaaacaacgccaaaataaaccacaaaacaaacccaacaatgattttcactttgaagtgttcaattttgtaccctgcagcatatgcagcaacaatccaacctgctgggccatctgcaagagaatacc------aaacaaaaaacctggaaagaaaaccaccaccaagcccacaaaaaaaccaaccctcaagacaaccaaaaaagatcccaaacctcaaaccacaaaaccaaaggaagtactcactaccaagcctacaggaaagccaaccatcaacaccactaaaacaaacatcagaactacactgctcacctccaacaccaaaggaaatccagaacacacaagtcaagaggaaaccctccactcaaccacctccgaaggccatccaagcccatcacaagtccacataacatccggtcaagaggaaaccctccactcaaccacctccgaaggctatccaagcccatcacaagtccatacaacatccgagtacctatcacaatctctatcttcatccaacacaacaaaatgatag
>ON237261.1_Human_respiratory_syncytial_virus_A_isolate_HRSV/A/Argentina/BA-HNRG-169/2015_complete_genome
atgtccaaaaccaaggaccaacgcaccgccaagacactagaaaggacctgggacactctcaatcatctattattcatatcatcgtgcttatacaagttaaatcttaaatctatagcacaaatcacattatctattttggcaatgataatctcaacctcacttataattgcagccatcatattcatagcctcggcaaaccacaaagtcacactaacaactgcaatcatacaagatgcaacgaaccagatcaagaacacaaccccaacatacctcacccagaatccccagcttggaatcagcttctccaatctgtccggaactacatcacaattcaccaccatactagcttcaacaacaccaagtgctgagtcaaccccacaatccacaacagtcaagatcaaaaacacaacaacaacccaaatattacctagcaaacccaccacaaaacaacgccaaaataaaccacaaaacaaacccaacaatgattttcactttgaagtgttcaattttgtaccctgcagcatatgcagcaacaatccaacctgctgggccatctgcaagagaatacc------aaacaaaaaacctggaaagaaaaccaccaccaagcctactaaaaaaccaaccctcaagacaaccaaaaaagatcccaaacctcaaaccacaaaaccaaaggaagtactcactaccaagcctacaggaaagccaaccatcaacaccactaaaacaaacatcagaactacactgctcacctccaacaccaaaggaaatccagaacacacaagtcaagaggaaaccctccactcaaccacctccgaaggccatccaagcccatcacaagtctacacaacatccggtcaagaggaaaccctccactcaaccacctccgaaggctatccaagcccatcacaagtccacacaacatccgagtacctatcacaatctctatcttcatccaacacaacaaaatgatag
>ON237236.1_Human_respiratory_syncytial_virus_A_isolate_HRSV/A/Argentina/BA-HNRG-058/2014_complete_genome
atgtccaaaaccaaggaccaacgcaccgccaagacactagaaaggacctgggacactctcaatcatctattattcatatcatcgtgcttatacaagttaaatcttaaatctatagcacaaatcacattatctattttggcaatgataatctcaacctcacttataattgcagccatcatattcatagcctcggcaaaccacaaagtcacactaacaactgcaatcatacaagatgcaacgaaccagatcaagaacacaaccccaacatacctcacccagaatccccagcttggaatcagcttctccaatctgtccggaactacatcacaattcaccaccatactagcttcaacaacaccaagtgctgagtcaaccccacaatccacaacagtcaagatcaaaaacacaacaacaacccaaatattacctagcaaacccaccacaaaacaacgccaaaataaaccacaaaacaaacccaacaatgattttcactttgaagtgttcaattttgtaccctgcagcatatgcagcaacaatccaacctgctgggccatctgcaagagaatacc------aaacaaaaaacctggaaagaaaaccaccaccaagcctacaaaaaaaccaaccctcaagacaaccaaaaaagatcccaaacctcaaaccacaaaaccaaaggaagtactcactaccaagcctacaggaaagccaaccatcaacaccactaaaacaaacatcagaactacactgctcacctccaacaccaaaggaaatccagaacacacaagtcaagaggaaaccctccactcaaccacctccgaaggcyatccaagcccatcacaagtctacacaacatccggtcaagaggaaaccctccactcaaccacctccgaaggctatccaagcccatcacaagtcyacacaacatccgagtacctatcacaatctctatcttcatccaacacaacaaaatgatag
>MW582528.1_Human_respiratory_syncytial_virus_A_isolate_0594_complete_genome
atgtccaaaaccaaggaccaacgcaccgccaagacactagaaaggacctgggacactctcaatcatctattattcatatcatcgtgcttatacaagttaaatcttaaatctatagcacaaatcacattatctattttggcaatgataatctcaacctcacttataattgcagccatcatattcatagcctcggcaaaccacaaagtcacactaacaactgcaatcatacaagatgcaacgaaccagatcaagaacacaaccccaacatacctcactcagaatccccagcctggaatcagcttcttcaatctgtccggaactacatcacaatccaccaccatactagcttcaacaacaccaagtgctgagtcaaccccgcaatccacaacagtcaagatcaaaaacacaacaacaacccaaatattacccagcaaacccaccacaaaacaacgccaaaataaaccacaaaacaaacccaacaatgattttcactttgaagtgttcaattttgtaccctgcagcatatgcagcaacaatccaacctgctgggccatctgcaagagaatacc------aaacaaaaaacctggaaagaaaaccaccaccaagcccacaaaaaaaccaaccctcaaaacaaccaaaaaagatcccaaccctcaaaccacaaaaccaaaggaagtactcactaccaagcctacaggaaagccaaccatcaacaccactaaaacaaacatcagaactacactgctcacctccaacaccaaaggaaatccagaacacacaagtcaagaggaaaccctccactcaaccacctccaaaggctatctaagcccatcccaagtctatacaacatccggtcaagaggaaaccctccactcaaccacctccgaaggctatctaagcccatcacaaatctatacaacatccgagtacctatcacaatctctatcttcatccaacacaacaaaatgatag
>MH760642.1_Human_orthopneumovirus_strain_A/NSW/WM2111B/14_partial_genome
atgtccaaaaccaaggaccaacgcaccgccaagacactagaaaggacctgggacactctcaatcatctattattcatatcatcgtgcttatacaagttaaatcttaaatctatagcacaaatcacattatctattttggcaatgataatctcaacctcacttataattgcagccatcatattcatagcctcggcaaaccacaaagtcacactaacaactgcaatcatacaagatgcaacgaaccagatcaagaacacaaccccaacatacctcactcagaatccccagcttggaatcagcttcttcaatctgtccggaactacatcacaatccaccaccatactagcttcaacaacaccaagtgctgagtcaaccccgcaatccacaacagtcaagatcaaaaacacaacaacaacccaaatattacccagcaaacccaccacaaaacaacgccaaaataaaccacaaaacaaacccaacaatgattttcactttgaagtgttcaattttgtaccctgcagcatatgcagcaacaatccaacctgctgggccatctgcaagagaatacc------aaacaaaaaacctggaaagaaaaccaccaccaagcccacaaaaaaaccaaccctcaaaacaaccaaaaaagatcccaaccctcaaaccacaaaaccaaaggaagtactcactaccaagcctacaggaaagccaaccatcaacaccactaaaacaaacatcagaactacactgctcacctccaacaccaaaggaaatccagaacacacaagtcaagaggaaaccctccactcaaccacctccaaaggctatctaagcccatcccaagtctatacaacatccggtcaagaggaaaccctccactcaaccacctccgaaggctatctaggcccatcacaaatctatacaacatccgagtacctatcacaatctctatcttcatccaacacaacaaaatgatag
>MH760612.1_Human_orthopneumovirus_strain_A/NSW/WM0166A/16_partial_genome
atgtccaaaaccaaggaccaacgcaccgccaagacactagaaaggacctgggacactctcaatcatctattattcatatcatcgtgcttatacaagttaaatcttaaatctatagcacaaatcacattatctattttggcaatgataatctcaacctcacttataattgcagccatcatattcatagcctcggcaaaccacaaagtcacactaacaactgcaatcatacaagatgcaacgaaccagatcaagaacacaaccccaacatacctcactcagaatccccagcttggaatcagcttcttcaatctgtccggaaccacatcacaacccaccaccatactagcttcaacaacaccaagtgctgagtcaaccccgcaatccacaacagtcaagatcaaaaacacaacaacaacccaaatattacccagcaaacccaccacaaaacagcgccaaaataaaccacaaaacaaacccaacaatgattttcactttgaagtgttcaattttgtaccctgcagcatatgcagcaacaatccaacctgctgggccatctgcaagagaatacc------aaacaaaaaacctggaaagaaaaccaccaccaagcccacaaaaaaaccaaccctcaaaacaaccaaaaaagatcccaaccctcaaaccacaaaaccaaaggaagtactcactaccaagcctacaggaaagccaaccatcaacaccactaaaacaaacatcagaactacactgctcacctccaacaccaaaggaaatccagaacacacaagtcaagaggaaaccctccactcaaccacctccaaaggctatctaagcccatcccaagtctatacaacatccggtcaagaggaaaccctcaactcaaccacctccaaaggctatctaagcccatcacaaatctatacaacatccgagtacctatcacaatctctatcttcatccaacacaacaaaatgatag
>KX765941.1_Human_orthopneumovirus_strain_RSVA/Homo_sapiens/NZL/LJRSV04/2015_complete_genome
atgtccaaaaccaaggaccaacgcaccgccaagacactagaaaggacctgggacactctcaatcatctattattcatatcatcgtgcttatacaagttaaatcttaaatctatagcacaaatcacattatctattttggcaatgataatctcaacctcacttataattgcagctatcatattcatagcctcggcgaaccacaaagtcacactaacaactgcaatcatacaagatgcaacgaaccaggtcaagaacacaaccccaacatacctcactcagaatccccagcttggaatcagcttcttcaatctgtccggaactacatcacaatccaccaccatactagcttcaacaacaccaagtgctgagtcaaccccgcaatccacaacagtcaagatcaaaaacacaacaacaacccaaatattacccagcaaacccaccacaaaacaacgccaaaataaaccacaaaacaaacccaacaatgattttcactttgaagtgttcaattttgtaccctgcagcatatgcagcaacaatccaacctgctgggccatctgcaagagaatacc------aaacaaaaaacctggaaagaaaaccaccaccaagcccacaaaaaaaccaaccctcaaaacaaccaaaaaagatcccaaccctcaaaccacaaaaccaaaggaagtactcactaccaagcctacaggaaagccaaccatcaacaccactaaaacaaacatcagaactacactgctcacctccaacaccaaaggaaatccagaacacacaagtcaagaggaaaccctccactcaaccacctccaaaggctatctaagcccatcccaagtctatacaacatccggtcaagaggaaaccctccactcaaccacctccgaaggctatctaagcccatcacaaatctatacaacatccgagtacctatcacaatctctatcttcatccaacacaacaaaatgatag
>MH828493.1_Human_orthopneumovirus_strain_RSVA/Vietnam/vzrsva3/2013_complete_genome
atgtccaaaaccaaggaccaacgcaccgccaagacactagaaaggacctgggacactctcaatcatctattattcatatcatcgtgcttatacaagttaaatcttaaatctatagcacaaatcacattatctattttggcaatgataatctcaacctcacttataattgcagccatcatattcatagcctcggcaaaccacaaagtcacactaacaactgcaatcatacaagatgcaacgaaccagatcaagaacacaaccccaacatacctcactcagaatccccagcttggaatcagcttcttcaatctgtccggaactacatcacaatccaccaccatactagcttcaacaacaccaagtgctgagtcaaccccacaatccacaacagtcaagatcaaaaacacaacaacaacccaaatattacccagcaaacccaccacaaaacaacgccaaaataaaccacaaaacaaacccaacaatgattttcactttgaagtgttcaattttgtaccctgcagcatatgcagcaacaatccaacctgctgggccatctgcaagagaatacc------aaacaaaaaacctggaaagaaaaccaccaccaagcccacaaaaaaaccaaccctcaaaacaaccaaaaaagatcccaaccctcaaaccacaaaaccaaaggaagtactcactaccaagcctacaggaaagccaaccatcaacaccactaaaacaaacatcagaactacactgctcacctccaacaccaaaggaaatccagaacacacaagtcaagaggaaaccctccactcaaccacctacaaaggctatctaagcccatcccaagtctatacaacatccggtcaagaggaaaccctccactcaaccacctccgaaggctatctaagcccatcacaagtctatacaacatccgagtacctatcacaatctctatcttcatccaacacaacaaaatgatag
>KU950651.1_Human_orthopneumovirus_strain_RSVA/Homo_sapiens/USA/TH_10147/2012_complete_genome
atgtccaaaaccaaggaccaacgcaccgccaagacactagaaaggacctgggacactctcaatcatctattattcatatcatcgtgcttatacaagttaaatcttaaatctatagcacaaatcacattatctattttggcaatgataatctcaacctcacttataattgcagccatcatattcatagcctcggcaaaccacaaagtcacactaacaactgcaatcatacaagatgcaacgaaccagatcaagaacacaaccccaacatacctcactcagaatccccagcttggaatcagcttctccaatctgtccggaactacatcacaatccaccaccatattagcttcaacaacaccaagtgctgagtcaaccccacaacccacaacagtcaagatcaaaaacacaacaacaacccaaatattacccagcaaacccaccacaaaacaacgccaaaataaaccacaaaacaaacccaacaatgattttcactttgaagtgttcaattttgtaccctgcagcatatgcagcaacaatccaacctgctgggccatctgcaagagaatacc------aaacaaaaaacctggaaagaaaaccaccaccaagcccacaaaaaaaccaaccctcaagacaaccaaaaaagatcccaaacctcaaaccacaaaaccaaaggaagtactcactaccaagcctacaggaaagccaaccatcaacaccactaaaacaaacatcagaactacactgctcacctccaacaccaaaggaaatccagaacacacaagtcaagaggaaaccctccactcaaccacctccaaaggctatctaagcccatcccaagtctatacaacatccggtcaagaggaaaccctccactcaaccacctccgaaggctatctaagcccatcacaagtctatacaacatccgagtacctatcacaatctctatcttcatccaacacaacaaaatgatag
>KJ672472.1_Human_respiratory_syncytial_virus_strain_RSVA/Homo_sapiens/USA/LA2_15/2012_complete_genome
atgtccaaaaccaaggaccaacgcaccgccaagacactagaaaggacctgggacactctcaatcatctattattcatatcatcgtgcttatacaagttaaatcttaaatctatagcacaaatcacattatctattttggcaatgataatctcaacctcacttataattgcagccatcatattcatagcctcggcaaaccacaaagtcacactaacaactgcaatcatacaagatgcaacgaaccagatcaagaacacaaccccaacatacctcactcagaatccccagcttggaatcagcttctccaatctgtccggaactacatcacaatccaccaccatattagcttcaacaacaccaagtgctgagtcaaccccacaacccacaacagtcaagatcaaaaacacaacaacaacccaaatattacccagcaaacccaccacaaaacaacgccaaaataaaccacaaaacaaacccaacaatgattttcactttgaagtgttcaattttgtaccctgcagcatatgcagcaacaatccaacctgctgggccatctgcaagagaatacc------aaacaaaaaacctggaaagaaaaccaccaccaagcccacaaaaaaaccaaccctcaagacaaccaaaaaagatcccaaacctcaaaccacaaaaccaaaggaagtactcactaccaagcctacaggaaagccaaccatcaacaccactaaaacaaacatcagaactacactgctcacctccaacaccaaaggaaatccagaacacacaagtcaagaggaaaccctccactcaaccacctccaaaggctatctaagcccatcccaagtctatacaacatccggtcaagaggaaaccctccactcaaccacctccgaaggctatctaagcccatcacaagtctatacaacatccgagtacctatcacaatctctatcttcatccaacacaacaaaatgatag
>MH828491.1_Human_orthopneumovirus_strain_RSVA/Vietnam/vzrsva1/2013_complete_genome
atgtccaaaaccaaggaccaacgcaccgccaagacactagaaaggacctgggacactctcaatcatctattattcatatcatcgtgcttatacaagttaaatcttaaatctatagcacaaatcacattatctattttggcaatgataatctcaacctcacttataattgcagccatcatattcatagcctcggcaaaccacaaagtcacactaacaactgcaatcatacaagatgcaacgaaccagatcaagaacacaaccccaacatacctcactcagaatccccagcttggaatcagcttctccaatctgtccggaactacatcacaatccaccaccatactagcttcaacaacaccaagtgctgagtcaaccccacaatccacaacagtcaagatcaaaaacacaacaacaacccaaatattacctagcaaacccaccacaaaacaacgccaaaataaaccacaaaacaaacccaacaatgattttcactttgaagtgttcaattttgtaccctgcagcatatgcagcaacaatccaacctgctgggccatctgcaagagaatacc------aaacaaaaaacctggaaagaaaaccaccaccaagcccacaaaaaaaccaaccctcaagacaaccaaaaaagatcccaaacctcaaaccacaaaaccaaaggaagtactcactaccaagcctacaggaaagccaaccatcaacaccactaaaacaaacatcagaactacactgctcacctccaacaccaaaggaaatccagaacacacaagtcaagagggaaccctccactcaaccacctccgaaggctatctaagcccatcccaagtctatacaacatccagtcaagaggaaaccctccactcaaccacctccgaaggctatctaagcccatcacaagtctatacaacatccgagtacctatcacaatctctatcttcatccaacacaacaaaatgatag
>JX627336.1_Human_respiratory_syncytial_virus_strain_RSVA/GN435/11__complete_genome_collection_date__27-Dec-2011__country__South_Korea
atgtccaaaaccaaggaccaacgcaccgccaagacactagaaaggacctgggacactctcaatcatctattattcatatcatcgtgcttatacaagttaaatcttaaatctatagcacaaatcacattatctattttggcaatgataatctcaacctcacttataattgcagccatcatattcatagcctcggcaaaccacaaagtcacactaacaactgcaatcatacaagatgcaacgaaccagatcaagaacacaaccccaacatacctcactcagaatccccagcttggaatcagcttctccaatctgtccggaactacatcacaatccaccaccatactagcttcaacaacaccaagtgctgagtcaaccccacaatccacaacagtcaagatcaaaaacacaacaacaacccaaatattacctagcaaacccaccacaaaacaacgccaaaataaaccacaaaacaaacccaacaatgattttcactttgaagtgttcaattttgtaccctgcagcatatgcagcaacaatccaacctgctgggccatctgcaagagaatacc------aaacaaaaaacctggaaagaaaaccaccaccaagcccacaaaaaaaccaaccctcaagacaaccaaaaaagatcccaaacctcaaaccacaaaaccaaaggaagtactcactaccaagcctacaggaaagccaaccatcaacaccactaaaacaaacatcagaactacactgctcacctccaacaccaaaggaaatccagaacacacaagtcaagaggaaaccctccactcaaccacctccgaaggctatctaagcccatcccaagtctatacaacatccggtcaagaggaaaccctccactcaaccacctccgaaggctatctaagcccatcacaagtctatacaacatccgagtacctatcacaatctctatcttcatccaacacaacaaaatgatag
>MH828501.1_Human_orthopneumovirus_strain_RSVA/Vietnam/vzrsva11/2013_complete_genome
atgtccaaaaccaaggaccaacgcaccgccaagacactagaaaggacctgggacactctcaatcatctattattcatatcatcgtgcttatacaagttaaatcttaaatctatagcacaaatcacattatctattttggcaatgataatctcaacctcacttataattgcagccatcatattcatagcctcggcaaaccacaaagtcacactaacaactgcaatcatacaagatgcaacgaaccagatcaagaacacaaccccaacatacctcactcagaatccccagcttggaatcagcttctccaatctgtccggaactacatcacaatccaccaccatactagcttcaacaacaccaagtgctgagtcaaccccacaatccacaacagtcaagatcaaaaacacaacaacaacccaaatattacctagcaaacccaccacaaaacaacgccaaaataaaccacaaaacaaacccaacaatgattttcactttgaagtgttcaattttgtaccctgcagcatatgcagcaacaatccaacctgctgggccatctgcaagagaatacc------aaacaaaaaacctggaaagaaaaccaccaccaagcccacaaaaaaaccaaccctcaagacaaccaaaaaagatcccaaacctcaaaccacaaaaccaaaggaagtactcactaccaagcctacaggaaagccaaccatcaacaccactaaaacaaacatcagaactacactgctcacctccaacaccaaaggaaatccagaacacacaagtcaagagggaaccctccactcaaccacctccgaaggctatctaagcccatcccaagtctatacaacatccggtcaagaggaaaccctccactcaaccacctccgaaggctatctaagcccatcacaagtctatacaacatccgagtacctatcacaatctctatcttcatccaacacaacaaaatgatag
>OK649681.1_Human_respiratory_syncytial_virus_A_strain_HRSV/A/Texas.USA/121301029/2012_complete_genome
atgtccaaaaccaaggaccaacgcaccgccaagacactagaaaggacctgggacactctcaatcatctattattcatatcatcgtgcttatacaagttaaatcttaaatctatagcacaaatcacattatctattttggcaatgataatctcaacctcacttataattgcagccatcatattcatagcctcggcaaaccacaaagtcacactaacaactgcaatcatacaagatgcaacgaaccagatcaagaacacaaccccaacatacctcactcagaatccccagcttggaatcagcttctccaatctgtccggaactacatcacaatccaccaccatactagcttcaacaacaccaagtgctgagtcaaccccacaatccacaacagtcaagatcaaaaacacaacaacaacccaaatattacctagcaaacccaccacaaaacaacgccaaaataaaccacaaaacaaacccaacaatgattttcactttgaagtgttcaattttgtaccctgcagcatatgcagcaacaatccaacctgctgggccatctgcaagagaatacc------aaacaaaaaacctggaaagaaaaccaccaccaagcccacaaaaaaaccaaccctcaagacaaccaaaaaagatcccacacctcaaaccacaaaaccaaaggaagtactcactaccaagcctacaggaaagccaaccatcaacaccactaaaacaaacatcagaactacactgctcacctccaacaccaaaggaaatccagaacacacaagtcaagaggaaaccctccactcaaccacctccgaaggctatctaagcccatcccaagtctatacaacatccggtcaagaggaaaccctccactcaaccacctccgaaggctatctaagcccatcacaagtctatacaacatccgagtacctatcacaatctctatcttcatccaacacaacaaaatggtag
>MG813980.1_Human_orthopneumovirus_isolate_A-TX-029a-2012-WGS_complete_genome______________country_USA_date_26-Oct-2012
atgtccaaaaccaaggaccaacgcaccgccaagacactagaaaggacctgggacactctcaatcatctattattcatatcatcgtgcttatacaagttaaatcttaaatctatagcacaaatcacattatctattttggcaatgataatctcaacctcacttataattgcagccatcatattcatagcctcggcaaaccacaaagtcacactaacaactgcaatcatacaagatgcaacgaaccagatcaagaacacaaccccaacatacctcactcagaatccccagcttggaatcagcttctccaatctgtccggaactacatcacaatccaccaccatactagcttcaacaacaccaagtgctgagtcaaccccacaatccacaacagtcaagatcaaaaacacaacaacaacccaaatattacctagcaaacccaccacaaaacaacgccaaaataaaccacaaaacaaacccaacaatgattttcactttgaagtgttcaattttgtaccctgcagcatatgcagcaacaatccaacctgctgggccatctgcaagagaatacc------aaacaaaaaacctggaaagaaaaccaccaccaagcccacaaaaaaaccaaccctcaagacaaccaaaaaagatcccacacctcaaaccacaaaaccaaaggaagtactcactaccaagcctacaggaaagccaaccatcaacaccactaaaacaaacatcagaactacactgctcacctccaacaccaaaggaaatccagaacacacaagtcaagaggaaaccctccactcaaccacctccgaaggctatctaagcccatcccaagtctatacaacatccggtcaagaggaaaccctccactcaaccacctccgaaggctatctaagcccatcacaagtctatacaacatccgagtacctatcacaatctctatcttcatccaacacaacaaaatgatag
>MG813981.1_Human_orthopneumovirus_isolate_A-TX-029b-2012-WGS_complete_genome______________country_USA
atgtccaaaaccaaggaccaacgcaccgccaagacactagaaaggacctgggacactctcaatcatctattattcatatcatcgtgcttatacaagttaaatcttaaatctatagcacaaatcacattatctattttggcaatgataatctcaacctcacttataattgcagccatcatattcatagcctcggcaaaccacaaagtcacactaacaactgcaatcatacaagatgcaacgaaccagatcaagaacacaaccccaacatacctcactcagaatccccagcttggaatcagcttctccaatctgtccggaactacatcacaatccaccaccatactagcttcaacaacaccaagtgctgagtcaaccccacaatccacaacagtcaagatcaaaaacacaacaacaacccaaatattacctagcaaacccaccacaaaacaacgccaaaataaaccacaaaacaaacccaacaatgattttcactttgaagtgttcaattttgtaccctgcagcatatgcagcaacaatccaacctgctgggccatctgcaagagaatacc------aaacaaaaaacctggaaagaaaaccaccaccaagcccacaaaaaaaccaaccctcaagacaaccaaaaaagatcccacacctcaaaccacaaaaccaaaggaagtactcactaccaagcctacaggaaagccaaccatcaacaccactaaaacaaacatcagaactacactgctcacctccaacaccaaaggaaatccagaacacacaagtcaagaggaaaccctccactcaaccacctccgaaggctatctaagcccatcccaagtctatacaacatccggtcaagaggaaaccctccactcaaccacctccgaaggctatctaagcccatcacaagtctatacaacatccgagtacctatcacaatctctatcttcatccaacacaacaaaatgatag
>MG813983.1_Human_orthopneumovirus_isolate_A-TX-032b-2012-WGS_complete_genome______________country_USA_date_06-Nov-2012
atgtccaaaaccaaggaccaacgcaccgccaagacactagaaaggacctgggacactctcaatcatctattattcatatcatcgtgcttatacaagttaaatcttaaatctatagcacaaatcacattatctattttggcaatgataatctcaacctcacttataattgcagccatcatattcatagcctcggcaaaccacaaagtcacactaacaactgcaatcatacaagatgcaacgaaccagatcaagaacacaaccccaacatacctcactcagaatccccagcttggaatcagcttctccaatctgtccggaactacatcacaatccaccaccatactagcttcaacaacaccaagtgctgagtcaaccccacaatccacaacagtcaagatcaaaaacacaacaacaacccaaatattacctagcaaacccaccacaaaacaacgccaaaataaaccacaaaacaaacccaacaatgattttcactttgaagtgttcaattttgtaccctgcagcatatgcagcaacaatccaacctgctgggccatctgcaagagaatacc------aaacaaaaaacctggaaagaaaaccaccaccaagcccacaaaaaaaccaaccctcaagacaaccaaaaaagatcccacacctcaaaccacaaaaccaaaggaagtactcactaccaagcctacaggaaagccaaccatcaacaccactaaaacaaacatcagaactacactgctcacctccaacaccaaaggaaatccagaacacacaagtcaagaggaaaccctccactcaaccacctccgaaggctatctaagcccatcccaagtctatacaacatccggtcaagaggaaaccctccactcaaccacctccgaaggctatctaagcccatcacaagtctatacaacatccgagtacctatcacaatctctatcttcatccaacacaacaaaatgatag
>MG813984.1_Human_orthopneumovirus_isolate_A-TX-010a-2014-WGS_complete_genome______________country_USA_date_24-Nov-2014
atgtccaaaaccaaggaccaacgcaccgccaagacactagaaaggacctgggacactctcaatcatctattattcatatcatcgtgcttatacaagttaaatcttaaatctatagcacaaatcacattatctattttggcaatgataatctcaacctcacttataattgcagccatcatattcatagcctcggcaaaccacaaagtcacactaacaactgcaatcatacaagatgcaacgaaccagatcaagaacacaaccccaacatacctcactcagaatccccagcttggaatcagcttctccaatctgtccagaactacatcacaatccaccaccatactagcttcaacaacaccaagtgctgagtcaaccccacaatccacaacagtcaagatcaaaaacacaacaacaacccaaatattacctagcaaacccaccacaaaacaacgccaaaataaaccacaaaacaaacccaacaatgattttcactttgaagtgttcaattttgtaccctgcagcatatgcagtaacaatccaacctgctgggccatctgcaagagaatacc------aaacaaaaaacctggaaagaaaaccaccaccaagcccacaaaaaaaccaaccctcaagacaaccaaaaaagatcccacacctcaaaccacaaaaccaaaggaagtactcactaccaagcctacaggaaagccaaccatcaacaccactaaaacaaacatcagaactacactgctcacctccaacaccaaaggaaatccagaacacacaagccaagaggaaaccctccactcaaccacctccgaaggctatctaagcccatcccaagtctatacaacatccggtcaagaggaaaccctccactcaaccacctccgaaggctatctaagcccatcacaagtctatacaacatccgagtacctatcacaatctctatcttcatccaacacaacaaaatgatag
>MG813985.1_Human_orthopneumovirus_isolate_A-TX-010b-2014-WGS_complete_genome______________country_USA_date_24-Nov-2014
atgtccaaaaccaaggaccaacgcaccgccaagacactagaaaggacctgggacactctcaatcatctattattcatatcatcgtgcttatacaagttaaatcttaaatctatagcacaaatcacattatctattttggcaatgataatctcaacctcacttataattgcagccatcatattcatagcctcggcaaaccacaaagtcacactaacaactgcaatcatacaagatgcaacgaaccagatcaagaacacaaccccaacatacctcactcagaatccccagcttggaatcagcttctccaatctgtccagaactacatcacaatccaccaccatactagcttcaacaacaccaagtgctgagtcaaccccacaatccacaacagtcaagatcaaaaacacaacaacaacccaaatattacctagcaaacccaccacaaaacaacgccaaaataaaccacaaaacaaacccaacaatgattttcactttgaagtgttcaattttgtaccctgcagcatatgcagtaacaatccaacctgctgggccatctgcaagagaatacc------aaacaaaaaacctggaaagaaaaccaccaccaagcccacaaaaaaaccaaccctcaagacaaccaaaaaagatcccacacctcaaaccacaaaaccaaaggaagtactcactaccaagcctacaggaaagccaaccatcaacaccactaaaacaaacatcagaactacactgctcacctccaacaccaaaggaaatccagaacacacaagccaagaggaaaccctccactcaaccacctccgaaggctatctaagcccatcccaagtctatacaacatccggtcaagaggaaaccctccactcaaccacctccgaaggctatctaagcccatcacaagtctatacaacatccgagtacctatcacaatctctatcttcatccaacacaacaaaatgatag
>MN078105.1_UNVERIFIED:_Human_orthopneumovirus_strain_GH220171/USA/2012_cRNA_sequence
atgtccaaaaccaaggaccaacgcaccgccaagacactagaaaggacctgggacactctcaatcatctattattcatatcatcatgcttatacaagttaaatcttaaatctatagcacaaatcacattatctattttggcaatgataatctcaacctcacttataattgcagccatcatattcatagcctcggcaaaccacaaagtcacactaacaactgcaatcatacaagatgcaacgaaccagatcaagaacacaaccccaacatacctcactcagaatccccagcttggaatcagcttctccaatctgtccggaactacatcacaatccaccaccatactagcttcagcaacaccaagtgctgagtcaaccccacaatccacaacagtcaagatcaaaaacacaacaacaacccaaatattacctagcaaacccaccacaaaacaacgccaaaataaaccacaaaacaaacccaacaatgattttcactttgaagtgttcaattttgtaccctgcagcatatgcagcaacaatccaacctgctgggccatctgcaagagaatacc------aaacaaaaaacctggaaagaaaaccaccaccaagcccacaaaaaaaccaaccctcaagacaaccaaaaaagatcccacacctcaaaccacaaaaccaaaggaagtactcactaccaagcctacaggaaagccaaccatcaacaccactaaaacaaacattctacctacactgatcacctccaacaccaaaggaaatccagaacacacaa------------------------------------------------------------------------gtcaagaggaaaccctccactcaaccacctccgaaggctatctaagcccatcacaagtctatacaacatccgagtacctatcacaatctctatcttcatccaacacaacaaaatgatag
>MH828492.1_Human_orthopneumovirus_strain_RSVA/Vietnam/vzrsva2/2013_complete_genome
atgtccaaaaccaaggaccaacgcaccgccaagacactagaaaggacctgggacactctcaatcatctattattcatatcatcgtgcttatacaagttaaatcttaaatctatagcacaaatcacattatctattttggcaatgataatctcaacctcacttataattgcagccatcatattcatagcctcggcaaaccacaaagtcacactaacaactgcaatcatacaagatgcaacgaaccagatcaagaacacaaccccaacatacctcactcagaatccccagcttggaatcagcttctccaatctgtccggaactacatcacaatccaccaccatactagcttcaacaacaccaagtgctgagtcaaccccacaatccacaacagtcaagatcaaaaacacaacaacaacccaaatattacctagcaaacccaccacaaaacaacgccaaaataaaccacaaaacaaacccaacaatgattttcactttgaagtgttcaattttgtaccctgcagcatatgcagcaacaatccaacctgctgggccatctgcaagagaatacc------aaacaaaaaacctggaaagaaaaccaccaccaagcccacaaaaaaaccaaccctcaagacaaccaaaaaagatcccaaacctcaaaccacaaaaccaaaggaagtactcactaccaagcctacaggaaagccaaccgtcaataccaccaaaacaaacatcagaactacactgctcacctccaacaccaaaggaaatccagaacacacaagtcaagaggaaaccctccactcaaccacctccgaaggctatccaagcccatcccaagtctacacaacatccggtcaagaggaaaccctccactcaaccacctccgaaggctatctaagcccatcacaagtctatacaacatccgagtacctatcacaatctctatcttcatccaacacaacaaaatgatag
>KX765916.1_Human_orthopneumovirus_strain_RSVA/Homo_sapiens/NZL/LJRSV02/2015_complete_genome
atgtccaaaaccaaggaccaacgcaccgccaagacactagaaaggacctgggacactctcaatcatctattattcatatcatcgtgcttatacaagttaaatcttaaatctatagcacaaatcacattatctattttggcaatgataatctcaacctcacttataattgcagccatcatattcatagcctcggcaaaccacaaagtcacactaacaactgcaatcatacaagatgcaacgaaccagatcaagaacacaaccccaacatacctcactcagaatccccagcttggaatcagcttctccaatctgtccggaactacatcacaatccaccaccatactagcttcaacaacaccaagtgctgagtcaaccccacaatccacaacagtcaagatcaaaaacacaacaacaacccaaatattacctagcaaacccaccacaaaacaacgccaaaataaaccacaaaacaaacccaacaatgattttcactttgaagtgttcaattttgtaccctgcagcatatgcagcaacaatccaacctgctgggccatctgcaagagaatacc------aaacaaaaaacctggaaagaaaaccaccaccaagcccacaaaaaaaccaaccctcaagacaaccaaaaaagatcccaaacctcaaaccacaaaaccaaaggaagtactcactaccaagcctacaggaaagccaaccgtcaacaccactaaaacaaacatcagaactacactgctcacctccaacaccaaaggaaatccagaacacacaagtcaagaggaaaccctccactcaaccacctccgaaggctatctaagcccatcccaagtctatacaacatccggtcaaaaggaaaccctccactcaaccacctccgaaggctatctaagcccatcacaagtctatacaacatccgagtacctatcacaatctctatcttcatccaacacaacaaaatgatag
>KX765944.1_Human_orthopneumovirus_strain_RSVA/Homo_sapiens/NZL/LJRSV08/2015_complete_genome
atgtccaaaaccaaggaccaacgcaccgccaagacactagaaaggacctgggacactctcaatcatctattattcatatcatcgtgcttatacaagttaaatcttaaatctatagcacaaatcacattatctattttggcaatgataatctcaacctcacttataattgcagccatcatattcatagcctcggcaaaccacaaagtcacactaacaactgcaatcatacaagatgcaacgaaccagatcaagaacacaaccccaacatacctcactcagaatccccagcttggaatcagcttctccaatctgtccggaactacatcacaatccaccaccatactagcttcaacaacaccaagtgctgagtcaaccccacaatccacaacagtcaagatcaaaaacacaacaacaacccaaatattacctagcaaacccaccacaaaacaacgccaaaataaaccacaaaacaaacccaacaatgattttcactttgaagtgttcaattttgtaccctgcagcatatgcagcaacaatccaacctgctgggccatctgcaagagaatacc------aaacaaaaaacctggaaagaaaaccaccaccaagcccacaaaaaaaccaaccctcaagacaaccaaaaaagatcccaaacctcaaaccacaaaaccaaaggaagtactcactaccaagcctacaggaaagccaaccgtcaacaccactaaaacaaacatcagaactacactgctcacctccaacaccaaaggaaatccagaacacacaagtcaagaggaaaccctccactcaaccacctccgaaggctatctaagcccatcccaagtctatacaacatccggtcaaaaggaaaccctccactcaaccacctccgaaggctatctaagcccatcacaagtccatacaacatccgagtacctatcacaatctctatcttcatccaacacaacaaaatgatag
>ON237249.1_Human_respiratory_syncytial_virus_A_isolate_HRSV/A/Argentina/BA-HNRG-120/2015_complete_genome
atgtccaaaaccaaggaccaacgcaccgccaagacactagaaaggacctgggacactctcaatcatctattattcatatcatcgtgcttatacaagttaaatcttaaatctatagcacaaatcacattatctattttggcaatgataatctcaacctcacttataattgcagccatcatattcatagcctcggcaaaccacaaagtcacactaacaactgcaatcatacaagatgcaacgaaccagatcaagaacacaaccccaacatacctcactcagaatccccagcttggaatcagcttctccaatctgtccggaactacatcacaatccaccaccatactagcttcaacaacaccaagtgttgagtcaaccccacaatccacaacagtcaagatcaaaaacacaacaacaacccaaatattacctagcaaacccaccacaaaacaacgccaaaataaaccacaaaacaaacccaacaatgattttcactttgaagtgttcaattttgtaccctgcagcatatgcagcaacaatccaacctgctgggccatctgcaagagaatacc------aaacaaaaaacctggaaagaaaaccaccaccaagcccacaaaaaaaccaaccctcaagacaaccaaaaaagatcccaaacctcaaaccacaaaaccaaaggaagtactcactaccaagcctacaggaaagccaaccgtcaacaccactaaaacaaacatcagaactacactgctcacctccaacaccaaaggaaatccagaacacacaagtcaagaggaaaccctccactcaaccacctccgaaggctatctaagcccatcccaagtctatacaacatccggtcaaaaggaaaccctccactcaaccacctccgaaggctatctaagcccatcacaagtctatacaacatccgagtacctatcacaatctctatcttcatccaacacaacaaaatgatag
>KX765904.1_Human_orthopneumovirus_strain_RSVA/Homo_sapiens/NZL/LJRSV39/2013_complete_genome
atgtccaaaaccaaggaccaacgcaccgccaagacactagaaaggacctgggacactctcaatcatctattattcatatcatcgtgcttatacaagttaaatcttaaatctatagcacaaatcacattatctattttggcaatgataatctcaacctcacttataattgcagccatcatattcatagcctcggcaaaccacaaagtcacactaacaactgcaatcatacaagatgcaacgaaccagatcaagaacacaaccccaacatacctcactcagaatccccagcttggaatcagcttctccaatctgtccggaactacatcacaatccaccaccatactagcttcaacaacaccaagtgctgagtcaaccccacaatccacaacagtcaagatcaaaaacacaacaacaacccaaatattacctagcaaacccaccacaaaacaacgccaaaataaaccacaaaacaaacccaacaatgattttcactttgaagtgttcaattttgtaccctgcagcatatgcagcaacaatccaacctgctgggccatctgcaagagaatacc------aaacaaaaaacctggaaagaaaaccaccaccaagcccacaaaaaaaccaaccctcaagacaaccaaaaaagatcccaaacctcaaaccacaaaaccaaaggaagtactcactaccaagcctacaggaaagccaaccgtcaacaccactaaaacaaacatcagaactacactgctcacctccaacaccaaaggaaatccagaacacacaagtcaagaggaaaccctccactcaaccacctccgaaggctatctaagcccatcccaagtctatacaacatccggtcaaaaggaaaccctccactcaaccacctccgaaggctatccaagcccatcacaagtctatacaacatccgagtacctatcacaatctccatcttcatccaacacaacaaaatgatag
>KX765919.1_Human_orthopneumovirus_strain_RSVA/Homo_sapiens/NZL/LJRSV37/2013_complete_genome
atgtccaaaaccaaggaccaacgcaccgccaagacactagaaaggacctgggacactctcaatcatctattattcatatcatcgtgcttatacaagttaaatcttaaatctatagcacaaatcacattatctattttggcaatgataatctcaacctcacttataattgcagccatcatattcatagcctcggcaaaccacaaagtcacactaacaactgcaatcatacaagatgcaacgaaccagatcaagaacacaaccccaacatacctcactcagaatccccagcttggaatcagcttctccaatctgtccggaactacatcacaatccaccaccatactagcttcaacaacaccaagtgctgagtcaaccccacaatccacaacagtcaagatcaaaaacacaacaacaacccaaatattacctagcaaacccaccacaaaacaacgccaaaataaaccacaaaacaaacccaacaatgattttcactttgaagtgttcaattttgtaccctgcagcatatgcagcaacaatccaacctgctgggccatctgcaagagaatacc------aaacaaaaaacctggaaagaaaaccaccaccaagcccacaaaaaaaccaaccctcaagacaaccaaaaaagatcccaaacctcaaaccacaaaaccaaaggaagtactcactaccaagcctacaggaaagccaaccgtcaacaccactaaaacaaacatcagaactacactgctcacctccaacaccaaaggaaatccagaacacacaagtcaagaggaaaccctccactcaaccacctccgaaggctatctaagcccatcccaagtctatacaacatccggtcaaaaggaaaccctccactcaaccacctccgaaggctatccaagcccatcacaagtctatacaacatccgagtacctatcacaatctccatcttcatccaacacaacaaaatgatag
>KX765974.1_Human_orthopneumovirus_strain_RSVA/Homo_sapiens/NZL/LJRSV35/2013_complete_genome
atgtccaaaaccaaggaccaacgcaccgccaagacactagaaaggacctgggacactctcaatcatctattattcatatcatcgtgcttatacaagttaaatcttaaatctatagcacaaatcacattatctattttggcaatgataatctcaacctcacttataattgcagccatcatattcatagcctcggcaaaccacaaagtcacactaacaactgcaatcatacaagatgcaacgaaccagatcaagaacacaaccccaacatacctcactcagaatccccagcttggaatcagcttctccaatctgtccggaactacatcacaatccaccaccatactagcttcaacaacaccaagtgctgagtcaaccccacaatccacaacagtcaagatcaaaaacacaacaacaacccaaatattacctagcaaacccaccacaaaacaacgccaaaataaaccacaaaacaaacccaacaatgattttcactttgaagtgttcaattttgtaccctgcagcatatgcagcaacaatccaacctgctgggccatctgcaagagaatacc------aaacaaaaaacctggaaagaaaaccaccaccaagcccacaaaaaaaccaaccctcaagacaaccaaaaaagatcccaaacctcaaaccacaaaaccaaaggaagtactcactaccaagcctacaggaaagccaaccgtcaacaccactaaaacaaacatcagaactacactgctcacctccaacaccaaaggaaatccagaacacacaagtcaagaggaaaccctccactcaaccacctccgaaggctatctaagcccatcccaagtctatacaacatccggtcaaaaggaaaccctccactcaaccacctccgaaggctatccaagcctatcacaagtctatacaacatccgagtacctatcacaatctccatcttcatccaacacaacaaaatgatag
>KX765971.1_Human_orthopneumovirus_strain_RSVA/Homo_sapiens/NZL/LJRSV45/2013_complete_genome
atgtccaaaaccaaggaccaacgcaccgccaagacactagaaaggacctgggacactctcaatcatctattattcatatcatcgtgcttatacaagttaaatcttaaatctatagcacaaatcacattatctattttggcaatgataatctcaacctcacttataattgcagccatcatattcatagcctcggcaaaccacaaagtcacactaacaactgcaatcatacaagatgcaacgaaccagatcaagaacacaaccccaacatacctcactcagaatccccagcttggaatcagcttctccaatctgtccggaactacatcacaatccaccaccatactagcttcaacaacaccaagtgctgagtcaaccccacaatccacaacagtcaagatcaaaaacacaacaacaacccaaatattacctagcaaacccaccacaaaacaacgccaaaataaaccacaaaacaaacccaacaatgattttcactttgaagtattcaattttgtaccctgcagcatatgcagcaacaatccaacctgctgggccatctgcaagagaatacc------aaacaaaaaacctggaaagaaaaccaccaccaagcccacaaaaaaaccaaccctcaagacaaccaaaaaagatcccaaacctcaaaccacaaaaccaaaggaagtactcactaccaagcctacaggaaagccaaccgtcaacaccactaaaacaaacatcagaactacactgctcacctccaacaccaaaggaaatccagaacacacaagtcaagaggaaaccctccactcaaccacctccgaaggctatctaagcccatcccaagtctatacaacatccggtcaaaaggaaaccctccactcaaccacctccgaaggctatccaagcccatcacaagtctatacaacatccgagtacctatcacaatctccatcttcatccaacacaacaaaatgatag
>KX765972.1_Human_orthopneumovirus_strain_RSVA/Homo_sapiens/NZL/LJRSV41/2013_complete_genome
atgtccaaaaccaaggaccaacgcaccgccaagacactagaaaggacctgggacactctcaatcatctattattcatatcatcgtgcttatacaagttaaatcttaaatctatagcacaaatcacattatctattttggcaatgataatctcaacctcacttataattgcagccatcatattcatagcctcggcaaaccacaaagtcacactaacaactgcaatcatacaagatgcaacgaaccagatcaagaacacaaccccaacatacctcactcagaatccccagcttggaatcagcttctccaatctgtccggaactacatcacaatccaccaccatactagcttcaacaacaccaagtgctgagtcaaccccacaatccacaacagtcaagatcaaaaacacaacaacaacccaaatattacctagcaaacccaccacaaaacaacgccaaaataaaccacaaaacaaacccaacaatgattttcactttgaagtattcaattttgtaccctgcagcatatgcagcaacaatccaacctgctgggccatctgcaagagaatacc------aaacaaaaaacctggaaagaaaaccaccaccaagcccacaaaaaaaccaaccctcaagacaaccaaaaaagatcccaaacctcaaaccacaaaaccaaaggaagtactcactaccaagcctacaggaaagccaaccgtcaacaccactaaaacaaacatcagaactacactgctcacctccaacaccaaaggaaatccagaacacacaagtcaagaggaaaccctccactcaaccacctccgaaggctatctaagcccatcccaagtctatacaacatccggtcaaaaggaaaccctccactcaaccacctccgaaggctatccaagcccatcacaagtctatacaacatccgagtacctatcacaatctccatcttcatccaacacaacaaaatgatag
>KX765940.1_Human_orthopneumovirus_strain_RSVA/Homo_sapiens/NZL/LJRSV47/2013_complete_genome
atgtccaaaaccaaggaccaacgcaccgccaagacactagaaaggacctgggacactctcaatcatctattattcatatcatcgtgcttatacaagttaaatcttaaatctatagcacaaatcacattatctattttggcaatgataatctcaacctcacttataattgcagccatcatattcatagcctcggcaaaccacaaagtcacactaacaactgcaatcatacaagatgcaacgaaccagatcaagaacacaaccccaacatacctcactcagaatccccagcttggaatcagcttctccaatctgtccggaactacatcacaatccaccaccatactagcttcaacaacaccaagtgctgagtcaaccccacaatccacaacagtcaagatcaaaaacacaacaacaacccaaatattacctagcaaacccaccacaaaacaacgccaaaataaaccacaaaacaaacccaacaatgattttcactttgaagtattcaattttgtaccctgcagcatatgcagcaacaatccaacctgctgggccatctgcaagagaatacc------aaacaaaaaacctggaaagaaaaccaccaccaagcccacaaaaaaaccaaccctcaagacaaccaaaaaagatcccaaacctcaaaccacaaaaccaaaggaagtactcactaccaagcctacaggaaagccaaccgtcaacaccactaaaacaaacatcagaactacactgctcacctccaacaccaaaggaaatccagaacacacaagtcaagaggaaaccctccactcaaccacctccgaaggctatctaagcccatcccaagtctatacaacatccggtcaaaaggaaaccctccactcaaccacctccgaaggctatccaagcccatcacaagtctatacaacatccgagtacctatcacaatctccatcttcatccaacacaacaaaatgatag
>KX765939.1_Human_orthopneumovirus_strain_RSVA/Homo_sapiens/NZL/LJRSV38/2013_complete_genome
atgtccaaaaccaaggaccaacgcaccgccaagacactagaaaggacctgggacactctcaatcatctattattcatatcatcgtgcttatacaagttaaatcttaaatctatagcacaaatcacattatctattttggcaatgataatctcaacctcacttataattgcagccatcatattcatagcctcggcaaaccacaaagtcacactaacaactgcaatcatacaagatgcaacgaaccagatcaagaacacaaccccaacatacctcactcagaatccccagcttggaatcagcttctccaatctgtccggaactacatcacaatccaccaccatactagcttcaacaacaccaagtgctgagtcaaccccacaatccacaacagtcaagatcaaaaacacaacaacaacccaaatattacctagcaaacccaccacaaaacaacgccaaaataaaccacaaaacaaacccaacaatgattttcactttgaagtgttcaattttgtaccctgcagcatatgcagcaacaatccaacctgctgggccatctgcaagagaatacc------aaacaaaaaacctggaaagaaaaccaccaccaagcccacaaaaaaaccaaccctcaagacaaccaaaaaagatcccaaacctcaaaccacaaaaccaaaggaagtactcactaccaagcctacaggaaagccaaccgtcaacaccactaaaacaaacatcagaactacactgctcacctccaacaccaaaggaaatccagaacacacaagtcaagaggaaaccctccactcaaccacctccgaaggctatctaagcccatcccaagtctatacaacatccggtcaaaaggaaaccctccactcaaccacctccgaaggctatctaagcccatcacaagtctatacaacatccgagtacctatcacaatctctatcttcatccaacacaacaaaatgatag
>KX765954.1_Human_orthopneumovirus_strain_RSVA/Homo_sapiens/NZL/LJRSV36/2013_complete_genome
atgtccaaaaccaaggaccaacgcaccgccaagacactagaaaggacctgggacactctcaatcatctattattcatatcatcgtgcttatacaagttaaatcttaaatctatagcacaaatcacattatctattttggcaatgataatctcaacctcacttataattgcagccatcatattcatagcctcggcaaaccacaaagtcacactaacaactgcaatcatacaagatgcaacgaaccagatcaagaacacaaccccaacatacctcactcagaatccccagcttggaatcagcttctccaatctgtccggaactacatcacaatccaccaccatactagcttcaacaacaccaagtgctgagtcaaccccacaatccacaacagtcaagatcaaaaacacaacaacaacccaaatattacctagcaaacccaccacaaaacaacgccaaaataaaccacaaaacaaacccaacaatgattttcactttgaagtgttcaattttgtaccctgcagcatatgcagcaacaatccaacctgctgggccatctgcaagagaatacc------aaacaaaaaacctggaaagaaaaccaccaccaagcccacaaaaaaaccaaccctcaagacaaccaaaaaagatcccaaacctcaaaccacaaaaccaaaggaagtactcactaccaagcctacaggaaagccaaccgtcaacaccactaaaacaaacatcagaactacactgctcacctccaacaccaaaggaaatccagaacacacaagtcaagaggaaaccctccactcaaccacctccgaaggctatctaagcccatcccaagtctatacaacatccggtcaaaaggaaaccctccactcaaccacctccgaaggctatccaagcccatcacaagtctatacaacatccgagtacctatcacaatctccatcttcatccaacacaacaaaatgatag
>ON237237.1_Human_respiratory_syncytial_virus_A_isolate_HRSV/A/Argentina/BA-HNRG-059/2014_complete_genome
atgtccaaaaccaaggaccaacgcaccgccaagacactagaaaggacctgggacactctcaatcatctattattcatatcatcgtgcttatacaagttaaatcttaaatctatagcacaaatcacattatctattttggcaatgataatctcaacctcacttataattgcagccatcatattcatagcctcggcaaaccacaaagtcacactaacaactgcaatcatacaagatgcaacgaaccagatcaagaacacaaccccaacatacctcacccagaatccccagcttggaatcagcttctccaatctgtccggaactacatcacaatccaccaccatactagctccaacaacaccaagtgctgagtcaaccccacaatccacaacagtcaagatcaaaaacacaacaacaacccaaatattacctagcaaacccaccacaaaacaacgccaaaataaaccacaaaacaaacccaacaatgattttcactttgaagtgttcaattttgtaccctgcagcatatgcagcaacaatccaacctgctgggccatctgcaagaaaatacc------aaacaaaaaacctggaaagaaaaccaccaccaagcccacaaaaaaaccaaccctcaagacaaccaaaaaagatcctaaacctcaaaccacaaaaccaaaggaagtactcactaccaagcctacaggaaagccaaccatcaacaccactaaaacaaacatcagaactacactgctcacctccaacaccaaaggaaatctagaacacacaagtcaagaggaaaccctccactcaaccrcctccgaaggctatccaagcccatcacaagtctatacaacatccggtcaagaggaaaccctccactcaaccacctccgaagactatccaagcccatcacaagtccatacaacatccgagtacctatcacaatctctatcttcatccaacacaacaaaatgatag
>ON237232.1_Human_respiratory_syncytial_virus_A_isolate_HRSV/A/Argentina/BA-HNRG-046/2014_complete_genome
atgtccaaaaccaaggaccaacgcaccgccaagacactagaaaggacctgggacactctcaatcatctattattcatatcatcgtgcttatacaagttaaatcttaaatctatagcacaaatcacattatctattttggcaatgataatctcaacctcacttataattgcagccatcatattcatagcctcggcaaaccacaaagtcacactaacaactgcaatcatacaagatgcaacgaaccagatcaagaacacaaccccaacatacctcacccagaatccccagcttggaatcagcttctccaatctgtccggaactacatcacaatccaccaccatactagctccaacaacaccaagtgctgagtcaaccccacaatccacaacagtcaagatcaaaaacacaacaacaacccaaatattacctagcaaacccaccacaaaacaacgccaaaataaaccacaaaacaaacccaacaatgattttcactttgaagtgttcaattttgtaccctgcagcatatgcagcaacaatccaacctgctgggccatctgcaagaaaatacc------aaacaaaaaacctggaaagaaaaccaccaccaagcccacaaaaaaaccaaccctcaagacaaccaaaaaagatcctaaacctcaaaccacaaaaccaaaggaagtactcactaccaagcctacaggaaagccaaccatcaacaccactaaaacaaacatcagaactacactgctcacctccaacaccaaaggaaatctagaacacacaagtcaagaggaaaccctccactcaaccgcctccgaaggctatccaagcccatcacaagtctatacaacatccggtcaagaggaaaccctccactcaaccacctccgaagactatccaagcccatcacaagtccatacaacatccgagtacctatcacaatctctatcttcatccaacacaacaaaatgatag
>ON237239.1_Human_respiratory_syncytial_virus_A_isolate_HRSV/A/Argentina/BA-HNRG-069/2014_complete_genome
atgtccaaaaccaaggaccaacgcaccgccaagacactagaaaggacctgggacactctcaatcatctattattcatatcatcgtgcttatacaagttaaatcttaaatctatagcacaaatcacattatctattttggcaatgataatctcaacctcacttataattgcagccatcatattcatagcctcggcaaaccacaaagtcacactaacaactgcaatcatacaagatgcaacgaaccagatcaagaacacaaccccaacatacctcacccagaatccccagcttggaatcagcttctccaatctgtccggaactacatcacaatccaccaccatactagctccaacaacaccaagtgctgagtcaaccccacaatccacaacagtcaagatcaaaaacacaacaacaacccaaatattacctagcaaacccaccacaaaacaacgccaaaataaaccacaaaacaaacccaacaatgattttcactttgaagtgttcaattttgtaccctgcagcatatgcagcaacaatccaacctgctgggccatctgcaagagaatacc------aaacaaaaaacctggaaagaaaaccaccaccaagcccacaaaaaaaccaaccctcaagacaaccaaaaaagatcctaaacctcaaaccacaaaaccaaaggaagtactcactaccaagcctacaggaaagccaaccatcaacaccactaaaacaaacatcagaactacactgctcacctccaacaccaaaggaaatctagaacacacaagtcaagaggaaaccctccactcaaccgcctccgaaggctatccaagcccatcacaagtctatacaacatccggtcaagaggaaaccctccactcaaccacctccgaagactatccaagcccatcacaagtccatacaacatccgagtacctatcacaatctctatcttcatccaacacaacaaaatgatag
>ON237238.1_Human_respiratory_syncytial_virus_A_isolate_HRSV/A/Argentina/BA-HNRG-063/2014_complete_genome
atgtccaaaaccaaggaccaacgcaccgccaagacactagaaaggacctgggacactctcaatcatctattattcatatcatcgtgcttatacaagttaaatcttaaatctatagcacaaatcacattatctattttggcaatgataatctcaacctcacttataattgcagccatcatattcatagcctcggcaaaccacaaagtcacactaacaactgcaatcatacaagatgcaacgaaccagaccaagaacacaaccccaacatacctcacccagaatccccagcttggaatcagcttctccaatctgtccggaactacatcacaatccaccaccatactagctccaacaacaccaagtgctgagtcaaccctacaatccacaacagtcaagataaaaaacacaacaacaacccaaatattacctagcaaacccaccacaaaacaacgccaaaataaaccacaaaacaaacccaacaatgattttcactttgaagtgttcaattttgtaccctgcagcatatgcagcaacaatccaacctgctgggccatctgcaagaaaatacc------aaacaaaaaacctggaaagaaaaccaccaccaagcccacaaaaaaaccaaccctcaagacaaccaaaaaagatcctaaacctcaaaccacaaaaccaaaggaagtactcactaccaagcctacaggaaagccaaccatcaacaccactaaaacaaacatcagaactacactgctcacctccaacaccaaaggaaatctagaacacacaagtcaagaggaaaccctccactcaaccgcctccgaaggctatccaagcccatcacaagtctatacaacatccggtcaagaggaaaccctccactcaaccacctccgaagactatccaagcccatcacaagtccatacaacatccgagtacctatcacaatctctatcttcatccaacacaacaaaatgatag
>KX765926.1_Human_orthopneumovirus_strain_RSVA/Homo_sapiens/NZL/LJRSV59/2012_complete_genome
atgtccaaaaccaaggaccaacgcaccgccaagacactagaaaggacctgggacactctcaatcatctattattcatatcatcgtgcttatacaagttgaatcttaaatctatagcacaaatcacattatctattttggcaatgataatctcaacctcacttataattgcagccatcatattcatagcctcggcaaaccacaaagtcacactaacaactgcaatcatacaagatgcaacgaaccagatcaagaacacaaccccaacatacctcacccagaatccccagcttggaatcagcttctccaatctgtccggaactacatcacaatctaccaccatactagcttcaacaacaccaagtgctgagtcaaccccacaatccacaacagtcaagatcaaaaacacaacaacaacccaaatattacctagcaaacccaccacaaaacaacgccaaaataaaccacaaaacaaacccaacaatgattttcactttgaagtgttcaattttgtaccctgcagcatatgcagcaacaatccaacctgctgggccatctgcaagagaatacc------aaacaaaaaacctggaaagaaaaccaccaccaagcccacaaaaaaaccaaccctcaagacaaccaaaaaagatcccaaacctcaaaccacaaaaccaaaggaagtactcactaccaagcctacaggaaagccaaccatcaacaccactaaaacaaacatcagaactacactgctcacctccaacaccaaaggaaatccagaacacacaagtcaagaggaaaccctccactcaaccacctccaaaggctatctaagcccatcacaagtccatacaacatccggtcaagaggaaaccctccactcaaccacctccgaaggctatccaagcccatcacaagtctatacaacatccgagtacctatcacaatctctatcttcatccaacacaacaaaatgatag
>KU950544.1_Human_orthopneumovirus_strain_RSVA/Homo_sapiens/USA/TH_10438/2013_complete_genome
atgtccaaaaccaaggaccaacgcaccgccaagacactagaaaggacctgggacactcttaatcatctattattcatatcatcgtgcttatacaagttaaatcttaaatctatagcacaaatcacattatctattttggcaatgataatctcaacctcacttataattgcagccatcatattcatagcctcggcaaaccacaaagtcacactaacaactgcaatcatacaagatgcaacgaaccagatcaagaacacaaccccaacatacctcacccagaatccccagcttggaatcagcttctccaatctgtccggaactacatcacaatccaccaccatactagcttcaacaacaccaagtgctgattcaaccccacaatccacaacagtcaagatcaaaaacacaacaacaacccaaatattacctagcaaacccaccacaaaacaacgccaaaataaaccacaaaacaaacccaacaatgattttcactttgaagtgttcaattttgtaccctgcagcatatgcagcaacaatccaacctgctgggccatctgcaagagaatacc------aaacaaaaaacctggaaagaaaaccaccaccaagcccacaaaaaaaccaaccctcaagacaaccaaaaaagatcccaaatcccaaaccacaaaaccaaaggaagtactcactaccaagcctacaggaaagccaaccatcaacaccactaaaacaaacatcagaactacactgctcacctccaacaccaaaggaaatccagaacacacaagtcaagaggaaaccctccactcaaccacctccgaaggctatccaagcccatcacaagtccacacaacatccggtcaagaggaaaccctccactcaaccacctccgaaggctatccaagcccatcacaagtctacacaacatccgagtacctatcacaatctctatcttcatccaacacaacaaaatgatag
>KU950505.1_Human_orthopneumovirus_strain_RSVA/Homo_sapiens/USA/TH_10651/2013_complete_genome
atgtccaaaaccaaggaccaacgcaccgccaagacactagaaaggacctgggacactcttaatcatctattattcatatcatcgtgcttatacaagttaaatcttaaatctatagcacaaatcacattatctattttggcaatgataatctcaacctcacttataattgcagccatcatattcatagcctcggcaaaccacaaagtcacactaacaactgcaatcatacaagatgcaacgaaccagatcaagaacacaaccccaacatacctcacccagaatccccagcttggaatcagcttctccaatctgtccggaactacatcacaatccaccaccatactagcttcaacaacaccaagtgctgattcaaccccacaatccacaacagtcaagatcaaaaacacaacaacaacccaaatattacctagcaaacccaccacaaaacaacgccaaaataaaccacaaaacaaacccaacaatgattttcactttgaagtgttcaattttgtaccctgcagcatatgcagcaacaatccaacctgctgggccatctgcaagagaatacc------aaacaaaaaacctggaaagaaaaccaccaccaagcccacaaaaaaaccaaccctcaagacaaccaaaaaagatcccaaatcccaaaccacaaaaccaaaggaagtactcactaccaagcctacaggaaagccaaccatcaacaccactaaaacaaacatcagaactacactgctcacctccaacaccaaaggaaatccagaacacacaagtcaagaggaaaccctccactcaaccacctccgaaggctatccaagcccatcacaagtccacacaacatccggtcaagaggaaaccctccactcaaccacctccgaaggctatccaagcccatcacaagtctacacaacatccgagtacctatcacaatctctatcttcatccaacacaacaaaatgatag
>KU950464.1_Human_orthopneumovirus_strain_RSVA/Homo_sapiens/USA/TH_10654/2014_complete_genome
atgtccaaaaccgaggaccaacgcaccgccaagacactagaaaggacctgggacacttttaatcatctattattcatatcatcgtgcttatacaagttaaatcttaaatctatagcacaaatcacattatctattttggcaatgataatctcaacctcacttataattgcagccatcatattcatagcctcggcaaaccacaaagtcacactaacaactgcaatcatacaagatgcaacgaaccagatcaagaacacaaccccaacatacctcacccagaatccccagcatggaatcagcttctccaatctgtccggaactacatcacaatccaccaccatactagcttcaacaacaccaagtgctgattcaaccccacaatccacaacagtcaagatcaaaaacacaacaacaacccaaatattacctagcaaacccaccacaaaacaacgccaaaataaaccacaaaacaaacccaacaatgattttcactttgaagtgttcaattttgtaccctgcagcatatgcagcaacaatccaacctgctgggccatctgcaagagaatacc------aaacaaaaaacctggaaagaaaaccaccaccaagcccacaaaaaaaccaaccctcaagacaaccaaaaaagatcccaaatcccaaaccacaaaaccaaaggaagtactcactaccaagcctacaggaaagccaaccatcaacaccactaaaacaaacatcagaactacactgctcacctccaacaccaaaggaaatccagaacacacaagtcaagaggaaaccctccactcaaccacctccgaaggctatccaagcccatcacaagtccacacaacatccggtcaagaggaaaccctccactcaaccacctccgaaggctatccaagcccatcacaagtctacacaacatccgagtacctatcacaatctctatcttcatccaacacaacaaaatgatag
>KU950566.1_Human_orthopneumovirus_strain_RSVA/Homo_sapiens/USA/TH_10433/2013_complete_genome
atgtccaaaaccaaggaccaacgcaccgccaagacactagaaaggacctgggacactcttaatcatctattattcatatcatcgtgcttatacaagttaaatcttaaatctatagcacaaatcacattatctattttggcaatgataatctcaacctcacttataattgcagccatcatattcatagcctcggcaaaccacaaagtcacactaacaactgcaatcatacaagatgcaacgaaccagatcaagaacacaaccccaacatacctcacccagaatccccagcttggaatcagcttctccaatctgtccggaactacatcacaatccaccaccatactagcttcaacaacaccaagtgctgattcaaccccacaatccacaacagtcaagatcaaaaacacaacaacaacccaaatattacctagcaaacccaccacaaaacaacgccaaaataaaccacaaaacaaacccaacaatgattttcactttgaagtgttcaattttgtaccctgcagcatatgcagcaacaatccaacctgctgggccatctgcaagagaatacc------aaacaaaaaacctggaaagaaaaccaccaccaagcccacaaaaaaaccaaccctcaagacaaccaaaaaagatcccaaatcccaaaccacaaaaccaaaggaagtactcactaccaagcctacaggaaagccaaccatcaacaccactaaaacaaacatcagaactacactgctcacctccaacaccaaaggaaatccagaacacacaagtcaagaggaaaccctccactcaaccacctccgaaggctatccaagcccatcacaagtccacacaacatccggtcaagaggaaaccctccactcaaccacctccgaaggctatccaagcccatcacaagtctacacaacatccgagtacctatcacaatctctatcttcatccaacacaacaaaatgatag
>KU950590.1_Human_orthopneumovirus_strain_RSVA/Homo_sapiens/USA/TH_10387/2013_complete_genome
atgtccaaaaccaaggaccaacgcaccgccaagacactagaaaggacctgggacacttttaatcatctattattcatatcatcgtgcttatacaagttaaatcttaaatctatagcacaaatcacattatctattttggcaatgataatctcaacctcacttataattgcagccatcatattcatagcctcggcaaaccacaaagtcacactaacaactgcaatcatacaagatgcaacgaaccagatcaagaacacaaccccaacatacctcacccagaatccccagcttggaatcagcttctccaatctgtccggaactacatcacaatccaccaccatactagcttcaacaacaccaagtgctgattcaaccccacaatccacaacagtcaagatcaaaaacacaacaacaacccaaatattacctagcaaacccaccacaaaacaacgccaaaataaaccacaaaacaaacccaacaatgattttcactttgaagtgttcaattttgtaccctgcagcatatgcagcaacaatccaacctgctgggccatctgcaagagaatacc------aaacaaaaaacctggaaagaaaaccaccaccaagcccacaaaaaaaccaaccctcaagacaaccaaaaaagatcccaaatcccaaaccacaaaaccaaaggaagtactcactaccaagcctacaggaaagccaaccatcaacaccactaaaacaaacatcagaactacactgctcacctccaacaccaaaggaaatccagaacacacaagtcaagaggaaaccctccactcaaccacctccgaaggctatccaagcccatcacaagtccacacaacatccggtcaagaggaaaccctccactcaaccacctccgaaggctatccaagcccatcacaagtctacacaacatccgagtacctatcacaatctctatcttcatccaacacaacaaaatgatag
>KU950683.1_Human_orthopneumovirus_strain_RSVA/Homo_sapiens/USA/TH_10414/2013_complete_genome
atgtccaaaaccaaggaccaacgcaccgccaagacactagaaaggacctgggacacttttaatcatctattattcatatcatcgtgcttatacaagttaaatcttaaatctatagcacaaatcacattatctattttggcaatgataatctcaacctcacttataattgcagccatcatattcatagcctcggcaaaccacaaagtcacactaacaactgcaatcatacaagatgcaacgaaccagatcaagaacacaaccccaacatacctcacccagaatccccagcttggaatcagcttctccaatctgtccggaactacatcacaatccaccaccatactagcttcaacaacaccaagtgctgattcaaccccacaatccacaacagtcaagatcaaaaacacaacaacaacccaaatattacctagcaaacccaccacaaaacaacgccaaaataaaccacaaaacaaacccaacaatgattttcactttgaagtgttcaattttgtaccctgcagcatatgcagcaacaatccaacctgctgggccatctgcaagagaatacc------aaacaaaaaacctggaaagaaaaccaccaccaagcccacaaaaaaaccaaccctcaagacaaccaaaaaagatcccaaatcccaaaccacaaaaccaaaggaagtactcactaccaagcctacaggaaagccaaccatcaacaccactaaaacaaacatcagaactacactgctcacctccaacaccagaggaaatccagaacacacaagtcaagaggaaaccctccactcaaccacctccgaaggctatccaagcccatcacaagtccacacaacatccggtcaagaggaaaccctccactcaaccacctccgaaggctatccaagcccatcacaagtctacacaacatccgagtacctatcacaatctctatcttcatccaacacaacaaaatgatag
>KU950698.1_Human_orthopneumovirus_strain_RSVA/Homo_sapiens/USA/TH_10454/2013_complete_genome
atgtccaaaaccaaggaccaacgcaccgccaagacactagaaaggacctgggacacttttaatcatctattattcatatcatcgtgcttatacaagttaaatcttaaatctatagcacaaatcacattatctattttggcaatgataatctcaacctcacttataattgcagccatcatattcatagcctcggcaaaccacaaagtcacactaacaactgcaatcatacaagatgcaacgaaccagatcaagaacacaaccccaacatacctcacccagaatccccagcttggaatcagcttctccaatctgtccggaactacatcacaatccaccaccatactagcttcaacaacaccaagtgctgattcaaccccacaatccacaacagtcaagatcaaaaacacaacaacaacccaaatattacctagcaaacccaccacaaaacaacgccaaaataaaccacaaaacaaacccaacaatgattttcactttgaagtgttcaattttgtaccctgcagcatatgcagcaacaatccaacctgctgggccatctgcaagagaatacc------aaacaaaaaacctggaaagaaaaccaccaccaagcccacaaaaaaaccaaccctcaagacaaccaaaaaagatcccaaatcccaaaccacaaaaccaaaggaagtactcactaccaagcctacaggaaagccaaccatcaacaccactaaaacaaacatcagaactacactgctcacctccaacaccaaaggaaatccagaacacacaagtcaagaggaaaccctccactcaaccacctccgaaggctatccaagcccatcacaagtccacacaacatccggtcaagaggaaaccctccactcaaccacctccgaaggctatccaagcccatcacaagtctacacaacatccgagtacctatcacaatctctatcttcatccaacacaacaaaatgatag
>KU950638.1_Human_orthopneumovirus_strain_RSVA/Homo_sapiens/USA/TH_10552/2013_complete_genome
atgtccaaaaccaaggaccaacgcaccgccaagacactagaaaggacctgggacactcttaatcatctattattcatatcatcgtgcttatacaagttaaatcttaaatctatagcacaaatcacattatctattttggcaatgataatctcaacctcacttataattgcagccatcatattcatagcctcggcaaaccacaaagtcacactaacaactgcaatcatacaagatgcaacgaaccagatcaagaacacaaccccaacatacctcacccagaatccccagcttggaatcagcttctccaatctgtccggaactacatcacaatccaccaccatactagcttcaacaacaccaagtgctgattcaaccccacaatccacaacagtcaagatcaaaaacacaacaacaacccaaatattacctagcaaacccaccacaaaacaacgccaaaataaaccacaaaacaaacccaacaatgattttcactttgaagtgttcaattttgtaccctgcagcatatgcagcaacaatccaacctgctgggccatctgcaagagaatacc------aaacaaaaaacctggaaagaaaaccaccaccaagcccacaaaaaaaccaaccctcaagacaaccaaaaaagatcccaaatcccaaaccacaaaaccaaaggaagtactcactaccaagcctacaggaaagccaaccatcaacaccactaaaacaaacatcagaactacactgctcacctccaacaccaaaggaaatccagaacacacaagtcaagaggaaaccctccactcaaccacctccgaaggctatccaagcccatcacaagtccacacaacatccggtcaagaggaaaccctccactcaaccacctccgaaggctatccaagcccatcacaagtctacacaacatccgagtacctatcacaatctctatcttcatccaacacaacaaaatgatag
>KU950639.1_Human_orthopneumovirus_strain_RSVA/Homo_sapiens/USA/TH_10398/2013_complete_genome
atgtccaaaaccaaggaccaacgcaccgccaagacactagaaaggacctgggacactcttaatcatctattattcatatcatcgtgcttatacaagttaaatcttaaatctatagcacaaatcacattatctattttggcaatgataatctcaacctcacttataattgcagccatcatattcatagcctcggcaaaccacaaagtcacactaacaactgcaatcatacaagatgcaacgaaccagatcaagaacacaaccccaacatacctcacccagaatccccagcttggaatcagcttctccaatctgtccggaactacatcacaatccaccaccatactagcttcaacaacaccaagtgctgattcaaccccacaatccacaacagtcaagatcaaaaacacaacaacaacccaaatattacctagcaaacccaccacaaaacaacgccaaaataaaccacaaaacaaacccaacaatgattttcactttgaagtgttcaattttgtaccctgcagcatatgcagcaacaatccaacctgctgggccatctgcaagagaatacc------aaacaaaaaacctggaaagaaaaccaccaccaagcccacaaaaaaaccaaccctcaagacaaccaaaaaagatcccaaatcccaaaccacaaaaccaaaggaagtactcactaccaagcctacaggaaagccaaccatcaacaccactaaaacaaacatcagaactacactgctcacctccaacaccaaaggaaatccagaacacacaagtcaagaggaaaccctccactcaaccacctccgaaggctatccaagcccatcacaagtccacacaacatccggtcaagaggaaaccctccactcaaccacctccgaaggctatccaagcccatcacaagtctacacaacatccgagtacctatcacaatctctatcttcatccaacacaacaaaatgatag
>KU950650.1_Human_orthopneumovirus_strain_RSVA/Homo_sapiens/USA/TH_10367/2013_complete_genome
atgtccaaaaccaaggaccaacgcaccgccaagacactagaaaggacctgggacactcttaatcatctattattcatatcatcgtgcttatacaagttaaatcttaaatctatagcacaaatcacattatctattttggcaatgataatctcaacctcacttataattgcagccatcatattcatagcctcggcaaaccacaaagtcacactaacaactgcaatcatacaagatgcaacgaaccagatcaagaacacaaccccaacatacctcacccagaatccccagcttggaatcagcttctccaatctgtccggaactacatcacaatccaccaccatactagcttcaacaacaccaagtgctgattcaaccccacaatccacaacagtcaagatcaaaaacacaacaacaacccaaatattacctagcaaacccaccacaaaacaacgccaaaataaaccacaaaacaaacccaacaatgattttcactttgaagtgttcaattttgtaccctgcagcatatgcagcaacaatccaacctgctgggccatctgcaagagaatacc------aaacaaaaaacctggaaagaaaaccaccaccaagcccacaaaaaaaccaaccctcaagacaaccaaaaaagatcccaaatcccaaaccacaaaaccaaaggaagtactcactaccaagcctacaggaaagccaaccatcaacaccactaaaacaaacatcagaactacactgctcacctccaacaccaaaggaaatccagaacacacaagtcaagaggaaaccctccactcaaccacctccgaaggctatccaagcccatcacaagtccacacaacatccggtcaagaggaaaccctccactcaaccacctccgaaggctatccaagcccatcacaagtctacacaacatccgagtacctatcacaatctctatcttcatccaacacaacaaaatgatag
>KU950641.1_Human_orthopneumovirus_strain_RSVA/Homo_sapiens/USA/TH_10366/2013_complete_genome
atgtccaaaaccaaggaccaacgcaccgccaagacactagaaaggacctgggacactcttaatcatctattattcatatcatcgtgcttatacaagttaaatcttaaatctatagcacaaatcacattatctattttggcaatgataatctcaacctcacttataattgcagccatcatattcatagcctcggcaaaccacaaagtcacactaacaactgcaatcatacaagatgcaacgaaccagatcaagaacacaaccccaacatacctcacccagaatccccagcttggaatcagcttctccaatctgtccggaactacatcacaatccaccaccatactagcttcaacaacaccaagtgctgattcaaccccacaatccacaacagtcaagatcaaaaacacaacaacaacccaaatattacctagcaaacccaccacaaaacaacgccaaaataaaccacaaaacaaacccaacaatgattttcactttgaagtgttcaattttgtaccctgcagcatatgcagcaacaatccaacctgctgggccatctgcaagagaatacc------aaacaaaaaacctggaaagaaaaccaccaccaagcccacaaaaaaaccaaccctcaagacaaccaaaaaagatcccaaatcccaaaccacaaaaccaaaggaagtactcactaccaagcctacaggaaagccaaccatcaacaccactaaaacaaacatcagaactacactgctcacctccaacaccaaaggaaatccagaacacacaagtcaagaggaaaccctccactcaaccacctccgaaggctatccaagcccatcacaagtccacacaacatccggtcaagaggaaaccctccactcaaccacctccgaaggctatccaagcccatcacaagtctacacaacatccgagtacctatcacaatctctatcttcatccaacacaacaaaatgatag
>KU950456.1_Human_orthopneumovirus_strain_RSVA/Homo_sapiens/USA/TH_10594/2013_complete_genome
atgtccaaaaccaaggaccaacgcaccgccaagacactagaaaggacctgggacacttttaatcatctattattcatatcatcgtgcttatacaagttaaatcttaaatctatagcacaaatcacattatctattttggcaatgataatctcaacctcacttataattgcagccatcatattcatagcctcggcaaaccacaaagtcacactaacaactgcaatcatacaagatgcaacgaaccagatcaagaacacaaccccaacatacctcacccagaatccccagcttggaatcagcttctccaatctgtccggaactacatcacaatccaccaccatactagcttcaacaacaccaagtgctgattcaaccccacaatccacaacagtcaagatcaaaaacacaacaacaacccaaatattacctagcaaacccaccacaaaacaacgccaaaataaaccacaaaacaaacccaacaatgattttcactttgaagtgttcaattttgtaccctgcagcatatgcagcaacaatccaacctgctgggccatctgcaagagaatacc------aaacaaaaaacctggaaagaaaaccaccaccaagcccacaaaaaaaccaaccctcaagacaaccaaaaaagatcccaaatcccaaaccacaaaaccaaaggaagtactcactaccaagcctacaggaaagccaaccatcaacaccactaaaacaaacatcagaactacactgctcacctccaacaccaaaggaaatccagaacacacaagtcaagaggaaaccctccactcaaccacctccgaaggctatccaagcccatcacaagtccacacaacatccggtcaagaggaaaccctccactcaaccacctccgaaggctatccaagcccatcacaagtctacacaacatccgagtacctatcacaatctctatcttcatccaacacaacaaaatgatag
>KU950519.1_Human_orthopneumovirus_strain_RSVA/Homo_sapiens/USA/TH_10629/2013_complete_genome
atgtccaaaaccaaggaccaacgcaccgccaagacactagaaaggacctgggacactcttaatcatctattattcatatcatcgtgcttatacaagttaaatcttaaatctatagcacaaatcacattatctattttggcaatgataatctcaacctcacttataattgcagccatcatattcatagcctcggcaaaccacaaagtcacactaacaactgcaatcatacaagatgcaacgaaccagatcaagaacacaaccccaacatacctcacccagaatccccagcttggaatcagcttctccaatctgtccggaactacatcacaatccaccaccatactagcttcaacaacaccaagtgctgattcaaccccacaatccacaacagtcaagatcaaaaacacaacaacaacccaaatattacctagcaaacccaccacaaaacaacgccaaaataaaccacaaaacaaacccaacaatgattttcactttgaagtgttcaattttgtaccctgcagcatatgcagcaacaatccaacctgctgggccatctgcaagagaatacc------aaacaaaaaacctggaaagaaaaccaccaccaagcccacaaaaaaaccaaccctcaagacaaccaaaaaagatcccaaatcccaaaccacaaaaccaaaggaagtactcactaccaagcctacaggaaagccaaccatcaacaccactaaaacaaacatcagaactacactgctcacctccaacaccaaaggaaatccagaacacacaagtcaagaggaaaccctccactcaaccacctccgaaggctatccaagcccatcacaagtccacacaacatccggtcaagaggaaaccctccactcaaccacctccgaaggctatccaagcccatcacaagtctacacaacatccgagtacctatcacaatctctatcttcatccaacacaacaaaatgatag
>KU950549.1_Human_orthopneumovirus_strain_RSVA/Homo_sapiens/USA/TH_10630/2013_complete_genome
atgtccaaaaccaaggaccaacgcaccgccaagacactagaaaggacctgggacacttttaatcatctattattcatatcatcgtgcttatacaagttaaatcttaaatctatagcacaaatcacattatctattttggcaatgataatctcaacctcacttataattgcagccatcatattcatagcctcggcaaaccacaaagtcacactaacaactgcaatcatacaagatgcaacgaaccagatcaagaacacaaccccaacatacctcacccagaatccccagcttggaatcagcttctccaatctgtccggaactacatcacaatccaccaccatactagcttcaacaacaccaagtgctgattcaaccccacaatccacaacagtcaagatcaaaaacacaacaacaacccaaatattacctagcaaacccaccacaaaacaacgccaaaataaaccacaaaacaaacccaacaatgattttcactttgaagtgttcaattttgtaccctgcagcatatgcagcaacaatccaacctgctgggccatctgcaagagaatacc------aaacaaaaaacctggaaagaaaaccaccaccaagcccacaaaaaaaccaaccctcaagacaaccaaaaaagatcccaaatcccaaaccacaaaaccaaaggaagtactcactaccaagcctacaggaaagccaaccatcaacaccactaaaacaaacatcagaactacactgctcacctccaacaccaaaggaaatccagaacacacaagtcaagaggaaaccctccactcaaccacctccgaaggctatccaagcccatcacaagtccacacaacatccggtcaagaggaaaccctccactcaaccacctccgaaggctatccaagcccatcacaagtctacacaacatccgagtacctatcacaatctctatcttcatccaacacaacaaaatgatag
>KU950455.1_Human_orthopneumovirus_strain_RSVA/Homo_sapiens/USA/TH_10477/2013_complete_genome
atgtccaaaaccaaggaccaacgcaccgccaagacactagaaaggacctgggacactcttaatcatctattattcatatcatcgtgcttatacaagttaaatcttaaatctatagcacaaatcacattatctattttggcaatgataatctcaacctcacttataattgcagccatcatattcatagcctcggcaaaccacaaagtcacactaacaactgcaatcatacaagatgcaacgaaccagatcaagaacacaaccccaacatacctcacccagaatccccagcttggaatcagcttctccaatctgtccggaactacatcacaatccaccaccatactagcttcaacaacaccaagtgctgattcaaccccacaatccacaacagtcaagatcaaaaacacaacaacaacccaaatattacctagcaaacccaccacaaaacaacgccaaaataaaccacaaaacaaacccaacaatgattttcactttgaagtgttcaattttgtaccctgcagcatatgcagcaacaatccaacctgctgggccatctgcaagagaatacc------aaacaaaaaacctggaaagaaaaccaccaccaagcccacaaaaaaaccaaccctcaagacaaccaaaaaagatcccaaatcccaaaccacaaaaccaaaggaagtactcactaccaagcctacaggaaagccaaccatcaacaccactaaaacaaacatcagaactacactgctcacctccaacaccaaaggaaatccagaacacacaagtcaagaggaaaccctccactcaaccacctccgaaggctatccaagcccatcacaagtccacacaacatccggtcaagaggaaaccctccactcaaccacctccgaaggctatccaagcccatcacaagtctacacaacatccgagtacctatcacaatctctatcttcatccaacacaacaaaatgatag
>KU950623.1_Human_orthopneumovirus_strain_RSVA/Homo_sapiens/USA/TH_10606/2013_complete_genome
atgtccaaaaccaaggaccaacgcaccgccaagacactagaaaggacctgggacactcttaatcatctattattcatatcatcgtgcttatacaagttaaatcttaaatctatagcacaaatcacattatctattttggcaatgataatctcaacctcacttataattgcagccatcatattcatagcctcggcaaaccacaaagtcacactaacaactgcaatcatacaagatgcaacgaaccagatcaagaacacaaccccaacatacctcacccagaatccccagcttggaatcagcttctccaatctgtccggaactacatcacaatccaccaccatactagcttcaacaacaccaagtgctgattcaaccccacaatccacaacagtcaagatcaaaaacacaacaacaacccaaatattacctagcaaacccaccacaaaacaacgccaaaataaaccacaaaacaaacccaacaatgattttcactttgaagtgttcaattttgtaccctgcagcatatgcagcaacaatccaacctgctgggccatctgcaagagaatacc------aaacaaaaaacctggaaagaaaaccaccaccaagcccacaaaaaaaccaaccctcaagacaaccaaaaaagatcccaaatcccaaaccacaaaaccaaaggaagtactcactaccaagcctacaggaaagccaaccatcaacaccactaaaacaaacatcagaactacactgctcacctccaacaccaaaggaaatccagaacacacaagtcaagaggaaaccctccactcaaccacctccgaaggctatccaagcccatcacaagtccacacaacatccggtcaagaggaaaccctccactcaaccacctccgaaggctatccaagcccatcacaagtctacacaacatccgagtacctatcacaatctctatcttcatccaacacaacaaaatgatag
>KU950491.1_Human_orthopneumovirus_strain_RSVA/Homo_sapiens/USA/TH_10518/2013_complete_genome
atgtccaaaaccaaggaccaacgcaccgccaagacactagaaaggacctgggacactcttaatcatctattattcatatcatcgtgcttatacaagttaaatcttaaatctatagcacaaatcacattatctattttggcaatgataatctcaacctcacttataattgcagccatcatattcatagcctcggcaaaccacaaagtcacactaacaactgcaatcatacaagatgcaacgaaccagatcaagaacacaaccccaacatacctcacccagaatccccagcttggaatcagcttctccaatctgtccggaactacatcacaatccaccaccatactagcttcaacaacaccaagtgctgattcaaccccacaatccacaacagtcaagatcaaaaacacaacaacaacccaaatattacctagcaaacccaccacaaaacaacgccaaaataaaccacaaaacaaacccaacaatgattttcactttgaagtgttcaattttgtaccctgcagcatatgcagcaacaatccaacctgctgggccatctgcaagagaatacc------aaacaaaaaacctggaaagaaaaccaccaccaagcccacaaaaaaaccaaccctcaagacaaccaaaaaagatcccaaatcccaaaccacaaaaccaaaggaagtactcactaccaagcctacaggaaagccaaccatcaacaccactaaaacaaacatcagaactacactgctcacctccaacaccaaaggaaatccagaacacacaagtcaagaggaaaccctccactcaaccacctccgaaggctatccaagcccatcacaagtccacacaacatccggtcaagaggaaaccctccactcaaccacctccgaaggctatccaagcccatcacaagtctacacaacatccgagtacctatcacaatctctatcttcatccaacacaacaaaatgatag
>KU839624.1_Human_orthopneumovirus_strain_RSVA/Homo_sapiens/USA/TH-27/2013_complete_genome
atgtccaaaaccaaggaccaacgcaccgccaagacactagaaaggacctgggacactcttaatcatctattattcatatcatcgtgcttatacaagttaaatcttaaatctatagcacaaatcacattatctattttggcaatgataatctcaacctcacttataattgcagccatcatattcatagcctcggcaaaccacaaagtcacactaacaactgcaatcatacaagatgcaacgaaccagatcaagaacacaaccccaacatacctcacccagaatccccagcttggaatcagcttctccaatctgtccggaactacatcacaatccaccaccatactagcttcaacaacaccaagtgctgattcaaccccacaatccacaacagtcaagatcaaaaacacaacaacaacccaaatattacctagcaaacccaccacaaaacaacgccaaaataaaccacaaaacaaacccaacaatgattttcactttgaagtgttcaattttgtaccctgcagcatatgcagcaacaatccaacctgctgggccatctgcaagagaatacc------aaacaaaaaacctggaaagaaaaccaccaccaagcccacaaaaaaaccaaccctcaagacaaccaaaaaagatcccaaatcccaaaccacaaaaccaaaggaagtactcactaccaagcctacaggaaagccaaccatcaacaccactaaaacaaacatcagaactacactgctcacctccaacaccaaaggaaatccagaacacacaagtcaagaggaaaccctccactcaaccacctccgaaggctatccaagcccatcacaagtccacacaacatccggtcaagaggaaaccctccactcaaccacctccgaaggctatccaagcccatcacaagtctacacaacatccgagtacctatcacaatctctatcttcatccaacacaacaaaatgatag
>KU839626.1_Human_orthopneumovirus_strain_RSVA/Homo_sapiens/USA/TH-32/2013_complete_genome
atgtccaaaaccaaggaccaacgcaccgccaagacactagaaaggacctgggacactcttaatcatctattattcatatcatcgtgcttatacaagttaaatcttaaatctatagcacaaatcacattatctattttggcaatgataatctcaacctcacttataattgcagccatcatattcatagcctcggcaaaccacaaagtcacactaacaactgcaatcatacaagatgcaacgaaccagatcaagaacacaaccccaacatacctcacccagaatccccagcttggaatcagcttctccaatctgtccggaactacatcacaatccaccaccatactagcttcaacaacaccaagtgctgattcaaccccacaatccacaacagtcaagatcaaaaacacaacaacaacccaaatattacctagcaaacccaccacaaaacaacgccaaaataaaccacaaaacaaacccaacaatgattttcactttgaagtgttcaattttgtaccctgcagcatatgcagcaacaatccaacctgctgggccatctgcaagagaatacc------aaacaaaaaacctggaaagaaaaccaccaccaagcccacaaaaaaaccaaccctcaagacaaccaaaaaagatcccaaatcccaaaccacaaaaccaaaggaagtactcactaccaagcctacaggaaagccaaccatcaacaccactaaaacaaacatcagaactacactgctcacctccaacaccaaaggaaatccagaacacacaagtcaagaggaaaccctccactcaaccacctccgaaggctatccaagcccatcacaagtccacacaacatccggtcaagaggaaaccctccactcaaccacctccgaaggctatccaagcccatcacaagtctacacaacatccgagtacctatcacaatctctatcttcatccaacacaacaaaatgatag
>KU839639.1_Human_orthopneumovirus_strain_RSVA/Homo_sapiens/USA/TH-61/2013_complete_genome
atgtccaaaaccaaggaccaacgcaccgccaagacactagaaaggacctgggacactcttaatcatctattattcatatcatcgtgcttatacaagttaaatcttaaatctatagcacaaatcacattatctattttggcaatgataatctcaacctcacttataattgcagccatcatattcatagcctcggcaaaccacaaagtcacactaacaactgcaatcatacaagatgcaacgaaccagatcaagaacacaaccccaacatacctcacccagaatccccagcttggaatcagcttctccaatctgtccggaactacatcacaatccaccaccatactagcttcaacaacaccaagtgctgattcaaccccacaatccacaacagtcaagatcaaaaacacaacaacaacccaaatattacctagcaaacccaccacaaaacaacgccaaaataaaccacaaaacaaacccaacaatgattttcactttgaagtgttcaattttgtaccctgcagcatatgcagcaacaatccaacctgctgggccatctgcaagagaatacc------aaacaaaaaacctggaaagaaaaccaccaccaagcccacaaaaaaaccaaccctcaagacaaccaaaaaagatcccaaatcccaaaccacaaaaccaaaggaagtactcactaccaagcctacaggaaagccaaccatcaacaccactaaaacaaacatcagaactacactgctcacctccaacaccaaaggaaatccagaacacacaagtcaagaggaaaccctccactcaaccacctccgaaggctatccaagcccatcacaagtccacacaacatccggtcaagaggaaaccctccactcaaccacctccgaaggctatccaagcccatcacaagtctacacaacatccgagtacctatcacaatctctatcttcatccaacacaacaaaatgatag
>KU839630.1_Human_orthopneumovirus_strain_RSVA/Homo_sapiens/USA/TH-28/2014_complete_genome
atgtccaaaaccaaggaccaacgcaccgccaagacactagaaaggacctgggacactcttaatcatctattattcatatcatcgtgcttatacaagttaaatcttaaatctatagcacaaatcacattatctattttggcaatgataatctcaacctcacttataattgcagccatcatattcatagcctcggcaaaccacaaagtcacactaacaactgcaatcatacaagatgcaacgaaccagatcaagaacacaaccccaacatacctcacccagaatccccagcttggaatcagcttctccaatctgtccggaactacatcacaatccaccaccatactagcttcaacaacaccaagtgctgattcaaccccacaatccacaacagtcaagatcaaaaacacaacaacaacccaaatattacctagcaaacccaccacaaaacaacgccaaaataaaccacaaaacaaacccaacaatgattttcactttgaagtgttcaattttgtaccctgcagcatatgcagcaacaatccaacctgctgggccatctgcaagagaatacc------aaacaaaaaacctggaaagaaaaccaccaccaagcccacaaaaaaaccaaccctcaagacaaccaaaaaagatcccaaatcccaaaccacaaaaccaaaggaagtactcactaccaagcctacaggaaagccaaccatcaacaccactaaaacaaacatcagaactacactgctcacctccaacaccaaaggaaatccagaacacacaagtcaagaggaaaccctccactcaaccacctccgaaggctatccaagcccatcacaagtccacacaacatccggtcaagaggaaaccctccactcaaccacctccgaaggctatccaagcccatcacaagtctacacaacatccgagtacctatcacaatctctatcttcatccaacacaacaaaatgatag
>KU839631.1_Human_orthopneumovirus_strain_RSVA/Homo_sapiens/USA/TH-31/2013_complete_genome
atgtccaaaaccaaggaccaacgcaccgccaagacactagaaaggacctgggacacttttaatcatctattattcatatcatcgtgcttatacaagttaaatcttaaatctatagcacaaatcacattatctattttggcaatgataatctcaacctcacttataattgcagccatcatattcatagcctcggcaaaccacaaagtcacactaacaactgcaatcatacaagatgcaacgaaccagatcaagaacacaaccccaacatacctcacccagaatccccagcttggaatcagcttctccaatctgtccggaactacatcacaatccaccaccatactagcttcaacaacaccaagtgctgattcaaccccacaatccacaacagtcaagatcaaaaacacaacaacaacccaaatattacctagcaaacccaccacaaaacaacgccaaaataaaccacaaaacaaacccaacaatgattttcactttgaagtgttcaattttgtaccctgcagcatatgcagcaacaatccaacctgctgggccatctgcaagagaatacc------aaacaaaaaacctggaaagaaaaccaccaccaagcccacaaaaaaaccaaccctcaagacaaccaaaaaagatcccaaatcccaaaccacaaaaccaaaggaagtactcactaccaagcctacaggaaagccaaccatcaacaccactaaaacaaacatcagaactacactgctcacctccaacaccagaggaaatccagaacacacaagtcaagaggaaaccctccactcaaccacctccgaaggctatccaagcccatcacaagtccacacaacatccggtcaagaggaaaccctccactcaaccacctccgaaggctatccaagcccatcacaagtctacacaacatccgagtacctatcacaatctctatcttcatccaacacaacaaaatgatag
>KU950518.1_Human_orthopneumovirus_strain_RSVA/Homo_sapiens/USA/TH_10536/2013_complete_genome
atgtccaaaaccaaggaccaacgcaccgccaagacactagaaaggacctgggacacttttaatcatctattattcatatcatcatgcttatacaagttaaatcttaaatctatagcacaaatcacattatctattttggcaatgataatctcaacctcacttataattgcagccatcatattcatagcctcggcaaaccacaaagtcacactaacaactgcaatcatacaagatgcaacgaaccagatcaagaacacaaccccaacatacctcacccagaatccccagcttggaatcagcttctccaatctgtccggaactacatcacaatccaccaccatactagcttcaacaacaccaagtgctgattcaaccccacaatccacaacagtcaagatcaaaaacacaacaacaacccaaatattacctagcaaacccaccacaaaacaacgccaaaataaaccacaaaacaaacccaacaatgattttcactttgaagtgttcaattttgtaccctgcagcatatgcagcaacaatccaacctgctgggccatctgcaagagaatacc------aaacaaaaaacctggaaagaaaaccaccaccaagcccacaaaaaaaccaaccctcaagacaaccaaaaaagatcccaaatcccaaaccacaaaaccaaaggaagtactcactaccaagcctacaggaaagccaaccatcaacaccactaaaacaaacatcagaactacactgctcacctccaacaccaaaggaaatccagaacacacaagtcaagaggaaaccctccactcaaccacctccgaaggctatccaagcccatcacaagtccacacaacatccggtcaagaggaaaccctccactcaaccacctccgaaggctatccaagcccatcacaagtctacacaacatccgagtacctatcacaatctctatcttcatccaacacaacaaaatgatag
>KU950460.1_Human_orthopneumovirus_strain_RSVA/Homo_sapiens/USA/TH_10473/2013_complete_genome
atgtccaaaaccaaggaccaacgcaccgccaagacactagaaaggacctgggacacttttaatcatctattattcatatcatcgtgcttatacaagttaaatcttaaatctatagcacaaatcacattatctattttggcaatgataatctcaacctcacttataattgcagccatcatattcatagcctcggcaaaccacaaagtcacactaacaactgcaatcatacaagatgcaacgaaccagatcaagaacacaaccccaacatacctcacccagaatccccagcttggaatcagcttctccaatctgtccggaactacatcacaatccaccaccatactagcttcaacaacaccaagtgctgattcaaccccacaatccacaacagtcaagatcaaaaacacaacaacaacccaaatattacctagcaaacccaccacaaaacaacgccaaaataaaccacaaaacaaacccaacaatgattttcactttgaagtgttcaattttgtaccctgcagcatatgcagcaacaatccaacctgctgggccatctgcaagagaatacc------aaacaaaaaacctggaaagaaaaccaccaccaagcccacaaaaaaaccaaccctcaagacaaccaaaaaagatcccaaatcccaaaccacaaaaccaaaggaagtactcactaccaagcctacaggaaagccaaccatcaacaccactaaaacaaacatcagaactacactgctcacctccaacaccaaaggaaatccagaacacacaagtcaagaggaaaccctccactcaaccacctccgaaggctatccaagcccatcacaagtccacacaacatccggtcaagaggaaaccctccactcaaccacctccgaaggctatccaagcccatcacaagtctacacaacatccgagtacctatcacaatctctatcttcatccaacacaacaaaatgatag
>KU950644.1_Human_orthopneumovirus_strain_RSVA/Homo_sapiens/USA/TH_10546/2013_complete_genome
atgtccaaaaccaaggaccaacgcaccgccaagacactagaaaggacctgggacactcttaatcatctattattcatatcatcgtgcttatacaagttaaatcttaaatctatagcacaaatcacattatctattttggcaatgataatctcaacctcacttataattgcagccatcatattcatagcctcggcaaaccacaaagtcacactaacaactgcaatcatacaagatgcaacgaaccagatcaagaacacaaccccaacatacctcacccagaatccccagcttggaatcagcttctccaatctgtccggaactacatcacaatccaccaccatactagcttcaacaacaccaagtgctgattcaaccccacaatccacaacagtcaagatcaaaaacacaacaacaacccaaatattacctagcaaacccaccacaaaacaacgccaaaataaaccacaaaacaaacccaacaatgattttcactttgaagtgttcaattttgtaccctgcagcatatgcagcaacaatccaacctgctgggccatctgcaagagaatacc------aaacaaaaaacctggaaagaaaaccaccaccaagcccacaaaaaaaccaaccctcaagacaaccaaaaaagatcccaaatcccaaaccacaaaaccaaaggaagtactcactaccaagcctacaggaaagccaaccatcaacaccactaaaacaaacatcagaactacactgctcacctccaacaccaaaggaaatccagaacacacaagtcaagaggaaaccctccactcaaccacctccgaaggctatccaagcccatcacaagtccacacaacatccggtcaagaggaaaccctccactcaaccacctccgaaggctatccaagcccatcacaagtctacacaacatccgagtacctatcacaatctctatcttcatccaacacaacaaaatgatag
>KU950527.1_Human_orthopneumovirus_strain_RSVA/Homo_sapiens/USA/TH_10533/2013_complete_genome
atgtccaaaaccaaggaccaacgcaccgccaagacactagaaaggacctgggacacttttaatcatctattattcatatcatcgtgcttatacaagttaaatcttaaatctatagcacaaatcacattatctattttggcaatgataatctcaacctcacttataattgcagccatcatattcatagccttggcaaaccacaaagtcacactaacaactgcaatcatacaagatgcaacgaaccagatcaagaacacaaccccaacatacctcacccagaatccccagcttggaatcagcttctccaatctgtccggaactacatcacaatccaccaccatactagcttcaacaacaccaagtgctgattcaaccccacaatccacaacagtcaagatcaaaaacacaacaacaacccaaatattacctagcaaacccaccacaaaacaacgccaaaataaaccacaaaacaaacccaacaatgattttcactttgaagtgttcaattttgtaccctgcagcatatgcagcaacaatccaacctgctgggccatctgcaagagaatacc------aaacaaaaaaccaggaaagaaaaccaccaccaagcccacaaaaaaaccaaccctcaagacaaccaaaaaagatcccaaatcccaaaccacaaaaccaaaggaagtactcactaccaagcctacaggaaagccaaccatcaacaccactaaaacaaacatcagaactacactgctcacctccaacaccaaaggaaatccagaacacacaagtcaagaggaaaccctccactcaaccacctccgaaggctatccaagcccatcacaagtccacacaacatccggtcaagaggaaaccctccactcaaccacctccgaaggctatccaagcccatcacaagtctacacaacatccgagtacctatcacaatctctatcttcatccaacacaacaaaatgatag
>MF001057.1_Human_respiratory_syncytial_virus_A_strain_8S5_complete_genome
atgtccaaaaccaaggaccaacgcaccgccaagacactagaaaggacctgggacactctcaatcatctattattcatatcatcgtgcttatacaagttaaatcttaaatctatagcacaaatcacattatctattttggcaatgataatctcaacctcacttataattgcagccatcatattcatagcctcggcaaaccacaaagttacactaacaactgcaatcatacaagatgcaacgaaccagatcaagaacacaaccccaacatacctcacccagaatccccagcttggaatcagcttctccaatctgtccggaactacatcacaatccaccaccatactagcttcaacaacaccaagtgctgagtcaaccccacaattcacaacagtcaagatcaaaaacacaacaacaacccaaatattacctagcaaacccaccacaaaacaacgccaaaataaaccacaaaacaaacccaacaatgattttcactttgaagtgttcaattttgtaccctgcagcatatgcagcaacaatccaacctgctgggccatctgcaagagaatacc------aaacaaaaaacctggaaagaaaaccaccaccaagcccacaaaaaaaccaaccctcaagacaaccaaaaaagatcccaaacctcaaaccacaaaaccaaaggaagtactcaccaccaagcctacaggaaagccaaccatcaacaccactaaaacaaacatcagaactacactgctcacctccaacaccaaaggaaatccagaacacacaagtcaagaggaaaccctccactcaaccacctccgaaggctatctaagcccatcacaagtct------------------------------------------------------------------------atacaacatccgagtacctatcacaatctctatcttcatccaacacaacaaaatgatag
>MK167035.1_Human_respiratory_syncytial_virus_A_strain_8L8_complete_genome
atgtccaaaaccaaggaccaacgcaccgccaagacactagaaaggacctgggacactctcaatcatctattattcatatcatcgtgcttatacaagttaaatcttaaatctatagcacaaatcacattatctattttggcaatgataatctcaacctcacttataattgcagccatcatattcatagcctcggcaaaccacaaagttacactaacaactgcaatcatacaagatgcaacgaaccagatcaagaacacaaccccaacatacctcacccagaatccccagcttggaatcagcttctccaatctgtccggaactacatcacaatccaccaccatactagcttcaacaacaccaagtgctgagtcaaccccacaattcacaacagtcaagatcaaaaacacaacaacaacccaaatattacctagcaaacccaccacaaaacaacgccaaaataaaccacaaaacaaacccaacaatgattttcactttgaagtgttcaattttgtaccctgcagcatatgcagcaacaatccaacctgctgggccatctgcaagagaatacc------aaacaaaaaacctggaaagaaaaccaccaccaagcccacaaaaaaaccaaccctcaagacaaccaaaaaagatcccaaacctcaaaccacaaaaccaaaggaagtactcactaccaagcctacaggaaagccaaccatcaacaccactaaaacaaacatcagaactacactgctcacctccaacaccaaaggaaatccagaacacacaagtcaagaggaaaccctccactcaaccacctccgaaggctatctaagcccatcacaagtct------------------------------------------------------------------------atacaacatccgagtacctatcacaatctctatcttcatccaacacaacaaaatgatag
>MF614947.1_Human_respiratory_syncytial_virus_A_isolate_BJ/45117_complete_genome
atgtccaaaaccaaggaccaacgcaccgccaagacactagaaaggacctgggacactctcaatcatctgttattcatatcatcgtgcttatacaagctaaatctcaaatctatagcacaaatcacattatctattttggcaatgataatctcaacctcacttataattgcagccatcatattcatagcctctgcaaaccacaaagtcacactaacaactgcaatcatacaagatgcaacgaaccagatcaagaacacaaccccaacatacctcacccagaatccccagcttggaatcagcttctccaatctgtccggaactacatcacaatccaccaccatactagcttcaacaacaccaagtgctgagtcaaccccacaatccacaacagtcaagatcaaaaacacaacaacaacccaaatattacctagcaaacccaccacaaaacaacgccaaaataaaccacaaaacaaacccaacaatgattttcactttgaagtgttcaattttgtaccctgcagcatatgcagcaacaatccaacctgctgggccatctgcaagagaatacc------aaacaaaaaacctggaaagaaaaccaccaccaagcccacaaaaaaaccaaccctcaagactaccaaaaaagatcccaaacctcaaaccacaaaaccaaaggaagtactcaccaccaagcctacaggaaagccaaccatcaacaccactaaaacaaacatcagaactacactgctcacctccaacaccaaaggaaatccagaacacacaagtcaagaggaaaccctccactcaaccacctccgaaggctatctaagcccatcacaaatctatacaacatccggtcaagaggaaaccctccactcaaccacctccgaaggctatctaagcccatcacaagtctatacaacatccgagtacctatcacaatctctatcttcatccaacacaacaaaatgatag
>KU950598.1_Human_orthopneumovirus_strain_RSVA/Homo_sapiens/USA/TH_10618/2013_complete_genome
atgtccaaaaccaaggaccaacgcaccgccaagacactagaaaggacctgggacactctcaatcatctattattcatatcatcgtgcttatacaagttaaatcttaaatctatagcacaaatcacattatctattttggcaatgataatctcaacctcacttataattgcagccatcatattcatagcttcggcaaaccacaaagtcacactaacaactgcaatcatacaagatgcaacgaaccagatcaagaacacaaccccaacatacctcacccagaatccccagcttggaatcagcttctccaatctgtccggaactacatcacaatccaccaccatactagcttcaacaacaccaagtgctgagtcaaccccacaatccacaacagtcaagatcaaaaacacaacaacaacccaaatattacctagcaaacccaccacaaaacaacgccaaaataaaccacaaaacaaacccaacaatgattttcactttgaagtgttcaattttgtaccctgcagcatatgcagcaacaatccaacctgctgggccatctgcaagagaatacc------aaacaaaaaacctggaaagaaaaccaccaccaagcccacaaaaaaaccaaccctcaagacaaccaaaaaagatcccaaacctcaaaccacaaaaccaaaggaagtactcactaccaagcctacaggaaagccagccatcaacaccactaaaacaaacatcagaactacactgctcacctccaacaccaaaggaaatccagaacacacaagtcaagaggaaaccctccactcaaccacctctgaaggctatctaagcccatcacaagtctatacaacatccggtcaagaggaaaccctccactcaaccacctccgaaggctatccaagcccatcacaagtctatacaacatccgagtacccatcacaatctctatcttcatccaacacaacaaaatgatag
>KM042382.1_Human_respiratory_syncytial_virus_strain_RSVA/Homo_sapiens/USA/LA2_47/2013_partial_genome
atgtccaaaaccaaggaccaacgcaccgccaagacactagaaaggacctgggacactctcaatcatctattattcatatcatcgtgcttatacaagttaaatcttaaatctatagcacaaatcacattatctattttggcaatgataatctcaacctcacttataattgcagccatcatattcatagcttcggcaaaccacaaagtcacactaacaactgcaatcatacaagatgcaacgaaccagatcaagaacacaaccccaacatacctcacccagaatccccagcttggaatcagcttctccaatctgtccggaactacatcacaatccaccaccatactagcttcaacaacaccaagtgctgagtcaaccccacaatccacaacagtcaagatcaaaaacacaacaacaacccaaatattacctagcaaacccaccacaaaacaacgccaaaataaaccacaaaacaaacccaacaatgattttcactttgaagtgttcaattttgtaccctgcagcatatgcagcaacaatccaacctgctgggccatctgcaagagaatacc------aaacaaaaaacctggaaagaaaaccaccaccaagcccacaaaaaaaccaaccctcaagacaaccaaaaaagatcccaaacctcaaaccacaaaaccaaaggaagtactcactaccaagcctacaggaaagccagccatcaacaccactaaaacaaacatcagaactacactgctcacctccaacaccaaaggaaatccagaacacacaagtcaagaggaaaccctccactcaaccacctccgaaggctatctaagcccatcacaagtctatacaacatccggtcaagaggaaaccctccactcaaccacctccgaaggctatccaagcccatcacaagtctatacaacatccgagtacccatcacaatctctatcttcatccaacacaacaaaatgatag
>KU950470.1_Human_orthopneumovirus_strain_RSVA/Homo_sapiens/USA/TH_10464/2013_complete_genome
atgtccaaaaccaaggaccaacgcaccgccaagacactagaaaggacctgggacactctcaatcatctattattcatatcatcgtgcttatacaagttaaatcttaaatctatagcacaaatcacattatctattttggcaatgataatctcaacctcacttataattgcagccatcatattcatagcttcggcaaaccacaaagtcacactaacaactgcaatcatacaagatgcaacgaaccagatcaagaacacaaccccaacatacctcacccagaatccccagcttggaatcagcttctccaatctgtccggaactacatcacaatccaccaccatactagcttcaacaacaccaagtgctgagtcaaccccacaatccacaacagtcaagatcaaaaacacaacaacaacccaaatattacctagcaaacccaccacaaaacaacgccaaaataaaccacaaaacaaacccaacaatgattttcactttgaagtgttcaattttgtaccctgcagcatatgcagcaacaatccaacctgctgggccatctgcaagagaatacc------aaacaaaaaacctggaaagaaaaccaccaccaagcccacaaaaaaaccaaccctcaagacaaccaaaaaagatcccaaacctcaaaccacaaaaccaaaggaagtactcactaccaagcctacaggaaagccagccatcaacaccactaaaacaaacatcagaactacactgctcacctccaacaccaaaggaaatccagaacacacaagtcaagaggaaaccctccactcaaccacctccgaaggctatctaagcccatcacaagtctatacaacatccggtcaagaggaaaccttccactcaaccacctccgaaggctatccaagcccatcacaagtctatacaacatccgagtacccatcacaatctctatcttcatccaacacaacaaaatgatag
>KU950472.1_Human_orthopneumovirus_strain_RSVA/Homo_sapiens/USA/TH_10482/2013_complete_genome
atgtccaaaaccaaggaccaacgcaccgccaagacactagaaaggacctgggacactctcaatcatctattattcatatcatcgtgcttatacaagttaaatcttaaatctatagcacaaatcacattatctattttggcaatgataatctcaacctcacttataattgcagccatcatattcatagcttcggcaaaccacaaagtcacactaacaactgcaatcatacaagatgcaacgaaccagatcaagaacacaaccccaacatacctcacccagaatccccagcttggaatcagcttctccaatctgtccggaactacatcacaatccaccaccatactagcttcaacaacaccaagtgctgagtcaaccccacaatccacaacagtcaagatcaaaaacacaacaacaacccaaatattacctagcaaacccaccacaaaacaacgccaaaataaaccacaaaacaaacccaacaatgattttcactttgaagtgttcaattttgtaccctgcagcatatgcagcaacaatccaacctgctgggccatctgcaagagaatacc------aaacaaaaaacctggaaagaaaaccaccaccaagcccacaaaaaaaccaaccctcaagacaaccaaaaaagatcccaaacctcaaaccacaaaaccaaaggaagtactcactaccaagcctacaggaaagccagccatcaacaccactaaaacaaacatcagaactacactgctcacctccaacaccaaaggaaatccagaacacacaagtcaagaggaaaccctccactcaaccacctccgaaggctatctaagcccatcacaagtctatacaacatccggtcaagaggaaaccctccactcaaccacctccgaaggctatccaagcccatcacaagtctatacaacatccgagtacccatcacaatctctatcttcatccaacacaacaaaatgatag
>KU950608.1_Human_orthopneumovirus_strain_RSVA/Homo_sapiens/USA/TH_10508/2013_complete_genome
atgtccaaaaccaaggaccaacgcaccgccaagacactagaaaggacctgggacactctcaatcatctattattcatatcatcgtgcttatacaagttaaatcttaaatctatagcacaaatcacattatctattttggcaatgataatctcaacctcacttataattgcagccatcatattcatagcttcggcaaaccacaaagtcacactaacaactgcaatcatacaagatgcaacgaaccagatcaagaacacaaccccaacatacctcacccagaatccccagcttggaatcagcctctccaatctgtccggaactacatcacaatccaccaccataccagcttcaacaacaccaagtgctgagtcaaccccacaatccacaacagtcaagatcaaaaacacaacaacaacccaaatattacctagcaaacccaccacaaaacaacgccaaaataaaccacaaaacaaacccaacaatgattttcactttgaagtgttcaattttgtaccctgcagcatatgcagcaacaatccaacctgctgggccatctgcaagagaatacc------aaacaaaaaacctggaaagaaaaccaccaccaagcccacaaaaaaaccaaccctcaagacaaccaaaaaagatcccaaacctcaaaccacaaaaccaaaggaagtactcactaccaagcctacaggaaagccagccatcaacaccactaaaacaaacatcagaactacactgctcacctccaacaccaaaggaaatccagaacacacaagtcaagaggaaaccctccactcaaccacctccgaaggctatctaagcccatcacaagtctatacaacatccggtcaagaggaaaccctccactcaaccacctccgaaggctatccaagcccatcacaagtctatacaacatccgagtacccatcacaatctctatcttcatccaacacaacaaaatgatag
>MH181993.1_Human_respiratory_syncytial_virus_A_isolate_KEN/KILIFI/WGS/1166_28/10/2013_partial_genome
atgtccaaaaccaaggaccaacgcaccgccaagacactagaaaggacctgggacactctcaatcatctgttattcatatcatcgtgcttatacaagttaaatcttaaatctatagcacaaatcacattatctattttggcaatgataatctcaacctcacttataattgcagccatcatattcatagcctcggcaaaccacaaagtcacactaacaactgcaatcatacaagatgcaacgaaccagatcaagaacacaaccccaacatacctcacccagaatccccagcttggaatcagcttctccaatctgtccggaactacatcacaatccaccaccatactagcttcaataacaccaagtgctgagtcaaccccacaatccacaacagtcaagatcaaaaacacaacaacaacccaaatattacctagcaaacccaccacaaaacaacgccaaaataaaccacaaaacaaacccaacaatgattttcactttgaagtgttcaattttgtaccctgcagcatatgcagcaacaatccaacctgctgggccatctgcaagagaatacc------aaacaaaaaacctggaaagaaaaccaccaccaagcccacaaaaaaaccaaccctcaagacaaccaaaaaagatcccaaacctcaaaccacaaaaccaaaggaagtactcactaccaagcctacaggaaagccaaccatcaacaccactaaaacaaacatcagaactacactgctcacctccaacaccaaaggaaatccagaacacacaagtcaagaggaaaccctccactcaaccacctccgaaggctatccaagcccatcacaagtctacacaacatccggtcaagaggaaaccctccactcaaccacctccgaaggctatccaagcccatcacaagtccatacaacatccgagtacccatcacaatctctatcttcatccaacacaacaaaatgatag
>KY654514.1_Human_respiratory_syncytial_virus_A_isolate_TEv-13-132_complete_genome
atgtccaaaaccaaggaccaacgcaccgccaagacactagaaaggacctgggacactctcaatcatctattattcatatcatcgtgcttatacaagttaaatattaaatctatagcacaaatcacattatctattttggcaatgataatctcaacctcacttataattgcagccatcatattcatagcctcggcaaaccacaaagtcacactaacaactgcaatcatacaagatgcaacgaaccagatcaagaacacaaccccaacatacctcacccagaatccccagcttggaatcagcttctccaatctgtccggaactacatcacaatccaccaccatactagcttcaacaacaccaagtgttgagtcaaccccacaatccacaacagtcaagatcaaaaacacaacaacaacccaaatattacccagcaaacccaccacaaaacaacgccaaaacaaaccacaaaacaaacccaacaatgattttcactttgaagtgttcaattttgtaccctgcagcatatgcagcaacaatccaacctgcagggccatctgcaagagaatacc------aaacaaaaaacccggaaagaaaaccaccaccaagcccacaaaaaaaccaaccctcaagacaaccaaaaaagatcccaaacctcaaaccacaaaaccaaaggaagtactcactaccaagcctacaggaaagccaaccatcaacaccactaaaacaaacatcagaattacactgctcacctccaacaccaaaggaaatccagaacacacaagtcaagaggaaaccctccactcaaccacccccgaaggctatccaagcccatcacaagtccatacaacatccggtcaagaggaaaccctccactcaaccacctccgaaggctatctaagcccatcacaagtctatacaacatccgagtacctatcacaatctctatcttcatccaacgcaacaaaatgatag
>KX765925.1_Human_orthopneumovirus_strain_RSVA/Homo_sapiens/NZL/LJRSV13/2015_complete_genome
atgtccaaaaccaaggaccaacgcaccgccaagacactagaaaggacctgggacactctcaatcatctgttattcatatcatcgtgcttatacaagctaaatcttaaatctatagcacaaatcacattatctattttggcaatgataatctcaacctcacttataattgcagccatcatattcatagcctctgcaaaccacaaagtcacactaacaactgcaatcatacaagatgcaacgaaccagatcaagaacacaaccccaacatacctcacccagaatccccagcttggaatcagcttctccaatctgtccggaactacatcacaatccaccactatactagcttcaacaacaccaagtgctgagtcaaccccacaatccacaacagtcaagatcaaaaacacaacaacaacccaaatattacctagcaaacccaccacaaaacaacgccaaaataaaccacaaaacaaacccaacaatgattttcactttgaagtgttcaattttgtaccctgcagcatatgcagcaacaatccaacctgctgggccatctgcaagagaatacc------aaacaaaaaacctggaaagaaaaccaccaccaagcccacaaaaaaaccaaccctcaagacaaccaaaaaagatcccaaacctcaaaccacaaaaccaaaggaagtactcaccaccaagcctacaggaaagccaaccatcaacaccactaaaacaaacatcagaactacactgctcacctccaacaccaaaggaaatccagaacacacaagtcaagaggaaaccctccactcaactacctccgaaggctatctaagcccatcacaagtctatacaacatccggtcaagaggaaaccctccactcaaccacctccgaaggctatctaagcccatcacaagtctatacaacatccgagtacctatcacaatctctatcttcatccaacacaacaaaatgatag
>KU950643.1_Human_orthopneumovirus_strain_RSVA/Homo_sapiens/USA/TH_10268/2012_complete_genome
atgtccaaaaccaaggaccaacgcaccgccaagacactagaaaggacctgggacactctcaatcatctattattcatatcatcgtgcttatacaagttaaatcttaaatctatagcacaaatcacattatctattttggcaatgataatctcaacctcacttataattgcagccatcatattcatagcctcggcaaaccacaaagtcacactaacaactgcaatcatacaagatgcaacgaaccagatcaagaacacaaccccaacatacctcacccagaatccccagcttggaatcagcttctccaatctgtccggaactacatcacaatccaccaccatactagcttcaacaacaccaagtgctgagtcaaccccacaatccacaacagtcaagatcaaaaacacaacaacaacccaaatattacctagcaaacccaccacaaaacaacgccaaaataaaccacaaaacaaacccaacaatgattttcactttgaagtgttcaattttgtaccctgcagcatatgcagcaacaatccgacctgctgggccatctgcaagagaatacc------aaacaaaaaacctggaaagaaaaccaccaccaagcccacaaaaaaaccaaccctcaagacaaccaaaaaagatcccaaacctcaaaccacaaaaccaaaggaagtactcactaccaagcctacaggaaagccaaccatcaacaccactaaaacaaacatcagaactacactgctcacctccaacaccaaaggaaaaccagaacacacaagtcaagaggaaaccctccactcaaccacctccgaaggctatctaagcccatcacaagtctatacaacatccggtcaagaggaaaccctccactcaaccacctccgaaggctatctaagcccatcacaagtctatacaacatccgagtacctatcacaatctctatcttcatccaacacaacaaaatgatag
>MH760606.1_Human_orthopneumovirus_strain_A/NSW/WM1008A/2013_partial_genome/Australia
atgtccaaaaccaaggaccaacgcaccgccaagacactagaaaggacctgggacactctcaatcatctattattcatatcatcgtgcttatacaagttaaatcttaaatctatagcacaaatcacattatctattttggcaatgataatctcaacctcacttataattgcagccatcatattcatagcctcggcaaaccacaaagtcacactaacaaccgcaatcatacaagatgcaacgaaccagatcaagaacacaaccccaacatacctcacccagaatccccagcttggaatcagcttctccaatctgtccggaactacatcacaatccaccaccatactagcttcaacaacaccaagtgctgagtcaaccccacaatccacaacagtcaagatcaaaaacacaacaacaacccaaatattacctagcaaacccaccataaaacaacgccaaaataaaccacaaaacaaacccaacaatgattttcactttgaagtgttcaattttgtaccctgcagcatatgcagcaacaatccaacctgctgggccatctgcaagagaatacc------aaacaaaaaacctggaaagaaaaccaccaccaagcccacaaaaaaaccaaccctcaagacaaccaaaaaagatcccaaacctcaaaccacaaaaccaaaggaagtactcaccaccaagcctacaagaaagccaaccatcaacaccactaaaacaaacatcagaactacactgctcacctccagcaccaaaggaaatccagaacacacaagtcaagaggaaaccctccactcaaccacctccgaaggctatccaagcccatcacaagtctatacaacatctggtcaagaggaaaccctccactcaaccacctccgaaggctatccaagcccatcacaagtccatacaacatccgagtacctatcacaatctctatcttcatccaacacaacaaaatgatag
>MN531557.1_Human_respiratory_syncytial_virus_A_strain_GH300327/USA/2013_complete_genome
atgtccaaaaccaaggaccaacgcaccgccaagacactagaaaggacctgggacactctcaatcatctgttattcatatcatcgtgcttatacaagttaaatcttaaatctatagcacaaatcacattatctattttggcaatgataatctcaacctcacttataattgcagccatcatattcatagcctcggcaaaccacaaagtcacactaacaactgcaatcatacaagatgcaacgaaccagatcaagaacacaaccccaacatacctcacccagaatccccagcttggaatcagcttctccaatctgtccggaactacatcacaatccaccaccatactagcttcaacaacaccaagtgctgagtcaaccccacaatccacaacagtcaagatcaaaaacacaacaacaacccaaatattacctagcaaacccaccacaaaacaacgccaaaataaaccacaaaacaaacccaacaatgattttcactttgaagtgttcaattttgtaccctgcagcatatgcagcaacaatccaacctgctgggccatctgcaagagaatacc------aaacaaaaaacctggaaagaaaaccaccaccaagcccacaaaaaaaccaaccctcaagacaaccaaaaaagatcccaaacctcaaaccacaaaaccaaaggaagtactcactaccaagcctacaggaaagccaaccatcaacaccactaaaacaaacattctacctacactgatcatctccaacaccaaaggaaatccagaacacacaagtcaagaggaaaccctccactcaaccacctccgaaggctatctaagcccatcacaagtctatacaacatccggtcaagaggaaaccctccactcaaccacctccgaaggctatctaagcccatcacaagtctatacaacatccgagtacctatcacaatctctatcttcatccaacacaacaaaatgatag
>MN071220.1_UNVERIFIED:_Human_orthopneumovirus_strain_GH200068/USA/2011_cRNA_sequence
atgtccaaaaccaaggaccaacgcaccgccaagacactagaaaggacctgggacactctcaatcatctattattcatatcatcgtgcttatacaagttaaatcttaaatctatagcacaaatcacattatctattttggcaatgataatctcaacctcacttataattgcagccatcatattcatagcctcggcaaaccacaaagtcacactaacaactgcaatcatacaagatgcaacgaaccagatcaagaacacaaccccaacatacctcacccagaatccccagcttggaatcagcttctccaatctgtccggaactacatcacaatccaccaccatactagcttcaacaacaccaagtgctgagtcaaccccacaattcacaacagtcaagatcaaaaacacaacaacaacccaaatattacctagcaaacccaccacaaaacaacgccaaaataaaccacaaaacaaacccaacaatgattttcactttgaagtgttcaattttgtaccctgcagcatatgcagcaacaatccaacctgctgggccatctgcaagagaatacc------aaacaaaaaacctggaaagaaaaccaccaccaagcccacaaaaaaaccaaccctcaagacaaccaaaaaagatcccaaacctcaaaccacaaaaccaaaggaagtactcactaccaagcctacaggaaagccaaccatcaacaccactaaaacaaacattctacctacactgatcacctccaacaccaaaggaaatccagaacacacaagtcaagaggaaaccctccactcaaccacctccgaaggccatccaagcccatcacaagtctatacaacatccggtcaagaggaaaccctccactcaaccacctccgaaggctatctaagcccatcacaagtctatacaacatccgagtacctatcacaatctctatcttcatccaacacaacaaaatgatag
>MN078113.1_UNVERIFIED:_Human_orthopneumovirus_strain_GH300219/USA/2011_cRNA_sequence
atgtccaaaaccaaggaccaacgcaccgccaagacactagaaaggacctgggacactctcaatcatctattattcatatcatcgtgcttatacaagttaaatcttaaatctatagcacaaatcacattatctattttggcaatgataatctcaacctcacttataattgcagccatcatattcatagcctcggcaaaccacaaagtcacactaacaactgcaatcatacaagatgcaacgaaccagatcaagaacacaaccccaacatacctcacccagaatccccagcttggaatcagcttctccaatctgtccggaactacatcacaatccaccaccatactagcttcaacaacaccaagtgctgagtcaaccccacaattcacaacagtcaagatcaaaaacacaaccacaacccaaatattacctagcaaacccaccacaaaacaacgccaaaataaaccacaaaacaaacccaacaatgattttcactttgaagtgttcaattttgtaccctgcagcatatgcagcaacaatccaacctgctgggccatctgcaagagaatacc------aaacaaaaaacctggaaagaaaaccaccaccaagcccacaaaaaaaccaaccctcaagacaaccaaaaaagatcccaaacctcaaaccacaaaaccaaaggaagtactcactaccaagcctacaggaaagccaaccatcaacaccactaaaacaaacattctacctacactgatcacctccaacaccaaaggaaatccagaacacacaagtcaagaggaaaccctccactcaaccacctccgaaggccatccaagcccatcacaagtctatacaacatccggtcaagaggaaaccctccactcaaccacctccgaaggctatctaagcccatcacaagtctatacaacatccgagtacctatcacaatctctatcttcatccaacacaacaaaatgatag
>MN536994.1_UNVERIFIED:_Human_orthopneumovirus_strain_GH300373/USA/2011_partial_genome
atgtccaaaaccaaggaccaacgcaccgccaagacactagaaaggacctgggacactctcaatcatctattattcatatcatcgtgcttatacaagttaaatcttaaatctatagcacaaatcacattatctattttggcaatgataatctcaacctcacttataattgcagccatcatattcatagcctcggcaaaccacaaagtcacactaacaactgcaatcatacaagatgcaacgaaccagatcaagaacacaaccccaacatacctcacccagaatccccagcttggaatcagcttctccaatctgtccggaactacatcacaatccaccaccatactagcttcaacaacaccaagtgctgagtcaaccccacaattcacaacagtcaagatcaaaaacacaacaacaacccaaatattacctagcaaacccaccacaaaacaacgccaaaataaaccacaaaacaaacccaacaatgattttcactttgaagtgttcaattttgtaccctgcagcatatgcagcaacaatccaacctgctgggccatctgcaagagaatacc------aaacaaaaaacctggaaagaaaaccactaccaagcccacaaaaaaaccaaccctcaagacaaccaaaaaagatcccaaacctcaaaccacaaaaccaaaggaagtactcactaccaagcctacaggaaagccaaccatcaacaccactaaaacaaacattctacctacactgctcacctccaacaccaaaggaaatccagaacacacaagccaagaggaaaccctccactcaaccacctccgaaggctatccaagcccatcacaagtctatacaacatccggtcaagaggaaaccctccactcaaccacctccgaaggctatctaagcccatcacaagtctatacaacatccgagtacctatcacaatctctatcttcatccaacacaacaaaatgatag
>MN071223.1_UNVERIFIED:_Human_orthopneumovirus_strain_GH220164/USA/2012_cRNA_sequence
atgtccaaaaccaaggaccaacgcaccgccaagacactagaaaggacctgggacactctcaatcatctattattcatatcatcgtgcttatacaagttaaatcttaaatctatagcacaaatcacattatctattttggcaatgataatctcaacctcacttataattgcagccatcatattcatagcctcggcaaaccacaaagttacactaacaactgcaatcatacaagatgcaacgaaccagatcaagaacacaaccccaacatacctcacccagaatccccagcttggaatcagcttctccaatctgtccggaactacatcacaatccaccaccatactagcttcaacaacaccaagtgctgagtcaaccccacaattcacaacagtcaagatcaaaaacacaacaacaacccaaatattacctagcaaacccaccacaaaacaacgccaaaataaaccacaaaacaaacccaacaatgattttcactttgaagtgttcaattttgtaccctgcagcatatgcagcaacaatccaacctgctgggccatctgcaagagaatacc------aaacaaaaaacctggaaagaaaaccaccaccaagcccacaaaaaaaccaaccctcaagacaaccaaaaaagatcccaaacctcaaaccacaaaaccaaaggaagtactcactaccaagcctacaggaaagccaaccatcaacaccactaaaacaaacattctacctacactgatcacctccaacaccaaaggaaatccagaacacacaagtcaagaggaaaccctccactcaaccacctccgaaggctatctaagcccatcacaagtctacacaacatccggtcaagaggaaaccctccactcaaccacccccgaaggccatccaagcctatcacaagtctatacaacatccgagtacctatcacaatctctatcttcatccaacacaacaaaatgatag
>MN078116.1_UNVERIFIED:_Human_orthopneumovirus_strain_GH320214/USA/2012_cRNA_sequence
atgtccaaaaccaaggaccaacgcaccgccaagacactagaaaggacctgggacactcttaatcatctattattcatatcatcgtgcttatacaagttaaatcttaaatctatagcacaaatcacattatctattttggcaatgataatctcaacctcacttataattgcagccatcatattcatagcctcggcaaaccacaaagtcacactaacaactgcaatcatacaagatgcaacgaaccagatcaagaacacaaccccaacatacctcacccagaatccccagcttggaatcagcttctccaatctgtccggaactacatcacaatccaccaccatactagcttcaacaacaccaagtgctgagtcaaccccacaatccacaacagtcaagatcaaaaacacagcaacaatccaaatattacccagcaaacccaccacaaaacaacgccaaaataaaccacaaaacaaacccaacaatgattttcactttgaagtgttcaattttgtaccctgcagcatatgcagcaacaatccaacctgctgggccatctgcaagagaatacc------aaacaaaaaacctggaaagaaaaccaccaccaagcccacaaaaaaaccaaccctcaagacaaccaaaaaagatcccaaacctcaaaccacaaaaccaaaggaagtactcactaccaagcctacaggaaagccaaccatcaacaccactaaaacaaacattctacctacactgatcacctccaacaccaaaggaaatccagaacacacaagtcaagaggaaaccctccactcaaccacctccgaaggctatccaagcccatcacaagtctacacaacatccggtcaagaggaaaccctccactcaaccacctccgaaggctatctaagcccatcacaagtctatacaacatccgagtacctatcacaatctctatcttcatccaacacaacaaaatgatag
>MN078114.1_UNVERIFIED:_Human_orthopneumovirus_strain_GH300239/USA/2011_cRNA_sequence
atgtccaaaaccaaggaccaacgcaccgccaagacactagaaaggacctgggacactctcaatcatctgttattcatatcatcgtgcttatacaagttaaatcttaaatccatagcacaaatcacactatctattttggcaatgataatctcaacctcacttataattgcagccatcatattcatagcctcggcaaaccacaaagtcacactaacaactgcaatcatacaagatgcaacgaaccagatcaagaacacaaccccaacatacctcacccagaatccccagcttggaatcagcttctccaatctgtccggaactacatcacaatccaccaccatactagcttcaacaacaccaagtgctgagtcaaccccacaatccacaacagtcaagatcaaaaacacaacaacaacccaaatattacctagcaaacccaccacaaaacaacgccaaaataaaccacaaaacaaacccaacaatgattttcactttgaagtgttcaattttgtaccctgcagcatatgcagcaacaatccaacctgctgggccatctgcaagagaatacc------aaacaaaaaacctggaaagaaaaccaccaccaagcccacaaaaaaaccaaccctcaagacaaccaaaaaagatcccaaacctcaaaccacaaaaccaaaggaagtactcactaccaagcctacaggaaagccaaccatcaacaccactaaaacaaacattctacctacactgatcacctccaacaccaaaggaaatccagaacacacaagtcaagaggaaaccctccactcaaccacctccgaaggctatctaagcccatcacaagtctatacaacatccggtcaagaggaaaccctccactcaaccacctccgaaggctatctaagcccatcacaagtctatacaacatccgagtacctatcacaatctctatcttcatccaacacaacaaaatgatag
>MN071222.1_UNVERIFIED:_Human_orthopneumovirus_strain_GH220082/USA/2012_cRNA_sequence
atgtccaaaaccaaggaccaacgcaccgccaagacactagaaaggacctgggacactctcaatcatctattattcatatcatcgtgcttatacaagttaaatcttaaatctatagcacaaatcacattatctattttggcaatgataatctcaacctcacttataattgcagccatcatattcatagcctcggcaaaccacaaagtcacactaacaactgcaatcatacaagatgcaacgaaccagatcaagaacacaaccccaacatacctcacccagaatccccagcttggaatcagcttctccaatctgtccggaactacatcacaatccaccaccatactagcttcaacaacaccaagtgctgagtcaaccccacatttcacaacagtcaagatcaaaaacacaacaacaacccaaatattacctagcaaacccaccacaaaacaacgccaaaataaaccacaaaacaaacccaacaatgattttcactttgaagtgttcaattttgtaccctgcagcatatgcagcaacaatccaacctgctgggccatctgcaagagaatacc------aaacaaaaaacctggaaagaaaaccactaccaagcccacaaaaaaaccaaccctcaagacaaccaaaaaagatcccaaacctcaaaccacaaaaccaaaggaagtactcactaccaagcctacaggaaagccaaccatcaacaccactaaaacaaacattctacctacactgatcacctccaacaccaaaggaaatccagaacacacaagccaagaggaaaccctccactcaaccacctccgaaggctatccaagcccatcacaagtctatacaacatccggtcaagaggaaaccctccactcaaccacctccgaaggctatctaagcccatcacaagtctatacaacatccgagtacctatcacaatctctatcttcatccaacacaacaaaatgatag
>MN078118.1_UNVERIFIED:_Human_orthopneumovirus_strain_GH320243/USA/2012_cRNA_sequence
atgtccaaaaccaaggaccaacgcaccgccaagacactagaaaggacctgggacactctcaatcatctattattcatatcatcgtgcttatacaagttaaatcttaaatctatagcacaaatcacattatctattttggcaatgataatctcaacctcacttataattgcagccatcatattcatagcctcggcaaaccacaaagtcacactaacaactgcaatcatacaagatgcaacgaaccagatcaagaacacaaccccaacatacctcacccagaatccccagcttggaatcagcttctccaatctgtccggaactacatcacaatccaccaccatactagcttcaacaacaccaagtgctgagtcaaccccacatttcacaacagtcaagatcaaaaacacaacaacaacccaaatattacctagcaaacccaccacaaaacaacgccaaaataaaccacaaaacaaacccaacaatgattttcactttgaagtgttcaattttgtaccctgcagcatatgcagcaacaatccaacctgctgggccatctgcaagagaatacc------aaacaaaaaacctggaaagaaaaccactaccaagcccacaaaaaaaccaaccctcaagacaaccaaaaaagatcccaaacctcaaaccacaaaaccaaaggaagtactcactaccaagcctacaggaaagccaaccatcaacaccactaaaacaaacattctacctacactgctcacctccaacaccaaaggaaatccagaacacacaagccaagaggaaaccctccactcaaccacctccgaaggctatccaagcccatcacaagtctatacaacatccggtcaagaggaaaccctccactcaaccacctccgaaggctatctaagcccatcacaagtctatacaacatccgagtacctatcacaatctctatcttcatccaacacaacaaaatgatag
>MN071221.1_UNVERIFIED:_Human_orthopneumovirus_strain_GH200297/USA/2011_cRNA_sequence
atgtccaaaaccaaggaccaacgcaccgccaagacactagaaaggacctgggacactctcaatcatctgttattcatatcatcgtgcttatacaagttaaatcttaaatctatagcacaaatcacattatctattttggcaatgataatctcaacctcacttataattgcagccatcatattcatagcctcggcaaaccacaaagtcacactaacaactgcaatcatacaagatgcaacgaaccagatcaagaacacaaccccaacatacctcacccagaatccccagcttggaatcagcttctccaatctgtccggaactacatcacaatccaccaccatactagcttcaacaacaccaagtgctgagtcaaccccacaatccacaacagtcaagatcaaaaacacaacaacaacccaaatattacctagcaaacccaccacaaaacaacgccaaaataaaccacaaaacaaacccaacaatgattttcactttgaagtgttcaattttgtaccctgcagcatatgcagcaacaatccaacctgctgggccatctgcaagagaatacc------aaacaaaaaacctggaaagaaaaccaccaccaagcccacaaaaaaaccaaccctcaagacaaccaaaaaagatcccaaacctcaaaccacaaaaccaaaggaagtactcactaccaagcctacaggaaagccaaccatcaacaccactaaaacaaacattctacctacactgatcatctccaacaccaaaggaaatccagaacacacaagtcaagaggaaaccctccactcaaccacctccgaaggctatccaagcccatcacaagtctatacaacatccggtcaagaggaaaccctccactcaaccacctccgaaggctatctaagcccatcacaagtctatacaacatccgagtacctatcacaatctctatcttcatccaacacaacaaaatgatag
>MN078119.1_UNVERIFIED:_Human_orthopneumovirus_strain_GH320347/USA/2012_cRNA_sequence/2012/USA
atgtccaaaaccaaggaccaacgcaccgccaagacactagaaaggacctgggacactctcaatcatctgttattcatatcatcgtgcttatacaagttaaatcttaaatctatagcacaaatcacattatctattttggcaatgataatctcaacctcacttataattgcagccatcatattcatagcctcggcaaaccacaaagtcacactaacaactgcaatcatacaagatgcaacgaaccagatcaagaacacaaccccaacatacctcacccagaatccccagcttggaatcagcttctccaatctgtccggaactacatcacaatccaccaccatactagcttcaacaacaccaagtgctgagtcaaccccacaatccacaacagtcaagatcaaaaacacaacaacaacccaaatattacctagcaaacccaccacaaaacaacgccaaaataaaccacaaaacaaacccaacaatgattttcactttgaagtgttcaattttgtaccctgcagcatatgcagcaacaatccaacctgctgggccatctgcaagagaatacc------aaacaaaaaacctggaaagaaaaccaccaccaagcccacaaaaaaaccaaccctcaagacaaccaaaaaagatcccaaacctcaaaccacaaaaccaaaggaagtactcactaccaagcctacaggaaagccaaccatcaacaccactaaaacaaacattctacctacactgatcacctccaacaccaaagaaaatccagaacacacaagtcaagaggaagccctccactcaaccacctccgaaggctatccaagcccatcacaagtctacacaacatccggtcaagaggaaaccctccactcaaccacctccgaaggctatccaagcccatcacaagtccatacaacatccgagtacccatcacaatctctatcttcatccaacacaacaaaatgatag
>MN071212.1_UNVERIFIED:_Human_orthopneumovirus_strain_GH120210/USA/2012_cRNA_sequence
atgtccaaaaccaaggaccaacgcgccgccaagacactagaaaggacctgggacactctcaatcatctgttattcatatcatcgtgcttatacaagttaaatcttaaatctatagcacaaatcacattatctattttggcaatgataatctcaacctcacttataattgcagccatcatattcatagcctcggcaaaccacaaagtcacactaacaactgcaatcatacaagatgcaacgaaccagatcaagaacacaaccccaacatacctcacccagaatccccagcttggaatcagcttctccaatctgtccggaactacatcacaatccaccaccatactagcttcaacaacaccaagtgctgagtcaaccccacaatccacaacagtcaagatcaaaaacacaacaacaacccaaatattacctagcaaacccaccacaaaacaacgccaaaataaaccacaaaacaaacccaacaatgattttcactttgaagtgttcaattttgtaccctgcagcatatgcagcaacaatccaacctgctgggccatctgcaagagaatacc------aaacaaaaaacctggaaagaaaaccaccaccaagcccacaaaaaaacaaaccctcaagacaaccaaaaaagatcccaaacctcaaaccacaaaaccaaaggaagtactcactaccaagcctacaggaaagccaaccatcaacaccactaaaacaaacattctacctacactgatcacctccaacaccaaaggaaatccagaacacacaagtcaagaggaaaccctccactcaaccacctccgaaggctatccaagcccatcacaagtctacacaacatccggtcaagaggaaaccctccactcaaccacctccgaaggctatccaagcccatcacaagtccacacaacatccgagtacccatcacaatctccatcttcatccaacacaacaaaatgatag
>ON237218.1_Human_respiratory_syncytial_virus_A_isolate_HRSV/A/Argentina/BA-HNRG-002/2014_complete_genome
atgtccaaaaccaaggaccaacgcatcgccaagacactagaaaggacctgggacactctcaatcatctattattcatatcatcgtgcttatacaagttaaatcttaaatctatagcacaaatcatattatctattttggcaatgataatctcaacctcacttataattgcagccatcatattcatagcctcggcaaaccacaaagtcacactaacaactgcaatcatacaagatgcaacgaaccagatcaagaacacaaccccaacacacctcacccagaatccccagcttggaatcggcttctccaatctgtctgaaactacatcacaatccaccaccataccagccccaacaacaccaagtgctgagtcaaccccacaatccacaacagtcaagatcataaacacaacaacaacccaaacattacctagcaaacccaccacaaaacaacgccaaaacaaaccacaaaacaaacccaacaatgattttcactttgaagtgttcaattttgtaccatgcagcatatgcagcaacaatccaacctgctgggccatctgcaagagaatacc------aaacaaaaaacctggaaagaaaaccaccaccaagcccacaaaaaaaccaaccctcaagacaaccaaaaaagatcccaaacctcaaaccacaaaaccaaaggaagtactcactaccaagcctacaggaaagccaaccatcaacaccactaaaacaaacatcagaactacactgctcacctccaacaccaaaggaaatccggaacacacaagtcaaaaggaaaccctccactcaaccacctccgaaggctatctaagcccatcacaagtctatacaacatccggtcaaaaggaaaccctccactcaaccacctccgaaggctatctaagcccatcacaagtctatacaacatccgagtacctatcacaatctctatctttatccaacacaacaaaatgatag
>ON237258.1_Human_respiratory_syncytial_virus_A_isolate_HRSV/A/Argentina/BA-HNRG-149/2015_complete_genome
atgtccaaaaccaaggaccaacgcaccgccaagacactagaaaggacctgggacactctcaatcatctattattcatatcatcgtgcttatacaagttaaatcttaaatctatagcacaaatcatattatctattttggcaatgataatctcaacctcacttataattgcagccatcatattcatagcctcggcaaaccacaaagtcacactaacaactgcaatcatacaagatgcaacgaaccagatcaagaacacgaccccaacacacctcacccagaatccccagcttggaatcggcttctccaatctgtccgaaactacatcacaatccaccaccatactagcttcaacaacaccaagtgctgagtcaaccccacaatccacaacagtcaagatcataaacacaacaaaaacccaaatattacctagcaaacccaccacaaaacaacgccaaaataaaccacaaaacaaacccaacaatgattttcactttgaagtgttcaattttgtaccctgcagcatatgcagcaacaatccaacctgctgggccatctgcaagagaatacc------aaacaaaaaacctggaaagaaaaccaccaccaagcccacaaaaaaaccaaccctcaagacaaccaaaaaagatcccaaacctcaaaccacaaaaccaaaggaagtactcactaccaagcctacaggaaagccaaccatcaacaccactaaaacaaacatcagaactacactgctcatctccaacaccaaaggaaatccggaacacacaagtcaaaaggaaaccctccactcaaccacctccgaaggctatctaagcccatcacaagtctatacaacatccggtcaagaggaaaccctccactcaaccacctccgaaggctatctaagcctatcacaagtctatacaacatccgagtacctatcacaatctctatcttcatccaacacaacaaaatgatag
>ON237245.1_Human_respiratory_syncytial_virus_A_isolate_HRSV/A/Argentina/BA-HNRG-099/2014_complete_genome
atgtccaaaaccaaggaccaacgcaccgccaagacactagaaaggacctgggacactctcaatcatctattatttatatcatcgtgcttatacaagttaaatcttaaatctatagcacaaatcatattatctattttggcaatgataatctcaacctcacttataattgcagccatcatattcatagcctcggcaaaccacaaagtcacactaacaactgcaatcatacaagatgcaacgaaccagatcaagaacacaaccccaacacacctcacccagaatccccagcttggaatcggcttctccaatctgtccgaaactacatcacaatccaccaccatactagcttcaacaacaccaagtgctgagtcaaccccacaatccacaacagtcaagatcataaacacaacaacaacccaaatattacctagcaaacccaccacaaaacaacgccaaaataaaccacaaaacaaacccaacaatgattttcactttgaagtgttcaattttgtaccctgcagcatatgcagcaacaatccaacctgctgggccatctgcaagagaatacc------aaacaaaaaacctggaaagaaaaccaccaccaagcccacaaaaaaaccaaccctcaagacaaccaaaaaagatcccaaacctcaaaccacaaaaccaaaggaagtactcaccaccaagcctacaggaaagccaaccatcaacaccactaaaacaaacatcagaactacactgctcacctccaacaccaaaggaaatccggaacacacaagccaaaaggaaaccctccactcaaccacctccgaaggctatctaagcccatcacaagtctatacaacatccggtcaagaggaaaccctccactcaaccacctccgaaggctatctaagcccatcacaagtctatacaacatccgagtacctatcacaatctctatcttcatccaacacaacaaaatgatag
>ON237227.1_Human_respiratory_syncytial_virus_A_isolate_HRSV/A/Argentina/BA-HNRG-032/2014_complete_genome
atgtccaaaaccaaggaccaacgcaccgccaagacactagaaaggacctgggacactctcaatcatctattattcatatcatcgtgcttatacaagttaaatcttaaatctatagcacaaatcatattatctattttggcaatgataatctcaacctcacttataattgcagccatcatattcatagcctcggcaaaccacaaagtcacactaacaactgcaatcatacaagatgcaacgaaccagatcaagaacacaaccccaacacacctcacccagaatccccagcttggaatcggcttctccaatctgtccgaaactacatcacaatccaccaccatactagcttcaacaacaccaagtgctgagtcaaccccacaatccacaacagtcaagatcataaacacaacaacaacccaaatattacctagcaaacccaccacaaaacaacgccaaaataaaccacaaaacaaacccaacaatgattttcactttgaagtgttcaattttgtaccctgcagcatatgcagcaacaatccaacctgctgggccatctgcaagagaatacc------aaacaaaaaacctggaaagaaaaccaccaccaagcccacaaaaaaaccaaccctcaagacaaccaaaaaagatcccaaacctcaaaccacaaaaccaaaggaagtactcactaccaagcctacaggaaagccaaccatcaacaccactaaaacaaacatcagaactacactgctcacctccaacaccaaaggaaatccggaacacacaagtcaaaaggaaaccctccactcaaccacctccgaaggctatctaagcccatcacaagtctatacaacatccggtcaagaggaaaccctccactcaaccacctccgaaggctatctaagcccatcacaagtctatacaacatccgagtacctatcacaatctctatcttcatccaacacaacaaaatgatag
>ON237222.1_Human_respiratory_syncytial_virus_A_isolate_HRSV/A/Argentina/BA-HNRG-016/2014_complete_genome
atgtccaaaaccaaggaccaacgcaccgccaagacactagaaaggacctgggacactctcaatcatctattattcatatcatcgtgcttatacaagttaaatcttaaatctatagcacaaatcatattatctattttggcaatgataatctcaacctcacttataattgcagccatcatattcatagccttggcaaaccacaaagtcacactaacaactgcaatcatacaagatgcaacgaaccagatcaagaacacaaccccaacacacctcacccagaatccccagcttggaatcggcttctccaatctgtccgaaactacatcacaatccaccaccatactagcttcaacaacaccaagtgctgagtcaaccccacaatccacaacagtcaagatcataaacacaacaacaacccaaatattacctagcaaacccaccacaaaacaacgccaaaataaaccacaaaacaaacccaacaatgattttcactttgaagtgttcaattttgtaccctgcagcatatgcagcaacaatccaacctgctgggccatctgcaagagaatacc------aaacaaaaaacctggaaagaaaaccaccaccaagcccacaaaaaaaccaaccctcaagacaaccaaaaaagatcccaaacctcaaaccacaaaaccaaaggaagtactcactaccaagcctacaggaaagccaaccatcaacaccactaaaacaaacatcagaactacactgctcacctccaacaccaaaggaaatccggaacacacaagtcaaaaggaaaccctccactcaaccacctccgaaggctatctaagcccatcacaagtctatacaacatccggtcaagaggaaaccctccactcaaccacctccgaaggctatctaagcccatcacaagtctatacaacatccgagtacctatcacaatctctatcttcatccaacacaacaaaatgatag
>ON237229.1_Human_respiratory_syncytial_virus_A_isolate_HRSV/A/Argentina/BA-HNRG-037/2014_complete_genome
atgtccaaaaccaaggaccaacgcaccgccaagacactagaaaggacctgggacactctcaatcatctattattcatatcatcgtgcttatacaagttaaatcttaaatctatagcacaaatcatattatctattttggcaatgataatctcaacctcacttataattgcagccatcatattcatagcctcggcaaaccacaaagtcacactaacaactgcaatcatacaagatgcaacgaaccagatcaagaacacaaccccaacacacctcacccagaatccccagcttggaatcggcttctccaatctgtccgaaactacatcacaatccaccaccatactagcttcaacaacaccaagtgctgagtcaaccccacaatccacaacagtcaagatcataaacacaacaacaacccaaatattacctagcaaacccaccacaaaacaacgccaaaataaaccacaaaacaaacccaacaatgattttcactttgaagtgttcaattttgtaccctgcagcatatgcagcaacaatccaacctgctgggccatctgcaagagaatacc------aaacaaaaaacctggaaagaaaaccaccaccaagcccacaaaaaaaccaaccctcaagacaaccaaaaaagatcccaaacctcaaaccacaaaaccaaaggaagtactcactaccaagcctacaggaaagccaaccatcaacaccactaaaacaaacatcagaactacactgctcacctccaacaccaaaggaaatccggaacacacaagtcaaaaggaaaccctccactcaaccacctccgaaggctatctaagcccatcacaagtctatacaacatccggtcaagaggaaaccctccactcaaccacctccgaaggctatctaagcccatcacaagtctatacaacatccgagtacctatcacaatctctatcttcatccaacacaacaaaatgatag
>ON237223.1_Human_respiratory_syncytial_virus_A_isolate_HRSV/A/Argentina/BA-HNRG-018/2014_complete_genome
atgtccaaaaccaaggaccaacgcaccgccaagacactagaaaggacctgggacactctcaatcatctattattcatatcatcgtgcttatacaagttaaatcttaaatctatagcacaaatcatattatctattttggcaatgataatctcaacctcacttataattgcagccatcatattcatagcctcggcaaaccacaaagtcacactaacaactgcaatcatacaagatgcaacgaaccagatcaagaacacaaccccaacacacctcacccagaatccccagcttggaatcggcttctccaatctgtccgaaactacatcacaatccaccaccatactagcttcaacaacaccaagtgctgagtcaaccccacaatccacaacagtcaagatcataaacacaacaacaacccaaatattacctagcaaacccaccacaaaacaacgccaaaataaaccacaaaacaaacccaacaatgattttcactttgaagtgttcaattttgtaccctgcagcatatgcagcaacaatccaacctgctgggccatctgcaagagaatacc------aaacaaaaaacctggaaagaaaaccaccaccaagcccacaaaaaaaccaaccctcaagacaaccaaaaaagatcccaaacctcaaaccacaaaaccaaaggaagtactcactaccaagcctacaggaaagccaaccatcaacaccactaaaacaaacatcagaactacactgctcacctccaacaccaaaggaaatccggaacacacaagtcaaaaggaaaccctccactcaaccacctccgaaggctatctaagcccatcacaagtctatacaacatccggtcaagaggaaaccctccactcaaccacctccgaaggctatctaagcccatcacaagtctatacaacatccgagtacctatcacaatctctatcttcatccaacacaacaaaatgatag
>ON237234.1_Human_respiratory_syncytial_virus_A_isolate_HRSV/A/Argentina/BA-HNRG-052/2014_complete_genome
atgtccaaaaccaaggaccaacgcaccgccaagacattagaaaggacctgggacactctcaatcatctattattcatatcatcgtgcttatacaagttaaatcttaaatctatagcacaaatcatattatctattttggcaatgataatctcaacctcacttataattgcagccatcatattcatagcctcggcaaaccacaaagtcacactaacaactgcaatcatacaagatgcaacgaaccagatcaagaacacaaccccaacacacctcacccagaatccccagcttggaatcggcttctccaatctgtccgaaactacatcacaatccaccaccatactagcttcaacaacaccaagtgctgagtcaaccccacaatccacaacagtcaagatcataaacacaacaacaacccaaatattacctagcaaacccaccacaaaacaacgtcaaaataaaccacaaaacaaacccaacaatgattttcactttgaagtgttcaattttgtaccctgcagcatatgcagcaacaatccaacctgctgggccatctgcaagagaatacc------aaacaaaaaacctggaaagaaaaccaccaccaagcccacaaaaaaaccaaccctcaagacaaccaaaaaagatcccaaacctcaaaccacaaaaccaaaggaagtactcactaccaagcctacaggaaagccaaccatcaacaccactaaaacaaacatcagaactacactgctcacctccaacaccaaaggaaatccggaacacacaagtcaaaaggaaaccttccactcaaccacctccgaaggctatctaagctcatcacaagtctatacaacatccggtcaagaggaaaccctccactcaaccacctccgaagtctatctaagcccatcacaagtctatacaacatccgagtacctatcacaatctctatcttcatccaacacaacaaaatgatag
>KU950537.1_Human_orthopneumovirus_strain_RSVA/Homo_sapiens/USA/TH_10505/2014_complete_genome
atgtccaaaaccaaggaccaacgcaccgccaagacactagaaaggacctgggacactctcaatcatctattattcatatcatcgtgcttatacaagttaaatcttaaatctatagcacaaatcacattatctattttggcaatgataatctcaacctcacttataattgcagccatcatattcatagcctcggcaaaccacaaagtcacactaacaactgcaatcatacaagatgcaacgaaccagatcaagaacacaaccccaacatacctcacccagaatccccagcttggaatcagcttctccaatctgtctggaactacattacaatccaccaccatactagcttcaacaacaccaagtgctgagtcaaccccacaatccacaacagtcaagatcataaacacaacaacaacccaaatattacctagcaaacccaccacaaaacaacgccaaaataaaccacaaaacaaacccaacaatgattttcactttgaagtgttcaattttgtaccctgcagcatatgcagcaacaatccaacctgctgggccatctgcaagagaatacc------aaacaaaaaacctggaaagaaaaccaccaccaagcccacaaaaaaaccaaccctcaagacaaccaaaaaagatcccaaacctcaaaccacaaaaccaaaggaagcactcactaccaagcctacagggaagccaaccatcaacaccaccaaaacaaacatcagaactacactgctcacctccaacaccaaaggaaatccagaacacacaagtcaagaggaaactctccactcaaccacctccgaaggctatctaagcccatcacaagtctatacaacatccggtcaagaggaaaccctccactcaaccacctccgaaggctatctaagcccatcacaagtctatacaacatccgagtacctatcacaatctctatcttcatccaacacaacaaaatgatag
>KU950686.1_Human_orthopneumovirus_strain_RSVA/Homo_sapiens/USA/TH_10506/2014_complete_genome
atgtccaaaaccaaggaccaacgcaccgccaagacactagaaaggacctgggacactctcaatcatctattattcatatcatcgtgcttatacaagttaaatcttaaatctatagcacaaatcacattatctattttggcaatgataatctcaacctcacttataattgcagccatcatattcatagcctcggcaaaccacaaagtcacactaacaactgcaatcatacaagatgcaacgaaccagatcaagaacacaaccccaacatacctcacccagaatccccagcttggaatcagcttctccaatctgtctggaactacattacaatccaccaccatactagcttcaacaacaccaagtgctgagtcaaccccacaatccacaacagtcaagatcataaacacaacaacaacccaaatattacctagcaaacccaccacaaaacaacgccaaaataaaccacaaaacaaacccaacaatgattttcactttgaagtgttcaattttgtaccctgcagcatatgcagcaacaatccaacctgctgggccatctgcaagagaatacc------aaacaaaaaacctggaaagaaaaccaccaccaagcccacaaaaaaaccaaccctcaagacaaccaaaaaagatcccaaacctcaaaccacaaaaccaaaggaagcactcactaccaagcctacagggaagccaaccatcaacaccaccaaaacaaacatcagaactacactgctcacctccaacaccaaaggaaatccagaacacacaagtcaagaggaaactctccactcaaccacctccgaaggctatctaagcccatcacaagtctatacaacatccggtcaagaggaaaccctccactcaaccacctccgaaggctatctaagcccatcacaagtctatacaacatccgagtacctatcacaatctctatcttcatccaacacaacaaaatgatag
>KU950499.1_Human_orthopneumovirus_strain_RSVA/Homo_sapiens/USA/TH_10470/2013_complete_genome
atgtccaaaaccaaggaccaacgcaccgccaagacactagaaaggacctgggacactctcaatcatctattattcatatcatcgtgcttatacaagttaaatcttaaatctatagcacaaatcacattatctattttggcaatgataatctcaacctcacttataattgcagccatcatattcatagcctcggcaaaccacaaagtcacactaacaactgcaatcatacaagatgcaacgaaccagatcaagaacacaaccccaacatacctcacccagaatccccagcttggaatcagcttctccaatctgtctggaactacattacaatccaccaccatactagcttcaacaacaccaagtgctgagtcaaccccacaatccacaacagtcaagatcataaacacaacaacaacccaaatattacctagcaaacccaccacaaaacaacgccaaaataaaccacaaaacaaacccaacaatgattttcactttgaagtgttcaattttgtaccctgcagcatatgcagcaacaatccaacctgctgggccatctgcaagagaatacc------aaacaaaaaacctggaaagaaaaccaccaccaagcccacaaaaaaaccaaccctcaagacaaccaaaaaagatcccaaacctcaaaccacaaaaccaaaggaagcactcactaccaagcctacagggaagccaaccatcaacaccaccaaaacaaacatcagaactacactgctcacctccaacaccaaaggaaatccagaacacacaagtcaagaggaaaccctccactcaaccacctccgaaggctatctaagcccatcacaagtctatacaacatccggtcaagaggaaaccctccactcaaccacctccgaaggctatctaagcccatcacaagtctatacaacatccgagtacctatcacaatctctatcttcatccaacacaacaaaatgatag
>KU950520.1_Human_orthopneumovirus_strain_RSVA/Homo_sapiens/USA/TH_10531/2013_complete_genome
atgtccaaaaccaaggaccaacgcaccgccaagacactagaaaggacctgggacactctcaatcatctattattcatatcatcgtgcttatacaagttaaatcttaaatctatagcacaaatcacattatctattttggcaatgataatctcaacctcacttataattgcagccatcatattcatagcctcggcaaaccacaaagtcacactaacaactgcaatcatacaagatgcaacgaaccagatcaagaacacaaccccaacatacctcacccagaatccccagcttggaatcagcttctccaatctgtctggaactacattacaatccaccaccatactagcttcaacaacaccaagtgctgagtcaaccccacaatccacaacagtcaagatcataaacacaacaacaacccaaatattacctagcaaacccaccacaaaacaacgccaaaataaaccacaaaacaaacccaacaatgattttcactttgaagtgttcaattttgtaccctgcagcatatgcagcaacaatccaacctgctgggccatctgcaagagaatacc------aaacaaaaaacctggaaagaaaaccaccaccaagcccacaaaaaaaccaaccctcaagacaaccaaaaaagatcccaaacctcaaaccacaaaaccaaaggaagcactcactaccaagcctacagggaagccaaccatcaacaccaccaaaacaaacatcagaactacactgctcacctccaacaccaaaggaaatccagaacacacaagtcaagaggaaaccctccactcaaccacctccgaaggctatctaagcccatcacaagtctatacaacatccggtcaagaggaaaccctccactcaaccacctccgaaggctatctaagcccatcacaagtctatacaacatccgagtacctatcacaatctctatcttcatccaacacaacaaaatgatag
>KU950506.1_Human_orthopneumovirus_strain_RSVA/Homo_sapiens/USA/TH_10532/2013_complete_genome
atgtccaaaaccaaggaccaacgcaccgccaagacactagaaaggacctgggacactctcaatcatctattattcatatcatcgtgcttatacaagttaaatcttaaatctatagcacaaatcacattatctattttggcaatgataatctcaacctcacttataattgcagccatcatattcatagcctcggcaaaccacaaagtcacactaacaactgcaatcatacaagatgcaacgaaccagatcaagaacacaaccccaacatacctcacccagaatccccagcttggaatcagcttctccaatctgtctggaactacattacaatccaccaccatactagcttcaacaacaccaagtgctgagtcaaccccacaatccacaacagtcaagatcataaacacaacaacaacccaaatattacctagcaaacccaccacaaaacaacgccaaaataaaccacaaaacaaacccaacaatgattttcactttgaagtgttcaattttgtaccctgcagcatatgcagcaacaatccaacctgctgggccatctgcaagagaatacc------aaacaaaaaacctggaaagaaaaccaccaccaagcccacaaaaaaaccaaccctcaagacaaccaaaaaagatcccaaacctcaaaccacaaaaccaaaggaagcactcactaccaagcctacagggaagccaaccatcaacaccaccaaaacaaacatcagaactacactgctcacctccaacaccaaaggaaatccagaacacacaagtcaagaggaaaccctccactcaaccacctccgaaggctatctaagcccatcacaagtctatacaacatccggtcaagaggaaaccctccactcaaccacctccgaaggctatctaagcccatcacaagtctatacaacatccgagtacctatcacaatctctatcttcatccaacacaacaaaatgatag
>ON237220.1_Human_respiratory_syncytial_virus_A_isolate_HRSV/A/Argentina/BA-HNRG-009/2014_complete_genome
atgtccaaaaccaaggaccaacgcaccgccaagacactagaaaggacctgggacactctcaatcatctattattcatatcatcgtgcttatacaagttaaatcttaaatctatagcacaaatcatattatctattttggcaatgataatctcaacctcacttataattgcagccatcatattcatagcctcggcaaaccacaaagtcacactaacaactgcaatcatacaagatgcaacgaaccagatcaagaacacaaccccaacatacctcacccagaatccccagcttggaatcagcttctccaatctgtccggaactacatcacaatccaccaccatactagcttcaacaacaccaagtgctgagtcaaccccacaatccacaacagtcaagaccaaaaacacaacaacaacccaaatattacccagcaaacccaccacaaaacaacgccaaaataaaccacaaaacaaacccaacaatgattttcactttgaagtgttcaattttgtaccctgcagcatatgcagcaacaatccaacctgctgggccatctgcaagagaatacc------aaacaaaaaacctggaaagaaaaccaccaccaagcccacaaaaaaaccaaccctcaagacaaccaaaaaagatcccaaacctcaaaccacaaaaccaaaggaagtactcactaccaagcctacaggaaagccaaccatcaacaccactaaaacaaacatcagaactacactgctcacctccaacaccaaaggaaatccagaacacacaagtcaagaggaaaccctccactcaaccacctccgaaggctatccaagcccatcacaagtctatacaacatccggtcaagaggaaaccctccactcaaccacctccgaaggctatccaagcccatcacaagtccatacaacatccgagtacctatcacaatctctatcttcatccaacacaacaaaatgatag
>ON237268.1_Human_respiratory_syncytial_virus_A_isolate_HRSV/A/Argentina/BA-HNRG-183/2015_complete_genome
atgtccaaaaccaaggaccaacgcaccgccaagacactagaaaggacctgggacactctcaatcatctattattcatatcatcgtgcttatacaagttaaatcttaaatctatagcacaaatcacattatctattttggcaatgataatctcaacctcacttataattgcagccatcatattcatagcctcggcaaaccacaaagtcacactaacaactgcaatcatacaagatgcaacgaaccagatcaagaacacaaccccaacatacctcacccagaatccccagcttggaatcagcttctccaatctgtccagaactacatcacaatccaccaccatactagcttcaacaacaccaagtgctgagtcaaccccacaatccacaacagtcaagatcaaaaacacaacaacaacccaaatattacctagcaaacccaccacaaaacaacgccaaaataaaccacaaaacaaacccaacaatgattttcactttgaagtgttcaattttgtaccctgcagcatatgcagcaacaatccaacctgctgggccatctgcaagagaatacc------aaacaaaaaacctggaaagaaaaccaccaccaagcccacaaaaaaaccaaccctcaagacaaccaaaaaagatcccaaacctcaaaccacaaaaccaaaggaattactcactactaagcctacaggaaagccaaccatcaacaccactaaaacaaacatcagaactacactgctcacctccaacaccaaaggaaatccagaacacacaagtcaagaggaaaccctccactcaaccacctccgaaggctatccaagcccatcacaagtctatacaacatccggtcaagaggaaaccctccactcaaccacctccgaaggctatccaagcccatcacaagtccatacaacatccgagcacctatcacaatctctatcttcatccaacacaacaaaatgatag
>KU950581.1_Human_orthopneumovirus_strain_RSVA/Homo_sapiens/USA/TH_10159/2012_complete_genome
atgtccaaaaccaaggaccaacgcaccgccaagacactagaaaggacctgggacactctcaatcatctattattcatatcatcgtgcttatacaagttaaatcttaaatctatagcacaaatcacattatctattttggcaatgataatctcaacctcacttataattgcagccatcatattcataacctcggcaaaccacaaagtcacactaacaactgcaatcatacaagatgcaacgaaccagatcaagaacacaaccccaacatacctcacccagaatccccagcttggaatcagcttctccaatctgtccggaactacatcacaatccaccaccatactagcttcaacaacaccaagtgctgagtcaatcccacaatccacaacagtcaagatcataaacacaacaacaacccaaatattacctagcaaacccaccacaaaacaacgccaaaataaaccacaaaacaaacccaacaatgattttcactttgaagtgttcaattttgtaccctgcagcatatgcagcaacaatccaacctgctgggccatctgcaagagaatacc------aaacaaaaaacctggaaagaaaaccaccaccaagcccacaaaaaaaccaaccctcaagacaaccaaaaaagatcccaaacctcaaaccacaaaaccaaaggaagtactcactaccaagcctacaggaaagccaaccatcaacaccactaaaacaaacatcagaactacactgctcacctccaacaccaaaggaaatccagaacacacaagtcaagaggaaaccctccactcaaccacctccgaaggctatctaagcccatcacaagtctatacaacatccggtcaagaggaaaccctccactcaaccacctccgaaggctatctaagcccatcacaagtctatacaacatccgagtacctatcacaatctctatcttcatccaacacaacaaaatgatag
>KU950636.1_Human_orthopneumovirus_strain_RSVA/Homo_sapiens/USA/TH_10358/2012_complete_genome
atgtccaaaaccaaggaccaacgcaccgccaagacactagaaaggacctgggacactctcagtcatctattattcatatcatcgtgcttatacaagttaaatcttaaatctatagcacaaatcacattatctattttggcaatgataatctcaacctcacttataattgcagccatcatattcatagcctcggcaaaccacaaagtcacactaacaaatgcaatcatacaagatgcaacgaaccagatcaagaacacaaccccaacatacctcacccagaatccccagcttggaatcagcttctccaatctgtccggaactacatcacaatccaccaccatactagcttcaacaacaccaagtgctgagtcaaccccacaatccacaacagtcaagatcataaccacaacaacaacccaaatattacctagcaaacccaccacaaaacaacgccaaaataaaccacaaaacaaacccaacaatgattttcactttgaagtgttcaattttgtaccctgcagcatatgcagcaacaatccaacctgctgggccatctgcaagagaatacc------aaacaaaaaacctggaaagaaaaccaccaccaagcccacaaaaaaaccaaccctcaagacaaccaaaaaagatcccaaacctcaaaccacaaaaccaaaggaagtactcactaccaagcctacaggaaagccaaccatcaacaccactaaaacaaacatcagaactacactgctcacctccaacaccaaaggaaatccagaacacacaagtcaagaggaaaccctccactcaaccacctccgaaggctatctaagcccatcacaagtctatacaacatccggtcaagaggaaaccctccactcaaccacctccgaaggctatctaagcccatcacaagtctatacaacatccgagtacctatcacaatctctatcttcatccaacacaacaaaatgatag
>KU950594.1_Human_orthopneumovirus_strain_RSVA/Homo_sapiens/USA/TH_10538/2013_complete_genome
atgtccaaaaccaaggaccaacgcaccgccaagacactagaaaggacctgggacactctcaatcatctattattcatatcatcgtgcttatacaagttaaatcttaaatctatagcacaaatcacattatctattttggcaatgataatctcaacctcacttataattgcagccatcatattcatagcctcggcaaaccacaaagtcacactaacaaatgcaatcatacaagatgcaacgaaccagatcaagaacacaaccccaacatacctcacccagaatccccagcttggaatcagcttctccaatctgtccggaactacatcacaatccaccaccatactagcttcaacaacaccaagtgctgagtcaaccccacaatccacaacagtcaagatcataaacacaacaacaacccaaatattacctagcaaacccaccacaaaacaacgccaaaataaaccacaaaacaaacccaacaatgattttcactttgaagtgttcaattttgtaccctgcagcatatgcagcaacaatccaacctgctgggccatctgcaagagaatacc------aaacaaaaaacctggaaagaaaaccaccaccaagcccacaaaaaaaccaaccctcaagacaaccaaaaaagatcccaaacctcaaaccacaaaaccaaaggaagtactcactaccaagcctacaggaaagccaaccatcaacaccactaaaacaaacatcagaactacactgctcacctccaacaccaaaggaaatccagaacacacaagtcaagaggaaaccctccactcaacca------------------------------------------------------------------------cctccgaaggctatctaagcccatcacaagtctatacaacatccgagtacctatcacaatctctatcttcatccaacacaacaaaatgatag
>KJ672437.1_Human_respiratory_syncytial_virus_strain_RSVA/Homo_sapiens/USA/LA2_99/2013_complete_genome
atgtccaaaaccaaagaccaacgcaccgccaagacactagaaaggacctgggacactctcaatcatctattattcatatcatcgtgcttatacaagttaaatcttaaatctatagcacaaatcacattatctattttggcaatgataatctcaacctcacttataattgcagccatcatattcatagcctcggcaaaccacaaagtcacactaacaaatgcaatcatacaagatgcaacgaaccagatcaagaacacaaccccaacatacctcacccagaatccccagcttggaatcagcttctccaatctgtccggaactacatcacaatccaccaccatactagcttcaacaacaccaagtgctgagtcaaccccacaatccacaacagtcaagatcataaacacaacaacaacccaaatattacctagcaaacccaccacaaaacaacgccaaaataaaccacaaaacaaacccaacaatgattttcactttgaagtgttcaattttgtaccctgcagcatatgcagcaacaatccaacctgctgggccatctgcaagagaatacc------aaacaaaaaacctggaaagaaaaccaccaccaagcccacaaaaaaaccaaccctcaagacaaccaaaaaagatcccaaacctcaaaccacaaaaccaaaggaagtactcactaccaagcctacaggaaagccaaccatcaacaccactaaaacaaacatcagaactacactgctcacctccaacaccaaaggaaatccagaacacacaagtcaagaggaaaccctccactcaaccacctccgaaggctatctaagcccatcacaagtctatacaacatccggtcaagaggaaaccctccactcaaccacctccgaaggctatctaagcccatcacaagtctatacaacatccgagtacctatcacaatctctatcttcatccaacacaacaaaatgatag
>KM042391.1_Human_respiratory_syncytial_virus_strain_RSVA/Homo_sapiens/USA/LA2_83/2013_complete_genome
atgtccaaaaccaaggaccaacgcaccgccaagacactagaaaggacctgggacactctcaatcatctattattcatatcatcgtgcttatacaagttaaatcttaaatctatagcacaaatcacattatctattttggcaatgataatctcaacctcacttataattgcagccatcatattcatagcctcggcaaaccacaaagtcacactaacaaatgcaatcatacaagatgcaacgaaccagatcaagaacacaaccccaacatacctcacccagaatccccagcttggaatcagcttctccaatctgtccggaactacatcacaatccaccaccatactagcttcaacaacaccaagtgctgagtcaaccccacaatccacaacagtcaagatcataaacacaacaacaacccaaatattacctagcaaacccaccacaaaacaacgccaaaataaaccacaaaacaaacccaacaatgattttcactttgaagtgttcaattttgtaccctgcagcatatgcagcaacaatccaacctgctgggccatctgcaagagaatacc------aaacaaaaaacctggaaagaaaaccaccaccaagcccacaaaaaaaccaaccctcaagacaaccaaaaaagatcccaaacctcaaaccacaaaaccaaaggaagtactcactaccaagcctacaggaaagccaaccatcaacaccactaaaacaaacatcagaactacactgctcacctccaacaccaaaggaaatccagaacacacaagtcaagaggaaaccctccactcaaccacctccgaaggctatctaagcccatcacaagtctatacaacatccggtcaagaggaaaccctccactcaacctcctccgaaggctatctaagcccatcacaagtctatacaacatccgagtacctatcacaatctctatcttcatccaacacaacaaaatgatag
>KU950670.1_Human_orthopneumovirus_strain_RSVA/Homo_sapiens/USA/TH_10220/2012_complete_genome
atgtccaaaaccaaggaccaacgcaccgccaagacactagaaaggacctgggacactctcaatcatctattattcatatcatcgtgcttatacaagttaaatcttaaatctatagcacaaatcacattatctattttggcaatgataatctcaacctcacttataattgcagccatcatattcatagcctcggcaaaccacaaagtcacactaacaaatgcaatcatacaagatgcaacgaaccagatcaagaacacaaccccaacatacctcacccagaatccccagcttggaatcagcttctccaatctgtccggaactacatcacaatccaccaccatactagcttcaacaacaccaagtgctgagtcaaccccacaatccacaacagtcaagatcataaacacaacaacaacccaaatattacctagcaaacccaccacaaaacaacgccaaaataaaccacaaaacaaacccaacaatgattttcactttgaagtgttcaattttgtaccctgcagcatatgcagcaacaatccaacctgctgggccatctgcaagagaatacc------aaacaaaaaacctggaaagaaaaccaccaccaagcccacaaaaaaaccaaccctcaagacaaccaaaaaagatcccaaacctcaaaccacaaaaccaaaggaagtactcactaccaagcctacaggaaagccaaccatcaacaccactaaaacaaacatcagaactacactgctcacctccaacaccaaaggaaatccagaacacacaagtcaagaggaaaccctccactcaaccacctccgaaggctatctaagcccatcacaagtctatacaacatccggtcaagaggaaaccctccactcaaccacctccgaaggctatctaagcccatcacaagtctatacaacatccgagtacctatcacaatctctatcttcatccaacacaacaaaatgatag
>KJ672457.1_Human_respiratory_syncytial_virus_strain_RSVA/Homo_sapiens/USA/LA2_100/2013_complete_genome
atgtccaaaaccaaagaccaacgcaccgccaagacactagaaaggacctgggacactctcaatcatctattattcatatcatcgtgcttatacaagttaaatcttaaatctatagcacaaatcacattatctattttggcaatgataatctcaacctcacttataattgcagccatcatattcatagcctcggcaaaccacaaagtcacactaacaaatgcaatcatacaagatgcaacgaaccagatcaagaacacaaccccaacatacctcacccagaatccccagcttggaatcagcttctccaatctgtccggaactacatcacaatccaccaccatactagcttcaacaacaccaagtgctgagtcaaccccacaatccacaacagtcaagatcataaacacaacaacaacccaaatattacctagcaaacccaccacaaaacaacgccaaaataaaccacaaaacaaacccaacaatgattttcactttgaagtgttcaattttgtaccctgcagcatatgcagcaacaatccaacctgctgggccatctgcaagagaatacc------aaacaaaaaacctggaaagaaaaccaccaccaagcccacaaaaaaaccaaccctcaagacaaccaaaaaagatcccaaacctcaaaccacaaaaccaaaggaagtactcactaccaagcctacaggaaagccaaccatcaacaccactaaaacaaacatcagaactacactgctcacctccaacaccaaaggaaatccagaacacacaagtcaagaggaaaccctccactcaaccacctccgaaggctatctaagcccatcacaagtctatacaacatccggtcaagaggaaaccctccactcaaccacctccgaaggctatctaagcccatcacaagtctatacaacatccgagtacctatcacaatctctatcttcatccaacacaacaaaatgatag
>KU950628.1_Human_orthopneumovirus_strain_RSVA/Homo_sapiens/USA/TH_10364/2013_complete_genome
atgtccaaaaccaaggaccaacgcaccgccaagacactagaaaggacctgggacactctcaatcatctattattcatatcatcgtgcttatacaagttaaatcttaaatctatagcacaaatcacattatctattttggcaatgataatctcaacctcacttataattgcagccatcatattcatagcctcggcaaaccacaaagtcacactaacaaatgcaatcatacaagatgcaacgaaccagatcaagaacacaaccccaacatacctcacccagaatccccagcttggaatcagcttctccaatctgtccggaactacatcacaatccaccaccatactagcttcaacaacaccaagtgctgagtcaaccccacaatccacaacagtcaagatcataaacacaacaacaacccaaatattacctagcaaacccaccacaaaacaacgccaaaataaaccacaaaacaaacccaacaatgattttcactttgaagtgttcaattttgtaccctgcagcatatgcagcaacaatccaacctgctgggccatctgcaagagaatacc------aaccaaaaaacctggaaagaaaaccaccaccaagcccacaaaaaaaccaaccctcaagacaaccaaaaaagatcccaaacctcaaaccacaaaaccaaaggaagtactcactaccaagcctacaggaaagccaaccatcaacaccactaaaacaaacatcagaactacactgctcacctccaacaccaaaggaaatccagaacacacaagtcaagaggaaaccctccactcaaccacctccgaaggctatctaagcccatcacaagtctatacaacatccggtcaagaggaaaccctccactcaaccacctccgaaggctatctaagcccatcacaagtctatacaacatctgagtacctatcacaatctctatcttcatccaacacaacaaaatgatag
>LC474558.1_Human_orthopneumovirus_RSV/A/NIID/2370/14_viral_cRNA_nearly_complete_genome
atgtccaaaaccaaggaccaacgcaccgccaagacactagaaaggacctgggacactctcaatcatctattattcatatcatcgtgcttatacaagttaaatcttaaatctatagcacaaatcacattatctattttggcaatgataatctcaacctcacttataattgcagccatcatattcatagcctcggcaaaccacaaagtcacactaacaaatgcaatcatacaagatgcaacgaaccagatcaagaacacaaccccaacatacctcacccagaatccccagcttggaatcagcttctccaatctgtccggaactacatcacaatccaccaccatactagcttcaacaacaccaagtgctgagtcaaccccacaatccacaacagtcaagatcataaacacaacaacaacccaaatattacctagcaaacccaccacaaaacaacgccaaaataaaccacaaaacaaacccaacaatgattttcactttgaagtgttcaattttgtatcctgcagcatatgcagcaacaatccaacctgctgggccatctgcaagagaatacc------aaacaaaaaacctggaaagaaaaccaccaccaagcccacaaaaaaaccaaccctcaagacaaccaaaaaagatcccaaacctcaaaccacaaaaccaaaggaagtactcactaccaagcctacaggaaagccaaccatcaacaccactaaaacaaacatcagaactacactgctcacctccaacaccaaaggaaatccagaacacacaagtcaagaggaaaccctccactcaaccacctccgaaggctatccaagcccatcacaagtctatacaacatccggtcaagaggaaaccctccactcaaccacctccgaaggctatctaagcccatcacaagtctatacaacatccgagtacctatcacaatctctatcttcatccaacacaacaaaatgatag
>MN071211.1_UNVERIFIED:_Human_orthopneumovirus_strain_GH120132/USA/2012_cRNA_sequence
atgtccaaaaccaaggaccaacgcaccgccaagacactagaaagaacctgggacactctcaatcatctattattcatatcatcgtgcttatacaagttaaatcttaaatctatagcacaaatcacattatctattttggcaatgataatctcaacctcacttataattgcagccatcatattcatagcctcggcaaaccacaaagtcacactaacaaatgcaatcatacaagatgcaacgaaccagatcaagaacacaaccccaacatacctcacccagaatccccagcttggaatcagcttctccaatctgtccggaactacatcacaatccaccaccatactagcttcaacaacaccaagtgctgagtcaaccccacaatccacaacagtcaagatcataaacacaacaacaacccaaatattacctagcaaacccaccacaaaacaacgccaaaataaaccacaaaacaaacccaacaatgattttcactttgaagtgttcaattttgtaccctgcagcatatgcagcaacaatccaacctgctgggccatctgcaagagaatacc------aaacaaaaaacctggaaagaaaaccaccaccaagcccacaaaaaaaccaaccctcaagacaaccaaaaaagatcccaaacctcaaaccacaaaaccaaaggaagtactcactaccaagcctacaggaaagccaaccatcaacaccactaaaacaaacattctacctacactgatcacctccaacaccaaaggaaatccagaacacacaagtcaagaggaaaccctccactcaaccacctccgaaggctatctaagcccatcacaagtctatacaacatccggtcaagaggaaaccctccactcaaccacctccgaaggctatctaagcccatcacaagtctatacaacatccgagtacctatcacaatctctatcttcatccaacacaacaaaatgatag
>ON237241.1_Human_respiratory_syncytial_virus_A_isolate_HRSV/A/Argentina/BA-HNRG-079/2014_complete_genome
atgtccaaaaccaaggaccaacgcaccgccaagacactagaaaggacctgggacactctcaatcatctattattcatatcatcgtgcttatacaagttaaatcttaaatctatagcacaaatcacattatctattttggcaatgataatctcaacctcacttataattgcagccatcatattcatagcctcggcaaaccacaaagtcacactaacaactgcaatcatacaagatgcaacgaaccagatcaagaacacaaccccaacatacctcacccagaatccccagcttggaatcagcttctccaatctgtccggaaccacaccacaatccaccaccataccagcttcaacaacaccaagtgctgagtcaaccccacaatccacaacagtcaagatcataaacacaacaacaacccaaatattacctagcaaacccaccacaaaacaacgccaaaataaaccacaaaacaaacccaacaatgattttcactttgaagtgttcaattttgtaccctgcagcatatgcagcaacaatccaacctgctgggccatctgcaagagaatacc------aaacaaaaaacctggaaagaaaaccaccaccaagcccacaaaaaaaccaaccctcaagacaaccaaaaaagatcccaaacctcaaaccacaaaaccaaaggaagcactcactaccaagcctacaggaaagccaaccatcaacaccactaaaacaaacatcagaaccacactgctcacctccaacaccaaaggaaatccagaacacacaagtcaagaggaaaccctccactcaaccacctccgaaggctatccaagcccatcacaagtctatacaacatccggtcaagaggaaaccctccactcaaccacctccgaaggcyatccaagcccatcacaagtctatacaacatccgagtacctatcacaatctctatcttcatccaacacaacaaaatgatag
>ON237242.1_Human_respiratory_syncytial_virus_A_isolate_HRSV/A/Argentina/BA-HNRG-080/2014_complete_genome
atgtccaaaaccaaggaccaacgcaccgccaagacactagaaaggacctgggacactctcaatcatctattattcatatcatcgtgcttatacaagttaaatcttaaatctatagcacaaatcacattatctattttggcaatgataatctcaacctcacttataattgcagccatcatattcatagcctcggcaaaccacaaagtcacactaacaactgcaatcatacaagatgcaacgaaccagatcaagaacacaaccccaacatacctcacccagaatccccagcttggaatcagcttctccaatctgtccggaaccacaccacaatccaccaccataccagcttcaacaacaccaagtgctgagtcaaccccacaatccacaacagtcaagatcataaacacaacaacaacccaaatattacctagcaaacccaccacaaaacaacgccaaaataaaccacaaaacaaacccaacaatgattttcactttgaagtgttcaattttgtaccctgcagcatatgcagcaacaatccaacctgctgggccatctgcaagagaatacc------aaacaaaaaacctggaaagaaaaccaccaccaagcccacaaaaaaaccaaccctcaagacaaccaaaaaagatcccaaacctcaaaccacaaaaccaaaggaagcactcactaccaagcctacaggaaagccaaccatcaacaccactaaaacaaacatcagaaccacactgctcacctccaacaccaaaggaaatccagaacacacaagtcaagaggaaaccctccactcaaccacctccgaaggctatccaagcccatcacaagtctatacaacatccggtcaagaggaaaccctccactcaaccacctccgaaggccatccaagcccatcacaagtctatacaacacccgagtacctatcacaatctctatcttcatccaacacaacaaaatgatag
>ON237221.1_Human_respiratory_syncytial_virus_A_isolate_HRSV/A/Argentina/BA-HNRG-010/2014_complete_genome
atgtccaaaaccaaggaccaacgcaccgccaagacactagaaaggacctgggacactctcaatcatctattattcatatcatcgtgcttatacaagttaaatcttaaatctatagcacaaatcacattatctattttggcaatgataatctcaacctcacttataattgcagccatcatattcatagcctcggcaaaccacaaagtcacactaacaactgcaatcatacaagatgcaacgaaccagatcaaaaacacaaccccaacatacctcacccagaatccccagcttggaatcagcttctccaatatgtccggaactacatcacaatccaccaccatactagcttcaacaacaccaagtgctgagtcaaccccacaatccacaacagtcaagatcaaaaacacaacaacaacccaaatattacctagcaaacccaccacaaaacaacgccaaaataaaccacaaaacaaacccaacaatgattttcactttgaagtgttcaattttgtaccctgcagcatatgcagcaacaatccaacctgctgggccatctgcaagagaatacc------aaacaaaaaacctggaaagaaaaccaccactaagcccacaaaaaaaccaaccctcaagacaaccaaaaaagatcccaaacctcaaaccacaaaaccaaaggaagtactcactaccaagcctacagggaagccaaccatcaacaccactaaaacaaacatcagaactacactgctcacctccaacaccaaaggaaatccagaacacacaagtcaagaggaaaccctccactcaaccacctccgaaggctatctaagcccatcacaagtctatacaacatctggtcaagaggaaaccctccactcaaccacctccgaaggctatctaagcccatcacaagtctatacaacatccgagtacctatcacaatctctatcttcatccagcacaacaaaatgatag
>ON237228.1_Human_respiratory_syncytial_virus_A_isolate_HRSV/A/Argentina/BA-HNRG-033/2014_complete_genome
atgtccaaaaccaaggaccaacgcaccgccaagacactagaaaggacctgggacactctcaatcatctattattcatatcatcgtgcttatacaagttaaatcttaaatctatagcacaaatcacattatctattttggcaatgataatctcaacctcacttataattgcagccatcatattcatagcctcggcaaaccacaaagtcacactaacaactgcaatcatacaagatgcaacgaaccagatcaagaacacaaccccaacatacctcacccagaatccccagcttggaatcagcttctccaatctgtccggaactacatcacaatccaccactatactagcttcaacaacaccaagtgctgagtcaaccccacaatccacaacagtcaagatcaaaaacacaacaacaacccaaatattacctagcaaacccaccacaaaacaacgccaaaataaaccacaaaacaaacccaacaatgattttcactttgaagtgttcaattttgtaccctgcagcatatgcagcaacaatccaacctgctgggccatctgcaagagaatacc------aaacaaaaaacctggaaagaaaaccaccactaagcccacaaaaaaaccaaccctcaagacaaccaaaaaagatcccaaacctcaaaccacaaaaccaaaggaagtacccaccaccaagcctacaggaaagccaaccatcaacaccactaaaacaaacatcagaactacactgctcacctccaacaccaaaggaaatccagaacacacaagtcaagaggaaaccctccactcaaccacctccgaaggctatccaagcccatcacaagtctatacaacatctggtcaagaggaaaccctccactcaaccacctccgaaggctatctaagcccatcacaagtctatacaacatccgagtacctatcacaatctctatcttcatccagcacaacaaaatgatag
>MK749884.1_Human_respiratory_syncytial_virus_A_strain_RSVA/Homo_sapiens/NIC/IIIn_16_0313_01NT/2016_complete_genome
atgtccaaaaccaaggaccaacgcaccgccaagacactagaaaggacctgggacactctcaatcatctattattcatatcatcgtgcttatacaagttaaatcttaaatctatagcacaaatcacattatctattttggcaatgataatctcaacctcacttataattgcagccatcatattcatagcctcggcaaatcacaaagtcacactaacaactgcaatcatacaagatgcaacgaaccagatcaagaacacaaccccaacatacctcacccagaatccccagcttggaatcagcttctccaatctgtccggaactacatcacaatccatcactatactagcttcaacaacaccaagtgccgagtcaaccccacaatccacaacagtcaagatcaaaaacacaacaacaacccaaatattacctagcaaacccaccacaaaacaacgccaaaataaaccacaaaacaaacccaacaatgattttcactttgaagtgttcaattttgtaccctgcagcatatgcagcaacaatccaacctgctgggccatctgcaagagaatacc------aaacaaaaaacctggaaagaaaaccaccactaagcccacaaaaaaaccaaccctcaagacaaccaaaaaagatcccaaacctcaaaccacaaaaccaaaggaagtactcaccaccaagcccacagggaagccaaccatcaacaccaccaaaacaaacatcagaactacactgctcacctccaacaccaaaggaaatccagaacacacaagtcaagaggaaaccctccactcaaccacctccgaaggctatccaagcccatcacaagtctatacaacatctggtcaagagaaaaccctccactcaaccacctccgaaggctatccaagcccatcacaagtccatacaacatccgagcacccatcacaatctccatcttcatccagcacaacaaaatgatag
>MZ515800.1_Human_respiratory_syncytial_virus_A_isolate_IM02-0006-V01_complete_genome
atgtccaaaaccaaggaccaacgcaccgccaagacactagaaaggacctgggacactctcaatcatctgttattcatatcatcgtgcttatacaagttaaatcttaaatctatagcacaaataacattatctattttggcaatgataatctcaacctcacttataattgcagccatcatattcatagcctctgcaaaccacaaagtcacactaacaactgcaatcatacaagatgcaacgaaccagatcaagaacacaaccccaacatacctcacccagaatccccagcttggaaccagcttctccaatctgtccggaactacatcacaatccaccaccatactagcttctacaacaccaagtgctgagtcaaccccacaatccacaacagtcaagatcaaaaacacaacaacaacccaaatattacccagcaaacccaccacaaaacaacgccaaaacaaaccacaaaacaaacccaacaatgattttcactttgaagtgttcaattttgtaccctgcagcatatgcagcaacaatccaacctgctgggccatctgcaagagaatacc------aaacaaaaaacctggaaagaaaaccaccaccaagcccacaaaaaaaccaaccctcaagacaaccaaaaaagatcccaaacctcaaaccacaaaaccaaaggaagtactcactaccaagcctacaggaaagtcaaccatcaacaccactaaaacaaacatcagaactacactgctcacctccaacaccaaaggaaatccagaacacacaagtcaagaggaaaccctccactcaaccacctccgaaggctatctaagcccatcacaagtctatacaacatccggtcaagaggaaaccctccactcaaccacctccgaaggctatccaagcccatcacaagtccatacaacatccgagtacctatcacaatctctatcttcatccaacaaaacaaaatgatag
>MZ515814.1_Human_respiratory_syncytial_virus_A_isolate_IM02-0006-D03_complete_genome
atgtccaaaaccaaggaccaacgcaccgccaagacactagaaaggacctgggacactctcaatcatctgttattcatatcatcgtgcttatacaagttaaatcttaaatctatagcacaaataacattatctattttggcaatgataatctcaacctcacttataattgcagccatcatattcatagcctctgcaaaccacaaagtcacactaacaactgcaatcatacaagatgcaacgaaccagatcaagaacacaaccccaacatacctcacccagaatccccagcttggaaccagcttctccaatctgtccggaactacatcacaatccaccaccatactagcttctacaacaccaagtgctgagtcaaccccacaatccacaacagtcaagatcaaaaacacaacaacaacccaaatattacccagcaaacccaccacaaaacaacgccaaaacaaaccacaaaacaaacccaacaatgattttcactttgaagtgttcaattttgtaccctgcagcatatgcagcaacaatccaacctgctgggccatctgcaagagaatacc------aaacaaaaaacctggaaagaaaaccaccaccaagcccacaaaaaaaccaaccctcaagacaaccaaaaaagatcccaaacctcaaaccacaaaaccaaaggaagtactcactaccaagcctacaggaaagtcaaccatcaacaccactaaaacaaacatcagaactacactgctcacctccaacaccaaaggaaatccagaacacacaagtcaagaggaaaccctccactcaaccacctccgaaggctatctaagcccatcacaagtctatacaacatccggtcaagaggaaaccctccactcaaccacctccgaaggctatccaagcccatcacaagtccatacaacatccgagtacctatcacaatctctatcttcatccaacaaaacaaaatgatag
>MZ515815.1_Human_respiratory_syncytial_virus_A_isolate_IM02-0006-D02_partial_genome
atgtccaaaaccaaggaccaacgcaccgccaagacactagaaaggacctgggacactctcaatcatctgttattcatatcatcgtgcttatacaagttaaatcttaaatctatagcacaaataacattatctattttggcaatgataatctcaacctcacttataattgcagccatcatattcatagcctctgcaaaccacaaagtcacactaacaactgcaatcatacaagatgcaacgaaccagatcaagaacacaaccccaacatacctcacccagaatccccagcttggaaccagcttctccaatctgtccggaactacatcacaatccaccaccatactagcttctacaacaccaagtgctgagtcaaccccacaatccacaacagtcaagatcaaaaacacaacaacaacccaaatattacccagcaaacccaccacaaaacaacgccaaaacaaaccacaaaacaaacccaacaatgattttcactttgaagtgttcaattttgtaccctgcagcatatgcagcaacaatccaacctgctgggccatctgcaagagaatacc------aaacaaaaaacctggaaagaaaaccaccaccaagcccacaaaaaaaccaaccctcaagacaaccaaaaaagatcccaaacctcaaaccacaaaaccaaaggaagtactcactaccaagcctacaggaaagtcaaccatcaacaccactaaaacaaacatcagaactacactgctcacctccaacaccaaaggaaatccagaacacacaagtcaagaggaaaccctccactcaaccacctccgaaggctatctaagcccatcacaagtctatacaacatccggtcaagaggaaaccctccactcaaccacctccgaaggctatccaagcccatcacaagtccatacaacatccgagtacctatcacaatctctatcttcatccaacaaaacaaaatgatag
>MZ515718.1_Human_respiratory_syncytial_virus_A_isolate_UU01A-0136-V02_complete_genome
atgtccaaaaccaaggaccaacgcaccgccaagacactagaaaggacctgggacactctcaatcatctgttattcatatcatcgtgcttatacaagttaaatcttaaatctatagcacaaataacattatctattttggcaatgataatctcaacctcacttataattgcagccatcatattcatagcctctgcaaaccacaaagtcacactaacaactgcaatcatacaagatgcaacgaaccagatcaagaacacaaccccaacatacctcacccagaatccccagcttggaaccagcttctctaatctgtccggaactacatcacaatccaccaccatactagcttctacaacaccaagtgctgagtcaaccccacaatccacaacagtcaagatcaaaaacacaacaacaactcaaatattacccagcaaacccaccacaaaacaacgccaaaacaaaccacaaaacaaacccaacaatgattttcactttgaagtgttcaattttgtaccctgcagcatatgcagcaacaatccaacctgctgggccatctgcaagagaatacc------aaacaaaaaacctggaaagaaaaccaccaccaagcccacaaaaaaaccaaccctcaagacaaccaaaaaagatcccaaacctcaaaccacaaaaccaaaggaagtactcactaccaagcctacaggaaagtcaaccatcaacaccactaaaacaaacatcagaactacactgttcacctccaacaccaaaggaaatccagaacacacaagtcaagaggaaaccctccactcaactacctctgaaggctatctaagcccatcacaagtctatacaacatccggtcaagaggaaaccctccactcaaccacctccgaaggctatccaagcccatcacaagtctatacaacatccgagtacctatcacaatctctatcttcatccaacaaaacaaaatgatag
>MZ515913.1_Human_respiratory_syncytial_virus_A_isolate_UU01A-0092-V02_complete_genome
atgtccaaaaccaaggaccaacgcaccgccaagacactagaaaggacctgggacactctcaatcatctgttattcatatcatcgtgcttatacaagttaaatcttaaatctatagcacaaataacattatctattttggcaatgataatctcaacctcacttataattgcagccatcatattcatagcctctgcaaaccacaaagtcacactaacaactgcaatcatacaagatgcaacgaaccagatcaagaacacaaccccaacatacctcacccagaatccccagcttggaaccagcttctctaatctgtccggaactacatcacaatccaccaccatactagcttctacaacaccaagtgctgagtcaaccccacaatccacaacagtcaagatcaaaaacacaacaacaactcaaatattacccagcaaacccaccacaaaacaacgccaaaacaaaccacaaaacaaacccaacaatgattttcactttgaagtgttcaattttgtaccctgcagcatatgcagcaacaatccaacctgctgggccatctgcaagagaatacc------aaacaaaaaacctggaaagaaaaccaccaccaagcccacaaaaaaaccaaccctcaagacaaccaaaaaagatcccaaacctcaaaccacaaaaccaaaggaagtactcactaccaagcctacaggaaagtcaaccatcaacaccactaaaacaaacatcagaactacactgttcacctccaacaccaaaggaaatccagaacacacaagtcaagaggaaaccctccactcaactacctctgaaggctatctaagcccatcacaagtctatacaacatccggtcaagaggaaaccctccactcaaccacctccgaaggctatccaagcccatcacaagtctatacaacatccgagtacctatcacaatctctatcttcatccaacaaaacaaaatgatag
>MZ516078.1_Human_respiratory_syncytial_virus_A_isolate_UU01A-0138-V02_partial_genome
atgtccaaaaccaaggaccaacgcaccgccaagacactagaaaggacctgggacactctcaatcatctgttattcatatcatcgtgcttatacaagttaaatcttaaatctatagcacaaataacattatctattttggcaatgataatctcaacctcacttataattgcagccatcatattcatagcctctgcaaaccacaaagtcacactaacaactgcaatcatacaagatgcaacgaaccagatcaagaacacaaccccaacatacctcacccagaatccccagcttggaaccagcttctctaatctgtccggaactacatcacaatccaccaccatactagcttctacaacaccaagtgctgagtcaaccccacaatccacaacagtcaagatcaaaaacacaacaacaactcaaatattacccagcaaacccaccacaaaacaacgccaaaacaaaccacaaaacaaacccaacaatgattttcactttgaagtgttcaattttgtaccctgcagcatatgcagcaacaatccaacctgctgggccatctgcaagagaatacc------aaacaaaaaacctggaaagaaaaccaccaccaagcccacaaaaaaaccaaccctcaagacaaccaaaaaagatcccaaacctcaaaccacaaaaccaaaggaagtactcactaccaagcctacaggaaagtcaaccatcaacaccactaaaacaaacatcagaactacactgttcacctccaacaccaaaggaaatccagaacacacaagtcaagaggaaaccctccactcaactacctctgaaggctatctaagcccatcacaagtctatacaacatccggtcaagaggaaaccctccactcaaccacctccgaaggctatccaagcccatcacaagtctatacaacatccgagtacctatcacaatctctatcttcatccaacaaaacaaaatgatag
>MZ515802.1_Human_respiratory_syncytial_virus_A_isolate_OX02-9839-V01_complete_genome
atgtccaaaaccaaggaccaacgcaccgccaagacactagaaaggacctgggacactctcaatcatctgttattcatatcatcgtgcttatacaagttaaatcttaaatctatagcacaaataacattatctattttggcaatgataatctcaacctcacttataattgcagccatcatattcatagcctctgcaaaccacaaagtcacactaacaactgcaatcatacaagatgcaacgaaccagatcaagaacacaaccccaacatacctcacccagaatccccagcttggaaccagcttctccaatctgtccggaactacatcacaatccaccaccatactagcttctacaacaccaagtgctgagtcaaccccacaatccataacagtcaagatcaaaaacacaacaacaacccaaatattacccagcaaacccaccacaaaacaacgccaaaacaaaccacaaaacaaacccaacaatgattttcactttgaagtgttcaattttgtaccctgcagcatatgcagcaacaatccaacctgctgggccatctgcaagagaatacc------aaacaaaaaacctggaaagaaaaccaccaccaagcccacaaaaaaaccaaccctcaagacaaccaaaaaagatcccaaacctcaaaccacaaaaccaaaggaagtactcactaccaagcctacaggaaagtcaaccatcaacaccactaaaacaaacatcagaactacactgctcacctccaacaccaaaggaaatccagaacacacaagtcaagaggaaaccctccactcaaccacctctgaaggctatctaagcccatcacaagtctatacaacatccggtcaagaagaaaccctccactcaaccacctccgaaggctatccaagcccatcacaagtctatacaacatccgagtacctatcacaatctctatcttcatccaacaaaacaaaatgatag
>MW020599.1_Human_respiratory_syncytial_virus_A_strain_hRSV/A/Australia.Vic/VIDRL002/2017_complete_genome
atgtccaaaaccaaggaccaacgcaccgccaagacactagaaaggacctgggacactctcaatcatctgttattcatatcatcgtgcttatacaagttaaatcttaaatctatagcacaaatcacattatctattttggcaatgataatctcaacctcacttataattgcagccatcatattcatagcctctgcaaaccacaaagtcacactaacaactgcaatcatacaagatgcgacgaaccagatcaagaacacaaccccaacatacctcacccagaatccccagcttggaatcagcttctccaatctgtccggaactacatcacaatccaccaccatactagcttctacaacaccaagtgctgagtcaaccccacaatccacaacagtcaagatcaaaaacataacaacaacccaaatattacccagcaaacccaccacaaaacaacgccaaaacaaaccacaaaacaaacccaacaatgattttcactttgaagtgttcaattttgtaccctgcagcatatgcagcaacaatccaacctgctgggccatctgcaagagaatacc------aaacaaaaaacctggaaagaaaaccactaccaagcccacaaaaaaaccaaccctcaagacaaccaaaaaagatcccaaacttcaaaccacaaaaccaaaggaagtactcactaccaagcctacaggaaagtcaaccatcaacaccactaaaacaaacatcagaactacactgctcacctccaacaccaaaggaaatccagaacacacaagtcaagaggaaaccctccactcgaccacctccgaaggctatctaagcccatcacaagtctatacaacatccggtcaagaggaaaccctccactcaaccacctccgaaggctatctaagcccatcacaagtctatacaacatccgagtacctatcacaatctctatcttcatccaacaaaacaaaatgatag
>MW020598.1_Human_respiratory_syncytial_virus_A_strain_hRSV/A/Australia.Vic/VIDRL001/2017_complete_genome
atgtccaaaaccaaggaccaacgcaccgccaagacactagaaaggacctgggacactctcaatcatctgttattcatatcatcgtgcttatacaagttaaatcttaaatctatagcacaaatcacattatctattttggcaatgataatctcaacctcacttataattgcagccatcatattcatagcctctgcaaaccacaaagtcacactaacaactgcaatcatacaagatgtgacgaaccagatcaagaacacaaccccaacatacctcacccagaatccccagcttggaatcagcttctccaatctgtccggaactacatcacaatccaccaccatactagcttctacaacaccaagtgctgagtcaaccccacaatccacaacagtcaagatcaaaaacataacaacaacccaaatattacccagcaaacccaccacaaaacaacgccaaaacaaaccacaaaacaaacccaacaatgattttcactttgaagtgttcaattttgtaccctgcagcatatgcagcaacaatccaacctgctgggccatctgcaagagaatacc------aaacaaaaaacctggaaagaaaaccactaccaagcccacaaaaaaaccaaccctcaagacaaccaaaaaagatcccaaacttcaaaccacaaaaccaaaggaagtactcactaccaagcctacaggaaagtcaaccatcaacaccactaaaacaaacatcagaactacactgctcacctccaacaccaaaggaaatccagaacacacaagtcaagaggaaaccctccactcgaccacctccgaaggctatctaagcccatcacaagtctatacaacatccggtcaagaggaaaccctccactcaaccacctccgaaggctatctaagcccatcacaagtctatacaacatccgagtacctatcacaatctctatcttcatccaacaaaacaaaatgatag
>MW020597.1_Human_respiratory_syncytial_virus_A_strain_hRSV/A/Australia.Vic/VIDRL002/2018_complete_genome
atgtccaaaaccaaggaccaacgcaccgccaagacactagaaaggacctgggacactctcaatcatctgttattcatatcatcgtgcttatacaagttaaatcttaaatccatagcacaaatcacattatctattttggcaatgataatctcaacctcacttataatagcagccatcatattcatagcctctgcaaaccacaaagtcacactaacaactgcaatcatacaagatgcgacgaaccagatcaagaacacaaccccaacatacctcacccagaatccccagcttggaatcagcctctccaatctgtccggaactacatcacaatccaccaccatactagcttctacaacatcaagtgctgagtcaaccccacaatccacaacagtcaagatcaaaaacataacaacaacccaaatattacccagcaaacctaccacaaaacaacgccaaaacaaaccacaaaacaaacccaacaatgattttcactttgaagtgttcaattttgtaccctgcagcatatgcagcaacaatccaacctgctgggccatctgcaagagaatacc------aaacaaaaaacctggaaagaaaaccaccaccaagcccacaaaaaaaccaacccttaagacaaccaaaaaagatcccaaacctcaaaccacaaaaccaaaggaagtactcactaccaagcctacaggaaagtcaaccatcaacaccactaaaacaaacatcagaactacactgctcacctccaacaccaaaggaaatccagaacacacaagtcaagaggaaaccctccactcaactacctccgaaggctatctaagcccatcacaagtctatacaacatccggtcaagaggaaac---ccactcaaccacctccgaaggctatctaagcccatcacaagtctatacaacatccgagtacctatcacaatctctatcttcatccaacaaaacaaaatgatag
>MW020596.1_Human_respiratory_syncytial_virus_A_strain_hRSV/A/Australia.Vic/VIDRL001/2018_complete_genome
atgtccaaaaccaaggaccaacgcaccgccaagacactagaaaggacctgggacactctcaatcatctgttattcatatcatcgtgcttatacaagttaaatcttaaatccatagcacaaatcacattatctattttggcaatgataatctcaacctcacttataatagcagccatcatattcatagcctctgcaaaccacaaagtcacactaacaactgcaatcatacaagatgcgacgaaccagatcaagaacacaaccccaacatacctcacccagaatccccagcttggaatcagcctctccaatctgtccggaactacatcacaatccaccaccatactagcttctacaacatcaagtgctgagtcaaccccacaatccacaacagtcaagatcaaaaacataacaacaacccaaatattacccagcaaacctaccacaaaacaacgccaaaacaaaccacaaaacaaacccaacaatgattttcactttgaagtgttcaattttgtaccctgcagcatatgcagcaacaatccaacctgctgggccatctgcaagagaatacc------aaacaaaaaacctggaaagaaaaccaccaccaagcccacaaaaaaaccaacccttaagacaaccaaaaaagatcctaaacctcaaaccacaaaaccaaaggaagtactcactaccaagcctacaggaaagtcaaccatcaacaccactaaaacaaacatcagaactacactgctcacctccaacaccaaaggaaatccagaacacacaagtcaagaggaaaccctccactcaaccacctccgaaggctatctaagcccatcacaagtctatacaacatccggtcaagaggaaac---ccactcaaccacctccgaaggctatctaagcccatcacaagtctatacaacatccgagtacctatcacaatctctatcttcatccaacaaaacaaaatgatag
>KX765887.1_Human_orthopneumovirus_strain_RSVA/Homo_sapiens/NZL/LJRSV05/2015_complete_genome
atgtccaaaaccaaggaccaacgcaccgccaagacactagaaaggacctgggacactctcaatcatctgttattcatatcatcgtgcttatacaagttaaatcttaaatctatagcacaaatcacattatctattttggcaatgataatctcaacctcacttataattgcagccatcatattcatagcctctgcaaaccacaaagtcacactaacaactgcaatcatacaagatgcaacgaaccagatcaagaacacaaccccaacatacctcacccagaatccccagcttggaatcagcttttccaatctgtccggaactacatcacaatccaccaccatactagcttctacaacaccaagtgctgagtcaaccccacaatccacaacagtcaagatcaaaaacacaacaacaacccaaatattacctagcaaacccaccacaaaacaacgccaaaataaaccacaaaacaaacccaacaatgattttcactttgaagtgttcaattttgtaccctgcagcatatgcagcaacaatccaacctgctgggccatctgcaagagaatacc------aaacaaaaaacctggaaagaaaaccaccaccaagcccacaaaaaaaccaaccctcaagacaaccaaaaaagatcccaaacctcaaaccacaaaaccaaaggaagtactcactaccaagcctacaggaaagccaaccatcaacaccactaaaacaaacatcagaactacactgctcacctccaacaccaaaggaaatccagaacacacaagtcaagaggaaaccctccactcaaccacctccgaaggctatctaagcccatcacaagtctatacaacatccggtcaagaggaaaccctccactcaaccacctccgaaggctatctaagcccatcacaagtctatacaacatccgagtacctatcacaatctctatcttcatccaacaaaacaaaatgatag
>KX765948.1_Human_orthopneumovirus_strain_RSVA/Homo_sapiens/NZL/LJRSV17/2015_complete_genome
atgtccaaaaccaaggaccaacgcaccgccaagacactagaaaggacctgggacactctcaatcatctgttattcatatcatcgtgcttatacaagttaaatcttaaatctatagcacaaatcacattatctattttggcaatgataatctcaacctcacttataattgcagccatcatattcatagcctctgcaaaccacaaagtcacactaacaactgcaatcatacaagatgcaacgaaccagatcaagaacacaaccccaacatacctcacccagaatccccagcttggaatcagcttttccaatctgtccggaactacatcacaatccaccaccatactagcttctacaacaccaagtgctgagtcaaccccacaatccacaacagtcaagatcaaaaacacaacaacaacccaaatattacctagcaaacccaccacaaaacaacgccaaaataaaccacaaaacaaacccaacaatgattttcactttgaagtgttcaattttgtaccctgcagcatatgcagcaacaatccaacctgctgggccatctgcaagagaatacc------aaacaaaaaacctggaaagaaaaccaccaccaagcccacaaaaaaaccaaccctcaagacaaccaaaaaagatcccaaacctcaaaccacaaaaccaaaggaagtactcactaccaagcctacaggaaagccaaccatcaacaccactaaaacaaacatcagaactacactgctcacctccaacaccaaaggaaatccagaacacacaagtcaagaggaaaccctccactcaaccacctccgaaggctatctaagcccatcacaagtctatacaacatccggtcaagaggaaaccctccactcaaccacctccgaaggctatctaagcccatcacaagtctatacaacatccgagtacctatcacaatctctatcttcatccaacaaaacaaaatgatag
>KX765950.1_Human_orthopneumovirus_strain_RSVA/Homo_sapiens/NZL/LJRSV11/2015_complete_genome
atgtccaaaaccaaggaccaacgcaccgccaagacactagaaaggacctgggacactctcaatcatctgttattcatatcatcgtgcttatacaagttaaatcttaaatctatagcacaaatcacattatctattttggcaatgataatctcaacctcacttataattgcagccatcatattcatagcctctgcaaaccacaaagtcacactaacaactgcaatcatacaagatgcaacgaaccagatcaagaacacaaccccaacatacctcacccagaatccccagcttggaatcagcttttccaatctgtccggaactacatcacaatccaccaccatactagcttctacaacaccaagtgctgagtcaaccccacaatccacaacagtcaagatcaaaaacacaacaacaacccaaatattacctagcaaacccaccacaaaacaacgccaaaataaaccacaaaacaaacccaacaatgattttcactttgaagtgttcaattttgtaccctgcagcatatgcagcaacaatccaacctgctgggccatctgcaagagaatacc------aaacaaaaaacctggaaagaaaaccaccaccaagcccacaaaaaaaccaaccctcaagacaaccaaaaaagatcccaaacctcaaaccacaaaaccaaaggaagtactcactaccaagcctacaggaaagccaaccatcaacaccactaaaacaaacatcagaactacactgctcacctccaacaccaaaggaaatccagaacacacaagtcaagaggaaaccctccactcaaccacctccgaaggctatctaagcccatcacaagtctatacaacatccggtcaagaggaaaccctccactcaaccacctccgaaggctatctaagcccatcacaagtctatacaacatccgagtacctatcacaatctctatcttcatccaacaaaacaaaatgatag
>KX765955.1_Human_orthopneumovirus_strain_RSVA/Homo_sapiens/NZL/LJRSV09/2015_complete_genome
atgtccaaaaccaaggaccaacgcaccgccaagacactagaaaggacctgggacactctcaatcatctgttattcatatcatcgtgcttatacaagttaaatcttaaatctatagcacaaatcacattatctattttggcaatgataatctcaacctcacttataattgcagccatcatattcatagcctctgcaaaccacaaagtcacactaacaactgcaatcatacaagatgcaacgaaccagatcaagaacacaaccccaacatacctcacccagaatccccagcttggaatcagcttttccaatctgtccggaactacatcacaatccaccaccatactagcttctacaacaccaagtgctgagtcaaccccacaatccacaacagtcaagatcaaaaacacaacaacaacccaaatattacctagcaaacccaccacaaaacaacgccaaaataaaccacaaaacaaacccaacaatgattttcactttgaagtgttcaattttgtaccctgcagcatatgcagcaacaatccaacctgctgggccatctgcaagagaatacc------aaacaaaaaacctggaaagaaaaccaccaccaagcccacaaaaaaaccaaccctcaagacaaccaaaaaagatcccaaacctcaaaccacaaaaccaaaggaagtactcactaccaagcctacaggaaagccaaccatcaacaccactaaaacaaacatcagaactacactgctcacctccaacaccaaaggaaatccagaacacacaagtcaagaggaaaccctccactcaaccacctccgaaggctatctaagcccatcacaagtctatacaacatccggtcaagaggaaaccctccactcaaccacctccgaaggctatctaagcccatcacaagtctatacaacatccgagtacctatcacaatctctatcttcatccaacaaaacaaaatgatag
>KX765956.1_Human_orthopneumovirus_strain_RSVA/Homo_sapiens/NZL/LJRSV14/2015_complete_genome
atgtccaaaaccaaggaccaacgcaccgccaagacactagaaaggacctgggacactctcaatcatctgttattcatatcatcgtgcttatacaagttaaatcttaaatctatagcacaaatcacattatctattttggcaatgataatctcaacctcacttataattgcagccatcatattcatagcctctgcaaaccacaaagtcacactaacaactgcaatcatacaagatgcaacgaaccagatcaagaacacaaccccaacatacctcacccagaatccccagcttggaatcagcttttccaatctgtccggaactacatcacaatccaccaccatactagcttctacaacaccaagtgctgagtcaaccccacaatccacaacagtcaagatcaaaaacacaacaacaacccaaatattacctagcaaacccaccacaaaacaacgccaaaataaaccacaaaacaaacccaacaatgattttcactttgaagtgttcaattttgtaccctgcagcatatgcagcaacaatccaacctgctgggccatctgcaagagaatacc------aaacaaaaaacctggaaagaaaaccaccaccaagcccacaaaaaaaccaaccctcaagacaaccaaaaaagatcccaaacctcaaaccacaaaaccaaaggaagtactcactaccaagcctacaggaaagccaaccatcaacaccactaaaacaaacatcagaactacactgctcacctccaacaccaaaggaaatccagaacacacaagtcaagaggaaaccctccactcaaccacctccgaaggctatctaagcccatcacaagtctatacaacatccggtcaagaggaaaccctccactcaaccacctccgaaggctatctaagcccatcacaagtctatacaacatccgagtacctatcacaatctctatcttcatccaacaaaacaaaatgatag
>KX765932.1_Human_orthopneumovirus_strain_RSVA/Homo_sapiens/NZL/LJRSV06/2015_complete_genome
atgtccaaaaccaaggaccaacgcaccgccaagacactagaaaggacctgggacactctcaatcatctgttattcatatcatcgtgcttatacaagttaaatcttaaatctatagcacaaatcacattatctattttggcaatgataatctcaacctcacttataattgcagccatcatattcatagcctctgcaaaccacaaagtcacactaacaactgcaatcatacaagatgcaacgaaccagatcaagaacacaaccccaacatacctcacccagaatccccagcttggaatcagcttttccaatctgtccggaactacatcacaatccaccaccatactagcttctacaacaccaagtgctgagtcaaccccacaatccacaacagtcaagatcaaaaacacaacaacaacccaaatattacctagcaaacccaccacaaaacaacgccaaaataaaccacaaaacaaacccaacaatgattttcactttgaagtgttcaattttgtaccctgcagcatatgcagcaacaatccaacctgctgggccatctgcaagagaatacc------aaacaaaaaacctggaaagaaaaccaccaccaagcccacaaaaaaaccaaccctcaagacaaccaaaaaagatcccaaacctcaaaccacaaaaccaaaggaagtactcactaccaagcctacaggaaagccaaccatcaacaccactaaaacaaacatcagaactacactgctcacctccaacaccaaaggaaatccagaacacacaagtcaagaggaaaccctccactcaaccacctccgaaggctatctaagcccatcacaagtctatacaacatccggtcaagaggaaaccctccactcaaccacctccgaaggctatctaagcccatcacaagtctatacaacatccgagtacctatcacaatctctatcttcatccaacaaaacaaaatgatag
>KX765951.1_Human_orthopneumovirus_strain_RSVA/Homo_sapiens/NZL/LJRSV15/2015_complete_genome
atgtccaaaaccaaggaccaacgcaccgccaagacactagaaaggacctgggacactctcaatcatctgttattcatatcatcgtgcttatacaagttaaatcttaaatctatagcacaaatcacattatctattttggcaatgataatctcaacctcacttataattgcagccatcatattcatagcctctgcaaaccacaaagtcacactaacaactgcaatcatacaagatgcaacgaaccagatcaagaacacaaccccaacatacctcacccagaatccccagcttggaatcagcttttccaatctgtccggaactacatcacaatccaccaccatactagcttctacaacaccaagtgctgagtcaaccccacaatccacaacagtcaagatcaaaaacacaacaacaacccaaatattacctagcaaacccaccacaaaacaacgccaaaataaaccacaaaacaaacccaacaatgattttcactttgaagtgttcaattttgtaccctgcagcatatgcagcaacaatccaacctgctgggccatctgcaagagaatacc------aaacaaaaaacctggaaagaaaaccaccaccaagcccacaaaaaaaccaaccctcaagacaaccaaaaaagatcccaaacctcaaaccacaaaaccaaaggaagtactcactaccaagcctacaggaaagccaaccatcaacaccactaaaacaaacatcagaactacactgctcacctccaacaccaaaggaaatccagaacacacaagtcaagaggaaaccctccactcaaccacctccgaaggctatctaagcccatcacaagtctatacaacatccggtcaagaggaaaccctccactcaaccacctccgaaggctatctaagcccatcacaagtctatacaacatccgagtacctatcacaatctctatcttcatccaacaaaacaaaatgatag
>KX765914.1_Human_orthopneumovirus_strain_RSVA/Homo_sapiens/NZL/LJRSV03/2015_complete_genome
atgtccaaaaccaaggaccaacgcaccgccaagacactagaaaggacctgggacactctcaatcatctgttattcatatcatcgtgcttatacaagttaaatcttaaatctatagcacaaatcacattatctattttggcaatgataatctcaacctcacttataattgcagccatcatattcatagcctctgcaaaccacaaagtcacactaacaactgcaatcatacaagatgcaacgaaccagatcaagaacacaaccccaacatacctcacccagaatccccagcttggaatcagcttttccaatctgtccggaactacatcacaatccaccaccatactagcttctacaacaccaagtgctgagtcaaccccacaatccacaacagtcaagatcaaaaacacaacaacaacccaaatattacctagcaaacccaccacaaaacaacgccaaaataaaccacaaaacaaacccaacaatgattttcactttgaagtgttcaattttgtaccctgcagcatatgcagcaacaatccaacctgctgggccatctgcaagagaatacc------aaacaaaaaacctggaaagaaaaccaccaccaagcccacaaaaaaaccaaccctcaagacaaccaaaaaagatcccaaacctcaaaccacaaaaccaaaggaagtactcactaccaagcctacaggaaagccaaccatcaacaccactaaaacaaacatcagaactacactgctcacctccaacaccaaaggaaatccagaacacacaagtcaagaggaaaccctccactcaaccacctccgaaggctatctaagcccatcacaagtctatacaacatccggtcaagaggaaaccctccactcaaccacctccgaaggctatctaagcccatcacaagtctatacaacatccgagtacctatcacaatctctatcttcatccaacaaaacaaaatgatag
>OQ595339.1_Human_respiratory_syncytial_virus_A_isolate_Kilifi/RSVA/HF20109_24/02/2018_partial_genome
atgtccaaaaccaaggaccaacgcaccgccaagacactagaaaggacctgggacactctcaatcatctgttattcatatcatcgtgcttatacaagttaaatcttaaatctatagcacaaatcacattatccattttggcaatgataatctcaacctcacttataattacagccatcatattcatagcctctgcaaaccacaaagtcacactaacaactgcaatcatacaagatgcaacgaaccagatcaagaacacaaccccaacatacctcacccagaatccccagcttggaatcagcttctccaatctgtccggaactacatcacaatccaccaccataccagcttctacaacaccaagtgctgagtcaaccccacaatccacaacagtcaagatcaaaaacacaacaacaacccaaatatcacctagcaaacccactacaaaacaacgccaaaataaaccacaaaacaaacccaacaatgattttcactttgaagtgttcaattttgtaccctgcagcatatgcagcaacaatccaacctgctgggccatctgcaagagaatacc------aaacaaaaaacctggaaagaaaaccaccaccaagcccacaaaaaaaccaaccctcaagacaaccaaaaaagatcccaaacctcaaaccacaaaaccaaaggaagtactcaccaccaagcctacaggaaagccaaccatcaacaccactaaaacaaacatcagaactacactgctcacctccaacaccaaaggaaatccagaacacacaagtcaagaggaaaccctccactcaaccacctccgaaggttatccaagcc------------------------------------------------------------------------cttcacaagtctatacaacatccgagtacctatcacaatctctatcttcatccaacaaaactaaatnatag
>OQ595263.1_Human_respiratory_syncytial_virus_A_isolate_Kilifi/RSVA/HF20033_12/03/2018_partial_genome
atgtccaaaaccaaggaccaacgcaccgccaagacactagaaaggacctgggacactctcaatcatctgttattcatatcatcgtgcttatacaagttaaatcttaaatctatagcacaaatcacattatccattttggcaatgataatctcaacctcacttataattacagccatcatattcatagcctctgcaaaccacaaagtcacactaacaactgcaatcatacaagatgcaacgaaccagatcaagaacacaaccccaacatacctcacccagaatccccagcttggaatcagcttctccaatctgtccggaactacatcacaatccaccaccataccagcttctacaacaccaagtgctgagtcaaccccacaatccacaacagtcaagatcaaaaacacaacaacaacccaaatatcacccagcaaacccactacaaaacaacgccaaaataaaccacaaaacaaacccaacaatgattttcactttgaagtgttcaattttgtaccctgcagcatatgcagcaacaatccaacctgctgggccatctgcaagagaatacc------aaacaaaaaacctggaaagaaaaccaccaccaagcccacaaaaaaaccaacccccaagacaaccaaaaaagatcccaaacctcaaaccacaaaaccaaaggaagtactcaccaccaagcccacaggaaagccaaccatcaacaccactaaaacaaacatcagaactacactgctcacctccaacaccaaaggaaatccagaacacacaagtcaagaggaaaccctccactcaaccacctccgaaggttatccaagcc------------------------------------------------------------------------catcacaagtctatacaacatccgagtacctatcacaatctctatcttcatccaacaaaactaaatnatag
>OQ595334.1_Human_respiratory_syncytial_virus_A_isolate_Kilifi/RSVA/HF20104_19/02/2018_partial_genome
atgtccaaaaccaaggaccaacgcaccgccaagacactagaaaggacctgggacactctcaatcatctgttattcatatcatcgtgcttatacaagttaaatcttaaatctatagcacaaatcacattatccattttggcaatgataatctcaacctcacttataattacagccatcatattcatagcctctgcaaaccacaaagtcacactaacaactgcaatcatacaagatgcaacgaaccagatcaagaacacaaccccaacatacctcacccagaatccccagcttggaatcagcttctccaatctgtccggaactacatcacaatccaccaccataccagcttctacaacaccaagtgctgagtcaaccccacaatccacaacagtcaagatcaaaaacacaacaacaacccaaatatcacccagcaaacccactacaaaacaacgccaaaataaaccacaaaacaaacccaacaatgattttcactttgaagtgttcaattttgtaccctgcagcatatgcagcaacaatccaacctgctgggccatctgcaagagaatacc------aaacaaaaaacctggaaagaaaaccaccaccaagcccacaaaaaaaccaacccccaagacaaccaaaaaagatcccaaacctcaaaccacaaaaccaaaggaagtactcaccaccaagcccacaggaaagccaaccatcaacaccactaaaacaaacatcagaactacactgctcacctccaacaccaaaggaaatccagaacacacaagtcaagaggaaaccctccactcaaccacctccgaaggttatccaagcc------------------------------------------------------------------------catcacaagtctatacaacatccgagtacctatcacaatctctatcttcatccaacaaaactaaatnatag
>OQ595298.1_Human_respiratory_syncytial_virus_A_isolate_Kilifi/RSVA/HF20068_15/04/2018_partial_genome
atgtccaaaaccaaggaccaacgcaccgccaagacactagaaaggacctgggacactctcaatcatctgttattcatatcatcgtgcttatacaagttaaatcttaaatctatagcacaaatcacattatccattttggcaatgataatctcaacctcacttataattacagccatcatattcatagcctctgcaaaccacaaagtcacactaacaactgcaatcatacaagatgcaacgaaccagatcaagaacacaaccccaacatacctcacccagaatccccagcttggaatcagcttctccaatctgtccggaactacatcacaatccaccaccataccagcttctacaacaccaagtgctgagtcaaccccacaatccacaacagtcaagatcaaaaacacaacaacaacccaaatatcacccagcaaacccactacaaaacaacgccaaaataaaccacaaaacaaacccaacaatgattttcactttgaagtgttcaattttgtaccctgcagcatatgcagcaacaatccaacctgctgggccatctgcaagagaatacc------aaacaaaaaacctggaaagaaaaccaccaccaagcccacaaaaaaaccaacccccaagacaaccaaaaaagatcccaaacctcaaaccacaaaaccaaaggaagtactcaccaccaagcccacaggaaagccaaccatcaacaccactaaaacaaacatcagaactacactgctcacctccaacaccaaaggaaatccagaacacacaagtcaagagggaaccctccactcaaccacctccgaaggttatccaagcc------------------------------------------------------------------------catcacaagtctatacaacatccgagtacctatcacaatctctatcttcatccaacaaaactaaatnatag
>OQ595323.1_Human_respiratory_syncytial_virus_A_isolate_Kilifi/RSVA/HF20093_03/02/2018_partial_genome
atgtccaaaaccaaggaccaacgcaccgccaagacactagaaaggacctgggacactctcaatcatctgttattcatatcatcgtgcttatacaagttaaatcttaaatctatagcacaaatcacattatccattttggcaatgataatctcaacctcacttataattacagccatcatattcatagcctctgcaaaccacaaagtcacactaacaactgcaatcatacaagatgcaacgaaccagatcaagaacacaaccccaacatacctcacccagaatccccagcttggaatcagcttctccaatctgtccggaactacatcacaatccaccaccataccagcttctacaacaccaagtgctgagtcaaccccacaatccacaacagtcaagatcaaaaacacaacaacaacccaaatatcacctagcaaacccactacaaaacaacgccaaaataaaccacaaaacaaacccaacaatgattttcactttgaagtgttcaattttgtaccctgcagcatatgcagcaacaatccaacctgctgggccatctgcaagagaatacc------aaacaaaaaacctggaaagaaaaccaccaccaagcccacaaaaaaaccaaccctcaagacaaccaaaaaagatcccaaacctcaaaccacaaaaccaaaggaagtactcaccaccaagcctacaggaaagccaaccatcaacaccactaaaacaaacatcagaactacactgctcacctccaacaccaaaggaaatccagaacacacaagtcaagaggaaaccctccactcaaccacctccgaaggttatccaagcc------------------------------------------------------------------------cntcacaagtctatacaacatccgagtacctatcacaatctctatcttcatccaacaaaactaaatnatag
>OQ595349.1_Human_respiratory_syncytial_virus_A_isolate_Kilifi/RSVA/HF20119_05/03/2018_partial_genome
atgtccaaaaccgaggaccaacgcaccgccaagacactagaaaggacctgggacactctcaatcatctgttattcatatcatcgtgcttatacaagttaaatcttaaatctatagcacaaatcacattatccattttggcaatgataatctcaacctcacttataattacagccatcatattcatagcctctgcaaaccacaaagtcacactaacaactgcaatcatacaagatgcaacgaaccagatcaagaacacaaccccaacatacctcacccagaatccccagcttggaatcagcttctccaatctgtccggaactacatcacaatccaccaccataccagcttctacaacaccaagtgctgagtcaaccccacaatccacaacagtcaagatcaaaaacacaacaacaacccaaatatcacctagcaaacccactacaaaacaacgccaaaataaaccacaaaacaaacccaacaatgattttcactttgaagtgttcaattttgtaccctgcagcatatgcagcaacaatccaacctgctgggccatctgcaagagaatacc------aaacaaaaaacctggaaagaaaaccaccaccaagcccacaaaaaaaccaaccctcaagacaaccaaaaaagatcccaaacctcaaaccacaaaaccaaaggaagtactcaccaccaagcctacaggaaagccaaccatcaacaccactaaaacaaacatcagaactacactgctcacctccaacaccaaaggaaatccagaacacacaagtcaagaggaaaccctccactcaaccacctccgaaggttatccaagcc------------------------------------------------------------------------cttcacaagtctatacaacatccgagtacctatcacaatctctatcttcatccaacaaaactaaatnatag
>OQ595281.1_Human_respiratory_syncytial_virus_A_isolate_Kilifi/RSVA/HF20051_31/03/2018_partial_genome
atgtccaaaaccaaggaccaacgcaccgccaagacactagaaaggacctgggacactctcaatcatctgttattcatatcatcgtgcttatacaagttaaatcttaaatctatagcacaaatcacattatccattttggcaatgataatctcaacctcacttataattacagccatcatattcatagcctctgcaaaccacaaagtcacactaacaactgcaatcatacaagatgcaacgaaccagatcaagaacacaaccccaacatacctcacccagaatccccagcttggaatcagcttctccaatctgtccggaactacatcacaatccaccaccataccagcttctacaacaccaagtgctgagtcaaccccacaatccacaacagtcaagatcaaaaacacaacaacaacccaaatatcacctagcaaacccactacaaaacaacgccaaaataaaccacaaaacaaacccaacaatgattttcactttgaagtgttcaattttgtaccctgcagcatatgcagcaacaatccaacctgctgggccatctgcaagagaatacc------aaacaaaaaacctggaaagaaaaccaccaccaagcccacaaaaaaaccaaccctcaagacaaccaaaaaagatcccaaacctcaaaccacaaaaccaaaggaagtactcaccaccaagcctacaggaaagccaaccatcaacaccactaaaacaaacatcagaactacactgctcacctccaacaccaaaggaaatccagaacacacaagtcaagaggaaaccctccactcaaccacctccgaaggttatccaagcc------------------------------------------------------------------------catcacaagtctatacaacatccgagtacctatcacaatctctatcttcatccaacaaaactaaatnatag
>OQ595333.1_Human_respiratory_syncytial_virus_A_isolate_Kilifi/RSVA/HF20103_19/02/2018_partial_genome
atgtccaaaaccaaggaccaacgcaccgccaagacactagaaaggacctgggacactctcaatcatctgttattcatatcatcgtgcttatacaagttaaatcttaaatctatagcacaaatcacattatccattttggcaatgataatctcaacctcacttataattacagccatcatattcatagcctctgcaaaccacaaagtcacactaacaactgcaatcatacaagatgcaacgaaccagatcaagaacacaaccccaacatacctcacccagaatccccagcttggaatcagcttctccaatctgtccggaactacatcacaatccaccaccataccagcttctacaacaccaagtgctgagtcaaccccacaatccacaacagtcaagatcaaaaacacaacaacaacccaaatatcacccagcaaacccactacaaaacaacgccaaaataaaccacaaaacaaacccaacaatgattttcactttgaagtgttcaattttgtaccctgcagcatatgcagcaacaatccaacctgctgggccatctgcaagagaatacc------aaacaaaaaacctggaaagaaaaccaccaccaagcccacaaaaaaaccaacccccaagacaaccaaaaaagatcccaaacctcaaaccacaaaaccaaaggaagtactcaccaccaagcccacaggaaagccaaccatcaacaccactaaaacaaacatcagaactacactgctcacctccaacaccaaaggaaatccagaacacacaagtcaagaggaaaccctccactcaaccacctccgaaggttatccaagcc------------------------------------------------------------------------catcacaagtctatacaacatccgagtacctatcacaatctctatcttcatccaacaaaactaaatnatag
>OQ595267.1_Human_respiratory_syncytial_virus_A_isolate_Kilifi/RSVA/HF20037_15/03/2018_partial_genome
atgtccaaaaccaaggaccaatgcaccgccaagacactagaaaggacctgggacactctcaatcatctgttattcatatcatcgtgcttatacaagttaaatcttaaatctatagcacaaatcacattatccattttggcaatgataatctcaacctcacttataattacagccatcatattcatagcctctgcaaaccacaaagtcacactaacaactgcaatcatacaagatgcaacgaaccagatcaagaacacaaccccaacatacctcacccagaatccccagcttggaatcagcttctccaatctgtccggaactacatcacaatccaccaccataccagcttctacaacaccaagtgctgagtcaaccccacaatccacaacagtcaagatcaaaaacacaacaacaacccaaatatcacctagcaaacccactacaaaacaacgccaaaataaaccacaaaacaaacccaacaatgattttcactttgaagtgttcaattttgtaccctgcagcatatgcagcaacaatccaacctgctgggccatctgcaagagaatacc------aaacaaaaaacctggaaagaaaaccaccaccaagcccacaaaaaaaccaaccctcaagacaaccaaaaaagatcccaaacctcaaaccacaaaaccaaaggaagtactcaccaccaagcctacaggaaagccaaccatcaacaccactaaaacaaacatcagaactacactgctcacctccaacaccaaaggaaatccagaacacacaagtcaagaggaaaccctccactcaaccacctccgaaggttatccaagcc------------------------------------------------------------------------cttcacaagtctatacaacatccgagtacctatcacaatctctatcttcatccaacaaaactaaatnatag
>OQ595270.1_Human_respiratory_syncytial_virus_A_isolate_Kilifi/RSVA/HF20040_19/03/2018_partial_genome
atgtccaaaaccaaggaccaacgcaccgccaagacactagaaaggacctgggacactctcaatcatctgttattcatatcatcgtgcttatacaagttaaatcttaaatctatagcacaaatcacattatccattttggcaatgataatctcaacctcacttataattacagccatcatattcatagcctctgcaaaccacaaagtcacactaacaactgcaatcatacaagatgcaacgaaccagatcaagaacacaaccccaacatacctcacccagaatccccagcttggaatcagcttctccaatctgtccggaactacatcacaatccaccaccataccagcttctacaacaccaagtgctgagtcaaccccacaatccacaacagtcaagatcaaaaacacaacaacaacccaaatatcacctagcaaacccactacaaaacaacgccaaaataaaccacaaaacaaacccaacaatgattttcactttgaagtgttcaattttgtaccctgcagcatatgcagcaacaatccaacctgctgggccatctgcaagagaatacc------aaacaaaaaacctggaaagaaaaccaccaccaagcccacaaaaaaaccaaccctcaagacaaccaaaaaagatcccaaacctcaaaccacaaaaccaaaggaagtactcaccaccaagcctacaggaaagccaaccatcaacaccactaaaacaaacatcagaactacactgctcacctccaacaccaaaggaaatccagaacacacaagtcanaaggaaaccctccactcaaccacctccgaaggttatccaagcc------------------------------------------------------------------------catcacaagtctatacaacatccgagtacctatcacaatctctatcttcatccaacaaaactaaatnatag
>OQ595310.1_Human_respiratory_syncytial_virus_A_isolate_Kilifi/RSVA/HF20080_01/05/2018_partial_genome
atgtccaaaaccaaggaccaacgcaccgccaagacactagaaaggacctgggacactctcaatcatctgttattcatatcatcgtgcttatacaagttaaatcttaaatctatagcacaaatcacattatccattttggcaatgataatctcaacctcacttataattacagccatcatattcatagcctctgcaaaccacaaagtcacactaacaactgcaatcatacaagatgcaacgaaccagatcaagaacacaaccccaacatacctcacccagaatccccagcttggaatcagcttctccaatctgtccggaactacatcacaatccaccaccataccagcttctacaacaccaagtgctgagtcaaccccacaatccacaacagtcaagatcaaaaacacaacaacaacccaaatatcacctagcaaacccactacaaaacaacgccaaaataaaccacaaaacaaacccaacaatgattttcactttgaagtgttcaattttgtaccctgcagcatatgcagcaacaatccaacctgctgggccatctgcaagagaatacc------aaacaaaaaacctggaaagaaaaccaccaccaagcccacaaaaaaaccaaccctcaagacaaccaaaaaagatcccaaacctcaaaccacaaaaccaaaggaagtactcaccaccaagcctacaggaaagccaaccatcaacaccactaaaacaaacatcagaactacactgctcacctccaacaccaaaggaaatccagaacacacaagtcaagagggaaccctccactcaaccacctccgaaggttatccaagcc------------------------------------------------------------------------catcacaagtctatacaacatccgagtacctatcacaatctctatcttcatccaacaaaactaaatnatag
>OQ595335.1_Human_respiratory_syncytial_virus_A_isolate_Kilifi/RSVA/HF20105_22/02/2018_partial_genome
atgtccaaaaccaaggaccaacgcaccgccaagacactagaaaggacctgggacactctcaatcatctgttattcatatcatcgtgcttatacaagttaaatcttaaatctatagcacaaatcacattatccattttggcaatgataatctcaacctcacttataattacagccatcatattcatagcctctgcaaaccacaaagtcacactaacaactgcaatcatacaagatgcaacgaaccagatcaagaacacaaccccaacatacctcacccagaatccccagcttggaatcagcttctccaatctgtccggaactacatcacaatccaccaccataccagcttctacaacaccaagtgctgagtcaaccccacaatccacaacagtcaagatcaaaaacacaacaacaacccaaatatcacctagcaaacccactacaaaacaacgccaaaataaaccacaaaacaaacccaacaatgattttcactttgaagtgttcaattttgtaccctgcagcatatgcagcaacaatccaacctgctgggccatctgcaagagaatacc------aaacaaaaaacctggaaagaaaaccaccaccaagcccacaaaaaaaccaaccctcaagacaaccaaaaaagatcccaaacctcaaaccacaaaaccaaaggaagtactcaccaccaagcctacaggaaagccaaccatcaacaccactaaaacaaacatcagaactacactgctcacctccaacaccaaaggaaatccagaacacacaagtcaaaaggaaaccctccactcaaccacctccgaaggttatccaagcc------------------------------------------------------------------------catcacaagtctatacaacatccgagtacctaccacaatctctatcttcatccaacaaaaccaaatnatag
>OQ595283.1_Human_respiratory_syncytial_virus_A_isolate_Kilifi/RSVA/HF20053_02/04/2018_partial_genome
atgtccaaaaccaaggaccaacgcaccgccaagacactagaaaggacctgggacactctcaatcatctgttattcatatcatcgtgcttatacaagttaaatcttaaatctatagcacaaatcacattatccattttggcaatgataatctcaacctcacttataattacagccatcatattcatagcctctgcaaaccacaaagtcacactaacaactgcaatcatacaagatgcaacgaaccagatcaagaacacaaccccaacatacctcacccagaatccccagcttggaatcagcttctccaatctgtccggaactacatcacaatccaccaccataccagcttctacaacaccaagtgctgagtcaaccccacaatccacaacagtcaagatcaaaaacacaacaacaacccaaatatcacctagcaaacccactacaaaacaacgccaaaataaaccacaaaacaaacccaacaatgattttcactttgaagtgttcaattttgtaccctgcagcatatgcagcaacaatccaacctgctgggccatctgcaagagaatacc------aaacaaaaaacctggaaagaaaaccaccaccaagcccacaaaaaaaccaaccctcaagacaaccaaaaaagatcccaaacctcaaaccacaaaaccaaaggaagtactcaccaccaagcctacaggaaagccaaccatcaacaccactaaaacaaacatcagaactacactgctcacctccaacaccaaaggaaatccagaacacacaagtcaagaggaaaccctccactcaaccacctccgaaggttatccaagcc------------------------------------------------------------------------catcacaagtctatacaacatccgagtacctatcacaatctctatcttcatccaacaaaactaaatnatag
>OQ595340.1_Human_respiratory_syncytial_virus_A_isolate_Kilifi/RSVA/HF20110_24/02/2018_partial_genome
atgtccaaaaccaaggaccaacgcaccgccaagacactagaaaggacctgggacactctcaatcatctgttattcatatcatcgtgcttatacaagttaaatcttaaatctatagcacaaatcacattatccattttggcaatgataatctcaacctcacttataattacagccatcatattcatagcctctgcaaaccacaaagtcacactaacaactgcaatcatacaagatgcaacgaaccagatcaagaacacaaccccaacatacctcacccagaatccccagcttggaatcagcttctccaatctgtccggaactacatcacaatccaccaccataccagcttctacaacaccaagtgctgagtcaaccccacaatccacaacagtcaagatcaaaaacacaacaacaacccaaatatcacctagcaaacccactacaaaacaacgccaaaataaaccacaaaacaaacccaacaatgattttcactttgaagtgttcaattttgtaccctgcagcatatgcagcaacaatccaacctgctgggccatctgcaagagaatacc------aaacaaaaaacctggaaagaaaaccaccaccaagcccacaaaaaaaccaaccctcaagacaaccaaaaaagatcccaaacctcaaaccacaaaaccaaaggaagtactcaccaccaagcctacaggaaagccaaccatcaacaccactaaaacaaacatcagaactacactgctcacctccaacaccaaaggaaatccagaacacacaagtcaagaggaaaccctccactcaaccacctccgaaggttatccaagcc------------------------------------------------------------------------catcacaagtctatacaacatccgagtacctatcacaatctctatcttcatccaacaaaactaaatnatag
>OQ595371.1_Human_respiratory_syncytial_virus_A_isolate_Kilifi/RSVA/HF20141_24/04/2018_partial_genome
atgtccaaaaccaaggaccaacgcaccgccaagacactagaaaggacctgggacactctcaatcatctgttattcatatcatcgtgcttatacaagttaaatcttaaatctatagcacaaatcacattatccattttggcaatgataatctcaacctcacttataattacagccatcatattcatagcctctgcaaaccacaaagtcacactaacaactgcaatcatacaagatgcaacgaaccagatcaagaacacaaccccaacatacctcacccagaatccccagcttggaatcagcttctccaatctgtccggaactacatcacaatccaccaccataccagcttctacaacaccaagtgctgagtcaaccccacaatccacaacagtcaagatcaaaaacacaacaacaacccaaatatcacctagcaaacccactacaaaacaacgccaaaataaaccacaaaacaaacccaacaatgattttcactttgaagtgttcaattttgtaccctgcagcatatgcagcaacaatccaacctgctgggccatctgcaagagaatacc------aaacaaaaaacctggaaagaaaaccaccaccaagcccacaaaaaaaccaaccctcaagacaaccaaaaaagatcccaaacctcaaaccacaaaaccaaaggaagtactcaccaccaagcctacaggaaagccaaccatcaacaccactaaaacaaacatcagaactacactgctcacctccaacaccaaaggaaatccagaacacacaagtcaagaggaaaccctccactcaaccacctccgaaggttatccaagcc------------------------------------------------------------------------catcacaagtctatacaacatccgagtacctatcacaatctctatcttcatccaacaaaactaaatnatag
>OQ595332.1_Human_respiratory_syncytial_virus_A_isolate_Kilifi/RSVA/HF20102_19/02/2018_partial_genome
atgtccaaaaccaaggaccaacgcaccgccaagacactagaaaggacctgggacactctcaatcatctgttattcatatcatcgtgcttatacaagttaaatcttaaatctatagcacaaatcacattatccattttggcaatgataatctcaacctcacttataattacagccatcatattcatagcctctgcaaaccacaaagtcacactaacaactgcaatcatacaagatgcaacgaaccagatcaagaacacaaccccaacatacctcacccagaatccccagcttggaatcagcttctccaatctgtccggaactacatcacaatccaccaccataccagcttctacaacaccaagtgctgagtcaaccccacaatccacaacagtcaagatcaaaaacacaacaacaacccaaatatcacctagcaaacccactacaaaacaacgccaaaataaaccacaaaacaaacccaacaatgattttcactttgaagtgttcaattttgtaccctgcagcatatgcagcaacaatccaacctgctgggccatctgcaagagaatacc------aaacaaaaaacctggaaagaaaaccaccaccaagcccacaaaaaaaccaaccctcaagacaaccaaaaaagatcccaaacctcaaaccacaaaaccaaaggaagtactcaccaccaagcctacaggaaagccaaccatcaacaccactaaaacaaacatcagaactacactgctcacctccaacaccaaaggaaatccagaacacacaagtcaagaggaaaccctccactcaaccacctccgaaggttatccaagcc------------------------------------------------------------------------catcacaagtctatacaacatccgagtacctatcacaatctctatcttcatccaacaaaactaaatnatag
>OQ595358.1_Human_respiratory_syncytial_virus_A_isolate_Kilifi/RSVA/HF20128_12/03/2018_partial_genome
atgtccaaaaccaaggaccaacgcaccgccaagacactagaaaggacctgggacactctcaatcatctnttattcatatcatcgtgcttatacaagttaaatcttaaatctatagcacaaatcacattatccattttggcaatgataatctcaacctcacttataattncagccatcatattcatagcctcngcaaaccacaaagtcacactaacaactgcaatnatacaagatgcaacgaaccagatcaagaacacaaccccaacatacctcacccagaatccccagcttggaatcagcttctccaatctgtccggaactacatcacaatccaccaccatacnagcttcnacaacaccaagtgctgagtcaaccccacaatccacaacagtcaagatcaaaaacacaacaacaacccaaatatcacctagcaaacccacnacaaaacaacgccaaaataaaccacaaaacaaanccaacaatgattttcactttgaagtgttcaattttgtaccctgcagcatatgcagcaacaatccaacctgctgggccatctgcaagagaatacc------aaacaaaaaacctggaaagaaaaccaccaccaagcccacaaaaaaaccaaccctcaagacaaccaaaaaagatcccaaacctcaaaccacaaaaccaaaggaagtactcaccaccaagcctacaggaaagccaaccatcaacaccacnaaaacaaacatcagaactacactgctcacctccaacaccaaaggaaatccagaacacacaagtcaanaggaaaccctccactcaaccacctccgaaggctatccaagcc------------------------------------------------------------------------catcacaagtctatacaacatccgagtacctatcacaatctctatcttcatccaacaaaactaaatnatag
>MN306050.1_Human_respiratory_syncytial_virus_A_strain_SC1053_complete_genome
atgtccaaaaccaaggaccaacgcaccgccaagacactagaaaggacctgggacactctcaatcatctgttattcatatcatcgtgcttatacaagttaaatcttaaatctatagcacaaatcacattatccattttggcaatgataatctcaacctcacttataattacagccatcatattcatagcctctgcaaaccacaaagtcacactaacaactgcaatcatacaagatgcaacgaaccagatcaagaacacaaccccaacatacctcacccagaatccccagcttggaatcagcttctctaatctgtccggaactacatcacaatccaccaccataccagcttctacaacaccaagtgctgagtcaaccccacaatccacaacagtcaagatcaaaaacacaacaacaacccaaatatcacctagcaaacccaccacaaaacaacgccaaaataaaccacaaaacaaacccaacaatgattttcactttgaagtgttcaattttgtaccctgcagcatatgcagcaacaatccaacctgctgggccatctgcaagagaatacc------aaacaaaaaacctggaaagaaaaccaccaccaagcccacaaaaaaaccaaccctcaagacaaccaaaaaagatcccaaacctcaaaccacaaaaccaaaggaagtactcaccaccaagcctacaggaaagccaaccatcaacaccactaaaacaaacatcagaactacactgctcacctccaacaccaaaggaaatccagaacacacaagtcaagaggaaaccctccactcaaccacctccgaaggttatccaagcc------------------------------------------------------------------------catcacaagtctatacaacatccgagtacctatcacaatctctatcttcatccaacaaaactaaatgatag
>ON729319.2_Human_respiratory_syncytial_virus_A_strain_SC0762_complete_genome
atgtccaaaaccaaggaccaacgcaccgccaagacactagaaaggacctgggacactctcaatcatctgttattcatatcatcgtgcttatacaagttaaatcttaaatctatagcacaaatcacattatccattttggcaatgataatctcaacctcacttataattacagccatcatattcatagcctctgcaaaccacaaagtcacactaacaactgcaatcatacaagatgcaacgaaccagatcaagaacacaaccccaacatacctcacccagaatccccagcttggaatcagcttctctaatctgtccggaactacatcacaatccaccaccataccagcttctacaacaccaagtgctgagtcaaccccacaatccacaacagtcaagatcaaaaacacaacaacaacccaaatatcacctagcaaacccaccacaaaacaacgccaaaataaaccacaaaacaaacccaacaatgattttcactttgaagtgttcaattttgtaccctgcagcatatgcagcaacaatccaacctgctgggccatctgcaagagaatacc------aaacaaaaaacctggaaagaaaaccaccaccaagcccacaaaaaaaccaaccctcaagacaaccaaaaaagatcccaaacctcaaaccacaaaaccaaaggaagtactcaccaccaagcctacaggaaagccaaccatcaacaccactaaaacaaacatcagaactacactgctcacctccaacaccaaaggaaatccagaacacacaagtcaagaggaaaccctccactcaaccacctccgaaggttatccaagcccatcacaagtctatacaacatccggtcaagaggaaaccctccactcaaccacctccgaaggctatctaagctcatcacaagtctatacaacatccgagtacctatcacaatctctatcttcatccaacaaaactaaatgatag
>MZ515641.1_Human_respiratory_syncytial_virus_A_isolate_UU02-0040-D03_complete_genome
atgtccaaaaccaaggaccaacgcaccgccaagacactagaaaggacctgggacactctcaatcatctgttattcatatcatcgtgcttatacaagttaaatcttaaatctatagcacaaatcacattatctattttggcaatgataatctcaacctcacttataattgcagccatcatattcatagcctctgcaaaccacaaagtcacactaacaactgcaatcatacaagatgcaacgaaccagatcaagaacacaaccccaacatacttcacccagaatccccagcttggaatcagcttctccaatctgtccggaactacatcacaatccaccaccatactagcttctacaacaccaagtgctgagtcaaccccacaatccacaacagtcaagatcaaaaacacaacaacaacccaaatattacccagcaaacccaccacaaaacaacgccaaaacaaaccacaaaacaaacccaacaatgattttcactttgaagtgttcaattttgtaccctgcagcatatgcagcaacaatccaacctgctgggctatctgcaagagaatacc------aaacaaaaaacctggaaagaaaaccaccaccaagcccacaaaaaaaccaaccctcaagacaaccaaaaaagatcccaaacctcaaaccacaaaaccaaaggaagtactcaccaccaagcccacaggaaagccgaccatcaacaccaccaaaacaaacatcagaactacactgctcacctccaacaccaaaggaaatccagaacacacaagtcaagaggaaaccctccactcaaccacctccgaaggctatccaagcccatcacaagtctatacaacatccggtcaagaggaaaccctccactcaaccacctccgaaggctatctaagcccatcacaagtctatacaacatccgagtacctatcacaatctctatcttcatccaacaatacaaaatgatag
>MZ515973.1_Human_respiratory_syncytial_virus_A_isolate_UU03-0060-V02_complete_genome
atgtccaaaaccaaggaccaacgcaccgccaagacactagaaaggacctgggacactctcaatcatctgttattcatatcatcgtgcttatacaagttaaatcttaaatctatagcacaaatcacattatctattttggcaatgataatctcaacctcacttataattgcagccatcatattcatagcctctgcaaaccacaaagtcacactaacaactgcaatcatacaagatgcaacgaaccagatcaagaacacaaccccaacatacttcacccagaatccccagcttggaatcagcttctccaatctgtccggaactacatcacaatccaccaccatactagcttctacaacaccaagtgctgagtcaaccccacaatccacaacagtcaagatcaaaaacacaacaacaacccaaatattacccagcaaacccaccacaaaacaacgccaaaacaaaccacaaaacaaacccaacaatgattttcactttgaagtgttcaattttgtaccctgcagcatatgcagcaacaatccaacctgctgggctatctgcaagagaatacc------aaacaaaaaacctggaaagaaaaccaccaccaagcccacaaaaaaaccaaccctcaagacaaccaaaaaagatcccaaacctcaaaccacaaaaccaaaggaagtactcaccaccaagcccacaggaaagccgaccatcaacaccaccaaaacaaacatcagaactacactgctcacctccaacaccaaaggaaatccagaacacacaagtcaagaggaaaccctccactcaaccacctccgaaggctatccaagcccatcacaagtctatacaacatccggtcaagaggaaaccctccactcaaccacctccgaaggctatctaagcccatcacaagtctatacaacatccgagtacctatcacaatctctatcttcatccaacaatacaaaatgatag
>MZ515862.1_Human_respiratory_syncytial_virus_A_isolate_UU02-0040-V01_complete_genome
atgtccaaaaccaaggaccaacgcaccgccaagacactagaaaggacctgggacactctcaatcatctgttattcatatcatcgtgcttatacaagttaaatcttaaatctatagcacaaatcacattatctattttggcaatgataatctcaacctcacttataattgcagccatcatattcatagcctctgcaaaccacaaagtcacactaacaactgcaatcatacaagatgcaacgaaccagatcaagaacacaaccccaacatacttcacccagaatccccagcttggaatcagcttctccaatctgtccggaactacatcacaatccaccaccatactagcttctacaacaccaagtgctgagtcaaccccacaatccacaacagtcaagatcaaaaacacaacaacaacccaaatattacccagcaaacccaccacaaaacaacgccaaaacaaaccacaaaacaaacccaacaatgattttcactttgaagtgttcaattttgtaccctgcagcatatgcagcaacaatccaacctgctgggctatctgcaagagaatacc------aaacaaaaaacctggaaagaaaaccaccaccaagcccacaaaaaaaccaaccctcaagacaaccaaaaaagatcccaaacctcaaaccacaaaaccaaaggaagtactcaccaccaagcccacaggaaagccgaccatcaacaccaccaaaacaaacatcagaactacactgctcacctccaacaccaaaggaaatccagaacacacaagtcaagaggaaaccctccactcaaccacctccgaaggctatccaagcccatcacaagtctatacaacatccggtcaagaggaaaccctccactcaaccacctccgaaggctatctaagcccatcacaagtctatacaacatccgagtacctatcacaatctctatcttcatccaacaatacaaaatgatag
>MH760627.1_Human_orthopneumovirus_strain_A/NSW/WM1045A/16_partial_genome
atgcccaaaaccaaggaccaacgcaccgccaagacactagaaaggacctgggacactctcaatcatctgttattcatatcatcgtgcttatacaagttaaatcttaaatctatagcacaaatcacattatctattttggcaatgataatctcaacctcacttataattgcagccatcatattcatagcctctgcaaaccacaaagtcacactaacaactgcaatcatacaagatgcaacgaaccagatcaagaacacaaccccaacatacctcacccagaatccccagcttggaatcagcttctccaatctgtccggaactacatcacaatccaccaccatactagcttctacaacaccaagtgctgagtcaaccccacaatccacaacagtcaagatcaaaaacacaacaacaacccaaatattacccagcaaacccaccacaaaacaacgccaaaacaaaccacaaaacaaacccaacaatgattttcactttgaagtgttcaattttgtaccctgcagcatatgcagcaacaatccaacctgctgggctatctgcaagagaatacc------aaacaaaaaacctggaaagaaaaccaccaccaagcccacaaaaaaaccaaccctcaagacaaccaaaaaagatcccaaacctcaaaccacaaaaccaaaggaagtactcactaccaagcccacaggaaagccgaccatcaacaccaccaaaacaaacatcagaactacactgctcacctccaacaccaaaggaaatccagaacacacaagtcaagaggaaaccctccactcaaccacctccgaaggctatccaagcccatcacaagtctatacaacatccggtcaagaggaaaccctccactcaaccacctccgaaggctatctaagcccatcacaagtctatacaacatccgagtacctatcccaatctctatcttcatccaacaatacaaaatgatag
>MH447960.1_Human_respiratory_syncytial_virus_A_isolate_TH/B23964/2017_complete_genome
atgtccaaaaccaaggaccaacgcaccgccaagacactagaaaggacctgggacactctcaatcatctgttattcatatcatcgtgcttatacaagttaaatcttaaatctatagcacaaatcacattatctattttggcaatgataatctcaacctcacttataattgcagccatcatattcatagcctctgcaaaccacaaagtcacactaacaactgcaatcatacaagatgcaacgaaccagatcaagaacacaaccccaacatacctcacccagaatccccagcttggaatcagcttctccaatctgtccggaactacatcacaatccaccaccacactagcttctacaacaccaagtgctgagtcaaccccacaatccacaacagtcaagatcaaaaacacaacaacaacccaaatattacccagcaaacccaccacaaaacaacgccaaaacaaaccacaaaacaaacccaacaatgattttcactttgaagtgttcaattttgtaccctgcagcatatgcagcaacaatccaacctgctgggctatctgcaagagaatacc------aaacaaaaaacctggaaagaaaaccaccaccaagcccacaaaaaaaccaaccctcaagacaaccaaaaaagatcccaaacctcaaaccacaaaaccaaaggaagtactcactaccaagcccacaggaaagccgaccatcaacaccaccaaaacaaacatcagaactacactgctcacctccaacaccaaaggaaatccagaacacacaagtcaagaggaaaccctccactcaaccacctccgaaggctatccaagcccatcacaagtctatacaacatccggtcaagaggaaaccctccactcaaccacctccgaaggctatctaagcccatcacaagtctatacaacatccgagttcctatcacaatctctatcttcatccaacaatacaaaatgatag
>MH290724.1_Human_respiratory_syncytial_virus_A_strain_LZ170020467/17_complete_genome
atgtccaaaaccaaggaccaacgcaccgccaagacactagaaaggacctgggacactctcaatcatctgttattcatatcatcgtgcttatacaagttaaatcttaaatctatagcacaaatcacattatctatcttggcaatgataatctcaacttcacttataattacagccatcatattcatagcctctgcaaaccacaaagtcacactaacaactgcaatcatacaagatgcaacgaaccagatcaagaacacaaccccaacatacctcacccagaatccccagcttggaatcagcttctccaatctgtccggaactacatcacaatccaccaccatactagcttctacaacaccaagtgctgagtcaaccccacaatccgcaacagtcaagatcaaaaacacaacaacaacccaaatattacctagcaaacccaccacaaaacaacgccaaaataaaccacaaaacaaacccaacaatgattttcactttgaagtgttcaattttgtaccctgcagcatatgcagcaacaatccaacctgctgggccatctgcaagagaatacc------aaacaaaaaacctggaaagaaaaccaccaccaagcccacaaaaaaaccaaccctcaagacaaccaaaaaagatcccaaacctcaaaccacaaaaccaaaggaagtactcactaccaagcctacaggaaagccaaccatcaacaccaccaaaacaaacatcagaactacactgctcatctccaacaccaaaggaaatccagaacacacaagtcaagaggaaaccctccactcaaccacctccgaaggttatctaagcccatcacaagtctatacaacatccggtcaagaggaaaccctccactcaaccacctccgaaggctatctaagcccatcacaagtctatacaacatccgagtacctatcacaatctctatcttcatccaacaaaacaaaatgatag
>MH760609.1_Human_orthopneumovirus_strain_A/NSW/WM1514A/16_partial_genome
atgtccaaaaccaaggaccaacgcaccgccaagacactagaaaggacctgggacactctcaatcatctgttattcatatcatcgtgcttatacaagttaaatcttaaatctatagcacaaatcacattatctatcttggcaatgataatctcaacttcacttataattacagccatcatattcatagcctctgcaaaccacaaagtcacactaacaactgcaatcatacaagatgcaacgaaccagatcaagaacacaaccccaacatacctcacccagaatccccagcttggaatcagcttctccaatctgtccggaactacatcacaatccaccaccatactagcttctacaacaccaagtgctgagtcaaccccacaatccacaacagtcaagatcaaaaacacaacaacaacccaaatattacctagcaaacccaccacaaaacaacgccaaaataaaccacaaaacaaacccaacaatgattttcactttgaagtgtttaattttgtaccctgcagcatatgcagcaacaatccaacctgctgggccatctgcaagagaatacc------aaacaaaaaacctggaaagaaaaccaccaccaagcccacaaaaaaaccaaccctcaagacaaccaaaaaagatcccaaacctcaaaccacaaaaccaaaggaagtactcactaccaagcctacaggaaagccaaccatcaacaccaccaaaacaaacatcagaactacactgctcacctccaacaccaaaggaaatccagaacacacaagtcaagaggaaaccctccactcaaccacctccgaaggttatctaagcccatcacaagtctatacaacatccggtcaaaaggaaaccctccactcaaccacctccgaaggctatctaagcccatcacaagtctatacaacatccgagtacctatcacaatctctatcttcatccaacaaaacaaaatgatag
>OP320387.1_Human_respiratory_syncytial_virus_A_isolate_HRSV/A/Philippines/99072/2019_complete_genome
atgtccaaaaccaaggaccaacgcaccgccaagacactagaaaggacctgggacactctcaatcatctgttattcatatcatcgtgcttatacaagttaaatcttaaatctatagcacaaatcacattatctattttggcaatgataatctcaacctcacttataattgcagccatcatattcatagcctcggcaaaccacaaagtcacactaacaactgcaatcatacaagatgcgacgaaccagatcaagaacacaaccccaacatacctcacccagaatccccagcttggaatcagcttctccaatctgtccggaactacatcacaatccaccaccatactagcttcaacaacaccaagtgctgagtcaaccccacaatccacaacagtcaagatcaaaaacataacaacaacccaaatattacccagcaaacccaccacaaaacaacgccaaaacaaaccacaaaacaaacccaacaatgattttcactttgaagtgttcaattttgtaccctgcagcatatgcagcaacaatccaacctgctgggccatctgcaagagaatacc------aaacaaaaaacctggaaagaaaaccaccaccaagcccacaaaaaaaccaaccctcaagacaaccaaaaaagatcccaaacttcaaaccacaaaaccaaaggaagtactcactaccaagcctacaggaaagtcaaccatcaacaccaccaaaacaaacatcagaactacattgctcacctccaacaccaaagaaaatccagaacacacaagtcaagagaaaaccctccactcaaccacctccgaaggctatctaagcccatcacaagtctatacaacatccggtcaagaggaaaccctccactcaaccacctccgaaggctatctaagcccatcacaagtctatacaacatccgagtacctatcacaatctctatcttcatccaacacaacaaaatgatag
>MH447957.1_Human_respiratory_syncytial_virus_A_isolate_TH/B18177/2016_complete_genome
atgtccaaaaccaaggaccaacgcaccgccaagacactagaaaggacctgggacactctcaatcatctgttattcatatcatcgtgcttatacaagttaaatcttaaatctatagcacaaatcacattatctattttggcaatgataatctcaacctcacttataattgcagccatcatattcatagcctctgcaaaccacaaagtcacactaacaactgcaatcatacaagatgcgacgaaccagatcaagaacacaaccccaacatacctcacccagaatccccagcttggaatcagcttctccaatctgtccggaactacatcacaatccaccaccatactagcttctacaacaccaagtgctgagtcaaccccacaatccacaacagtcaagatcaaaaacataacaacaacccaaatattacccagcaaacccaccacaaaacaacgccaaaacaaaccacaaaacaaacccaacaatgattttcactttgaagtgttcaattttgtaccctgcagcatatgcagcaacaatccaacctgctgggccatctgcaagagaatacc------aaacaaaaaacctggaaagaaaaccaccaccaagcccacaaaaaaaccaaccctcaagacaaccaaaaaagatcccaaacctcaaaccacaaaaccaaaggaagtactcactaccaagcctacaggaaagccaaccatcaacaccactaaaacaaacatcagaactacactgctcacctccaacaccaaaggaaatccagaacacacaagtcaagaggaaaccctccactcaaccacctccgaaggctatctaagcccatcacaagtctatacaacatccggtcaagaggaaaccctccactcaaccacctccgaaggctatctaagcccatcacaagtctatacaacatccgagtacctatcacaatctctatcttcatccaacacaacaaaatgatag
>ON237264.1_Human_respiratory_syncytial_virus_A_isolate_HRSV/A/Argentina/BA-HNRG-174/2015_complete_genome
atgtccaaaaccaaggaccaacgcaccgccaagacactagaaaggacctgggacactcttaatcatctgttattcatatcatcgtgcttatacaagttaaatcttaaatctatagcacaaatcacattatctattttggcaatgataatctcaacctcacttataattgcagccatcatattcatagcctcggcaaaccacaaagtcacactaacaactgcaatcatacaagatgcaacgaaccagatcaagaacacaaccccaacatacctcacccagaatccccagcttggaatcagcttctccaatctgtccggaactacatcacaatccaccaccatactagcttcaacaacaccaagtgttgagtcaaccccacaatccacaacagacaagatcaaaaacacaacaacaacccaaatattacctagcaaacccaccacaaaacaacgccaaaataaaccacaaaacaaacccaacaatgattttcactttgaagtgttcaattttgtaccctgcagcatatgcagcaacaatccaacctgctgggctatctgcaagagaatacc------aaacaaaaaacctggaaagaaaaccaccaccaaacccacaaaaaaaccaaccctcaagacaaccaaaaaagatcccaaacctcaaaccacaaaaccaaaggaagtactcactaccaagcctacaggaaagccaaccatcaacaccactaaaacaaacatcagaactacactgctcacctccaacaccaaaggaaatccagaacaaacaagtcaagaggaaaccttccactcaaccacctccgaaggctatctaagcccatcacaagtctatacaacatctggtcaagaggaaaccctccactcaaccacctccgaaggctatttaagcccatcacaagtctatacaacatccgagtacctatcacaatctctatcttcatccaacacaacaaaatgatag
>ON237263.1_Human_respiratory_syncytial_virus_A_isolate_HRSV/A/Argentina/BA-HNRG-172/2015_complete_genome
[truncated: 2,462,319 more chars]
